# Supplementary material for: Utilizing cohort-level and individual networks to predict best response in patients with metastatic triple negative breast cancer
Source: NPJ Precis Oncol. 2025 Jun 13;9:179. doi: 10.1038/s41698-025-00959-w (PMC12166044; doi:10.1038/s41698-025-00959-w)
Supplement: Supplementary file 2 — Supplemental Data S1 [file 41698_2025_959_MOESM2_ESM.xlsx]

## Sheet: Table S1
#Note that Mod0 (grey) consists of outlier genes and is not considered a cohesive module
gene_id	gene_name	gene_type	module_name	kme
ENSG00000002933.7	TMEM176A	protein_coding	Mod2 (blue)	0.568963
ENSG00000003096.13	KLHL13	protein_coding	Mod0 (grey)	-0.355574
ENSG00000003249.13	DBNDD1	protein_coding	Mod1 (turquoise)	0.293867
ENSG00000004468.12	CD38	protein_coding	Mod2 (blue)	0.857134
ENSG00000004776.11	HSPB6	protein_coding	Mod1 (turquoise)	0.464912
ENSG00000004799.7	PDK4	protein_coding	Mod1 (turquoise)	0.396408
ENSG00000005001.9	PRSS22	protein_coding	Mod0 (grey)	0.579343
ENSG00000005243.9	COPZ2	protein_coding	Mod1 (turquoise)	0.706335
ENSG00000005379.15	BZRAP1	protein_coding	Mod1 (turquoise)	0.248487
ENSG00000005513.9	SOX8	protein_coding	Mod1 (turquoise)	0.301297
ENSG00000005844.17	ITGAL	protein_coding	Mod2 (blue)	0.880879
ENSG00000005884.17	ITGA3	protein_coding	Mod0 (grey)	0.271112
ENSG00000006016.10	CRLF1	protein_coding	Mod1 (turquoise)	0.333876
ENSG00000006042.11	TMEM98	protein_coding	Mod1 (turquoise)	0.429986
ENSG00000006047.12	YBX2	protein_coding	Mod0 (grey)	0.262182
ENSG00000006210.6	CX3CL1	protein_coding	Mod2 (blue)	0.352745
ENSG00000007038.10	PRSS21	protein_coding	Mod0 (grey)	-0.143821
ENSG00000007062.11	PROM1	protein_coding	Mod1 (turquoise)	0.488713
ENSG00000007312.12	CD79B	protein_coding	Mod2 (blue)	0.672797
ENSG00000007372.20	PAX6	protein_coding	Mod0 (grey)	0.119694
ENSG00000007933.12	FMO3	protein_coding	Mod3 (brown)	0.332723
ENSG00000008323.15	PLEKHG6	protein_coding	Mod0 (grey)	0.289254
ENSG00000008394.12	MGST1	protein_coding	Mod0 (grey)	0.0413347
ENSG00000008441.16	NFIX	protein_coding	Mod1 (turquoise)	0.399577
ENSG00000008517.16	IL32	protein_coding	Mod2 (blue)	0.685033
ENSG00000008735.13	MAPK8IP2	protein_coding	Mod0 (grey)	0.140222
ENSG00000009790.14	TRAF3IP3	protein_coding	Mod2 (blue)	0.525964
ENSG00000010030.13	ETV7	protein_coding	Mod2 (blue)	0.783095
ENSG00000010610.9	CD4	protein_coding	Mod2 (blue)	0.887215
ENSG00000010932.15	FMO1	protein_coding	Mod3 (brown)	0.33327
ENSG00000011028.13	MRC2	protein_coding	Mod1 (turquoise)	0.659355
ENSG00000011465.16	DCN	protein_coding	Mod1 (turquoise)	0.755283
ENSG00000012223.12	LTF	protein_coding	Mod2 (blue)	0.42443
ENSG00000013588.5	GPRC5A	protein_coding	Mod1 (turquoise)	0.358559
ENSG00000017483.14	SLC38A5	protein_coding	Mod3 (brown)	0.35059
ENSG00000019169.10	MARCO	protein_coding	Mod2 (blue)	0.522047
ENSG00000019549.8	SNAI2	protein_coding	Mod1 (turquoise)	0.599989
ENSG00000019582.14	CD74	protein_coding	Mod2 (blue)	0.895713
ENSG00000021300.13	PLEKHB1	protein_coding	Mod0 (grey)	-0.153983
ENSG00000022267.16	FHL1	protein_coding	Mod1 (turquoise)	0.674415
ENSG00000022556.15	NLRP2	protein_coding	Mod0 (grey)	0.0929483
ENSG00000023445.13	BIRC3	protein_coding	Mod2 (blue)	0.75671
ENSG00000025708.13	TYMP	protein_coding	Mod2 (blue)	0.700646
ENSG00000026103.19	FAS	protein_coding	Mod2 (blue)	0.593815
ENSG00000026559.13	KCNG1	protein_coding	Mod0 (grey)	0.29576
ENSG00000026751.16	SLAMF7	protein_coding	Mod3 (brown)	0.855636
ENSG00000029153.14	ARNTL2	protein_coding	Mod2 (blue)	0.312292
ENSG00000038427.15	VCAN	protein_coding	Mod1 (turquoise)	0.699807
ENSG00000041982.15	TNC	protein_coding	Mod1 (turquoise)	0.545433
ENSG00000043039.6	BARX2	protein_coding	Mod0 (grey)	0.221278
ENSG00000046604.12	DSG2	protein_coding	Mod1 (turquoise)	0.432533
ENSG00000047457.13	CP	protein_coding	Mod0 (grey)	0.134437
ENSG00000048052.21	HDAC9	protein_coding	Mod2 (blue)	0.307872
ENSG00000048462.10	TNFRSF17	protein_coding	Mod3 (brown)	0.934452
ENSG00000048540.14	LMO3	protein_coding	Mod0 (grey)	-0.171309
ENSG00000049089.13	COL9A2	protein_coding	Mod1 (turquoise)	0.366805
ENSG00000049130.13	KITLG	protein_coding	Mod0 (grey)	-0.106493
ENSG00000049540.16	ELN	protein_coding	Mod1 (turquoise)	0.349847
ENSG00000052344.15	PRSS8	protein_coding	Mod0 (grey)	0.221271
ENSG00000053747.15	LAMA3	protein_coding	Mod0 (grey)	0.190227
ENSG00000054179.11	ENTPD2	protein_coding	Mod0 (grey)	0.12473
ENSG00000054598.6	FOXC1	protein_coding	Mod0 (grey)	-0.0619514
ENSG00000054938.15	CHRDL2	protein_coding	Mod0 (grey)	0.157652
ENSG00000057294.13	PKP2	protein_coding	Mod0 (grey)	-0.153616
ENSG00000058085.14	LAMC2	protein_coding	Mod1 (turquoise)	0.492986
ENSG00000060656.19	PTPRU	protein_coding	Mod1 (turquoise)	0.379058
ENSG00000060718.19	COL11A1	protein_coding	Mod1 (turquoise)	0.643558
ENSG00000062038.13	CDH3	protein_coding	Mod0 (grey)	0.327699
ENSG00000063660.8	GPC1	protein_coding	Mod1 (turquoise)	0.490169
ENSG00000064042.17	LIMCH1	protein_coding	Mod1 (turquoise)	0.391864
ENSG00000064205.10	WISP2	protein_coding	Mod1 (turquoise)	0.569645
ENSG00000064270.12	ATP2C2	protein_coding	Mod1 (turquoise)	0.309016
ENSG00000064300.8	NGFR	protein_coding	Mod1 (turquoise)	0.346983
ENSG00000064651.13	SLC12A2	protein_coding	Mod1 (turquoise)	0.370476
ENSG00000064655.18	EYA2	protein_coding	Mod0 (grey)	0.049682
ENSG00000064886.13	CHI3L2	protein_coding	Mod0 (grey)	0.401151
ENSG00000065371.17	ROPN1	protein_coding	Mod1 (turquoise)	0.278887
ENSG00000065534.18	MYLK	protein_coding	Mod1 (turquoise)	0.764135
ENSG00000065618.16	COL17A1	protein_coding	Mod1 (turquoise)	0.35085
ENSG00000065621.14	GSTO2	protein_coding	Mod0 (grey)	-0.0407838
ENSG00000065717.14	TLE2	protein_coding	Mod0 (grey)	0.0733
ENSG00000066468.20	FGFR2	protein_coding	Mod0 (grey)	-0.328794
ENSG00000067445.20	TRO	protein_coding	Mod1 (turquoise)	0.407148
ENSG00000068078.17	FGFR3	protein_coding	Mod1 (turquoise)	0.378072
ENSG00000068079.7	IFI35	protein_coding	Mod2 (blue)	0.77388
ENSG00000069011.15	PITX1	protein_coding	Mod0 (grey)	0.498509
ENSG00000069482.6	GAL	protein_coding	Mod0 (grey)	-0.0590603
ENSG00000069535.13	MAOB	protein_coding	Mod0 (grey)	-0.046581
ENSG00000069702.10	TGFBR3	protein_coding	Mod1 (turquoise)	0.362819
ENSG00000070087.13	PFN2	protein_coding	Mod0 (grey)	-0.177544
ENSG00000070190.12	DAPP1	protein_coding	Mod2 (blue)	0.518638
ENSG00000070731.9	ST6GALNAC2	protein_coding	Mod1 (turquoise)	0.484461
ENSG00000071991.8	CDH19	protein_coding	Mod0 (grey)	-0.0743528
ENSG00000072041.16	SLC6A15	protein_coding	Mod0 (grey)	-0.136435
ENSG00000072195.14	SPEG	protein_coding	Mod1 (turquoise)	0.405798
ENSG00000072832.14	CRMP1	protein_coding	Mod1 (turquoise)	0.505428
ENSG00000073756.11	PTGS2	protein_coding	Mod1 (turquoise)	0.397042
ENSG00000073792.15	IGF2BP2	protein_coding	Mod0 (grey)	0.0726539
ENSG00000073849.14	ST6GAL1	protein_coding	Mod2 (blue)	0.47931
ENSG00000074181.8	NOTCH3	protein_coding	Mod0 (grey)	0.0988259
ENSG00000074211.13	PPP2R2C	protein_coding	Mod0 (grey)	0.253122
ENSG00000074370.17	ATP2A3	protein_coding	Mod3 (brown)	0.446289
ENSG00000074410.13	CA12	protein_coding	Mod1 (turquoise)	0.323118
ENSG00000074527.11	NTN4	protein_coding	Mod0 (grey)	0.303188
ENSG00000075223.13	SEMA3C	protein_coding	Mod1 (turquoise)	0.32246
ENSG00000075340.22	ADD2	protein_coding	Mod0 (grey)	-0.297478
ENSG00000075461.5	CACNG4	protein_coding	Mod1 (turquoise)	0.427271
ENSG00000075618.17	FSCN1	protein_coding	Mod0 (grey)	0.101581
ENSG00000076716.8	GPC4	protein_coding	Mod0 (grey)	0.113148
ENSG00000077274.8	CAPN6	protein_coding	Mod0 (grey)	0.0414069
ENSG00000077782.19	FGFR1	protein_coding	Mod1 (turquoise)	0.40717
ENSG00000077942.18	FBLN1	protein_coding	Mod1 (turquoise)	0.562163
ENSG00000077984.5	CST7	protein_coding	Mod2 (blue)	0.805349
ENSG00000078018.19	MAP2	protein_coding	Mod1 (turquoise)	0.521468
ENSG00000078081.7	LAMP3	protein_coding	Mod2 (blue)	0.704993
ENSG00000078098.13	FAP	protein_coding	Mod1 (turquoise)	0.759674
ENSG00000078114.18	NEBL	protein_coding	Mod0 (grey)	0.352086
ENSG00000078295.15	ADCY2	protein_coding	Mod1 (turquoise)	0.440773
ENSG00000078399.15	HOXA9	protein_coding	Mod0 (grey)	-0.0597983
ENSG00000078401.6	EDN1	protein_coding	Mod1 (turquoise)	0.532903
ENSG00000078596.10	ITM2A	protein_coding	Mod2 (blue)	0.63264
ENSG00000079101.16	CLUL1	protein_coding	Mod1 (turquoise)	0.281395
ENSG00000079385.21	CEACAM1	protein_coding	Mod0 (grey)	0.0964315
ENSG00000079435.9	LIPE	protein_coding	Mod0 (grey)	-0.151787
ENSG00000079931.14	MOXD1	protein_coding	Mod2 (blue)	0.343975
ENSG00000080603.16	SRCAP	protein_coding	Mod1 (turquoise)	0.403537
ENSG00000081237.18	PTPRC	protein_coding	Mod2 (blue)	0.876497
ENSG00000081277.11	PKP1	protein_coding	Mod0 (grey)	0.320841
ENSG00000081479.12	LRP2	protein_coding	Mod0 (grey)	-0.192341
ENSG00000081803.15	CADPS2	protein_coding	Mod0 (grey)	-0.0392842
ENSG00000081985.10	IL12RB2	protein_coding	Mod0 (grey)	-0.219876
ENSG00000082074.15	FYB	protein_coding	Mod2 (blue)	0.874967
ENSG00000082196.20	C1QTNF3	protein_coding	Mod1 (turquoise)	0.576594
ENSG00000082397.16	EPB41L3	protein_coding	Mod2 (blue)	0.525493
ENSG00000082497.11	SERTAD4	protein_coding	Mod1 (turquoise)	0.436873
ENSG00000083454.21	P2RX5	protein_coding	Mod2 (blue)	0.489507
ENSG00000084636.17	COL16A1	protein_coding	Mod0 (grey)	0.192612
ENSG00000085741.12	WNT11	protein_coding	Mod0 (grey)	0.406496
ENSG00000085831.15	TTC39A	protein_coding	Mod0 (grey)	0.250689
ENSG00000086205.16	FOLH1	protein_coding	Mod0 (grey)	-0.191353
ENSG00000086548.8	CEACAM6	protein_coding	Mod0 (grey)	0.48249
ENSG00000086696.10	HSD17B2	protein_coding	Mod0 (grey)	0.264854
ENSG00000087245.12	MMP2	protein_coding	Mod1 (turquoise)	0.761701
ENSG00000088002.11	SULT2B1	protein_coding	Mod0 (grey)	0.521243
ENSG00000088386.15	SLC15A1	protein_coding	Mod1 (turquoise)	0.310329
ENSG00000088726.15	TMEM40	protein_coding	Mod0 (grey)	0.527113
ENSG00000088836.12	SLC4A11	protein_coding	Mod0 (grey)	0.124331
ENSG00000088882.7	CPXM1	protein_coding	Mod1 (turquoise)	0.559143
ENSG00000088899.14	RP5-1187M17.10	protein_coding	Mod0 (grey)	-0.0521598
ENSG00000089127.12	OAS1	protein_coding	Mod2 (blue)	0.725748
ENSG00000089356.16	FXYD3	protein_coding	Mod0 (grey)	0.574643
ENSG00000089692.8	LAG3	protein_coding	Mod2 (blue)	0.867232
ENSG00000090104.11	RGS1	protein_coding	Mod2 (blue)	0.630962
ENSG00000090339.8	ICAM1	protein_coding	Mod2 (blue)	0.655525
ENSG00000090382.6	LYZ	protein_coding	Mod2 (blue)	0.76005
ENSG00000090530.9	P3H2	protein_coding	Mod0 (grey)	-0.0604288
ENSG00000091409.14	ITGA6	protein_coding	Mod1 (turquoise)	0.402335
ENSG00000091513.14	TF	protein_coding	Mod0 (grey)	0.107421
ENSG00000091986.15	CCDC80	protein_coding	Mod1 (turquoise)	0.700582
ENSG00000092621.11	PHGDH	protein_coding	Mod0 (grey)	-0.00477887
ENSG00000092758.15	COL9A3	protein_coding	Mod1 (turquoise)	0.354795
ENSG00000092969.11	TGFB2	protein_coding	Mod1 (turquoise)	0.494153
ENSG00000093072.15	CECR1	protein_coding	Mod2 (blue)	0.775817
ENSG00000094755.16	GABRP	protein_coding	Mod0 (grey)	0.121916
ENSG00000094963.13	FMO2	protein_coding	Mod0 (grey)	0.0937736
ENSG00000095637.21	SORBS1	protein_coding	Mod1 (turquoise)	0.603913
ENSG00000095739.10	BAMBI	protein_coding	Mod1 (turquoise)	0.328355
ENSG00000096696.13	DSP	protein_coding	Mod0 (grey)	0.207094
ENSG00000099194.5	SCD	protein_coding	Mod0 (grey)	0.19451
ENSG00000099256.18	PRTFDC1	protein_coding	Mod1 (turquoise)	0.251504
ENSG00000099260.10	PALMD	protein_coding	Mod0 (grey)	0.0442676
ENSG00000099284.13	H2AFY2	protein_coding	Mod0 (grey)	-0.173547
ENSG00000099864.17	PALM	protein_coding	Mod1 (turquoise)	0.331152
ENSG00000099953.9	MMP11	protein_coding	Mod1 (turquoise)	0.574862
ENSG00000099958.14	DERL3	protein_coding	Mod3 (brown)	0.809816
ENSG00000099994.10	SUSD2	protein_coding	Mod1 (turquoise)	0.355331
ENSG00000100031.18	GGT1	protein_coding	Mod0 (grey)	0.248476
ENSG00000100033.16	PRODH	protein_coding	Mod0 (grey)	0.154961
ENSG00000100146.16	SOX10	protein_coding	Mod1 (turquoise)	0.332135
ENSG00000100167.19	SEPT3	protein_coding	Mod0 (grey)	-0.111228
ENSG00000100170.9	SLC5A1	protein_coding	Mod1 (turquoise)	0.241131
ENSG00000100181.21	TPTEP1	lincRNA	Mod1 (turquoise)	0.347688
ENSG00000100234.11	TIMP3	protein_coding	Mod1 (turquoise)	0.828147
ENSG00000100285.9	NEFH	protein_coding	Mod0 (grey)	0.0027046
ENSG00000100290.2	BIK	protein_coding	Mod0 (grey)	0.254843
ENSG00000100302.6	RASD2	protein_coding	Mod0 (grey)	0.224491
ENSG00000100342.20	APOL1	protein_coding	Mod2 (blue)	0.858661
ENSG00000100368.13	CSF2RB	protein_coding	Mod2 (blue)	0.827084
ENSG00000100385.13	IL2RB	protein_coding	Mod2 (blue)	0.90052
ENSG00000100450.12	GZMH	protein_coding	Mod2 (blue)	0.827715
ENSG00000100453.12	GZMB	protein_coding	Mod2 (blue)	0.849526
ENSG00000100473.15	COCH	protein_coding	Mod0 (grey)	-0.29892
ENSG00000100504.16	PYGL	protein_coding	Mod0 (grey)	0.0660039
ENSG00000100985.7	MMP9	protein_coding	Mod2 (blue)	0.404225
ENSG00000101134.11	DOK5	protein_coding	Mod1 (turquoise)	0.395751
ENSG00000101144.12	BMP7	protein_coding	Mod0 (grey)	-0.0984003
ENSG00000101210.10	EEF1A2	protein_coding	Mod0 (grey)	0.23851
ENSG00000101213.6	PTK6	protein_coding	Mod0 (grey)	0.599783
ENSG00000101230.5	ISM1	protein_coding	Mod1 (turquoise)	0.686728
ENSG00000101311.15	FERMT1	protein_coding	Mod0 (grey)	0.113495
ENSG00000101335.9	MYL9	protein_coding	Mod1 (turquoise)	0.725684
ENSG00000101384.11	JAG1	protein_coding	Mod0 (grey)	0.131274
ENSG00000101425.12	BPI	protein_coding	Mod0 (grey)	-0.0672972
ENSG00000101443.17	WFDC2	protein_coding	Mod0 (grey)	0.168932
ENSG00000101825.7	MXRA5	protein_coding	Mod1 (turquoise)	0.662275
ENSG00000101850.12	GPR143	protein_coding	Mod0 (grey)	-0.0199471
ENSG00000101938.14	CHRDL1	protein_coding	Mod1 (turquoise)	0.439765
ENSG00000101955.14	SRPX	protein_coding	Mod1 (turquoise)	0.610848
ENSG00000102038.15	SMARCA1	protein_coding	Mod1 (turquoise)	0.377142
ENSG00000102109.8	PCSK1N	protein_coding	Mod5 (green)	0.29929
ENSG00000102243.12	VGLL1	protein_coding	Mod0 (grey)	0.193204
ENSG00000102287.16	GABRE	protein_coding	Mod0 (grey)	0.436598
ENSG00000102524.11	TNFSF13B	protein_coding	Mod2 (blue)	0.791311
ENSG00000102554.13	KLF5	protein_coding	Mod0 (grey)	0.29779
ENSG00000102575.10	ACP5	protein_coding	Mod2 (blue)	0.667384
ENSG00000102837.6	OLFM4	protein_coding	Mod0 (grey)	0.0666055
ENSG00000102854.14	MSLN	protein_coding	Mod0 (grey)	0.341681
ENSG00000102996.4	MMP15	protein_coding	Mod1 (turquoise)	0.436772
ENSG00000103175.10	WFDC1	protein_coding	Mod1 (turquoise)	0.537385
ENSG00000103257.8	SLC7A5	protein_coding	Mod0 (grey)	0.320013
ENSG00000103260.8	METRN	protein_coding	Mod0 (grey)	0.313322
ENSG00000103355.12	PRSS33	protein_coding	Mod1 (turquoise)	0.267775
ENSG00000103485.17	QPRT	protein_coding	Mod0 (grey)	0.256392
ENSG00000103489.11	XYLT1	protein_coding	Mod1 (turquoise)	0.735481
ENSG00000103490.13	PYCARD	protein_coding	Mod2 (blue)	0.503454
ENSG00000103534.16	TMC5	protein_coding	Mod0 (grey)	0.183984
ENSG00000103710.10	RASL12	protein_coding	Mod1 (turquoise)	0.570229
ENSG00000104140.6	RHOV	protein_coding	Mod0 (grey)	0.548193
ENSG00000104219.12	ZDHHC2	protein_coding	Mod0 (grey)	0.000938695
ENSG00000104267.9	CA2	protein_coding	Mod0 (grey)	0.0488376
ENSG00000104332.11	SFRP1	protein_coding	Mod1 (turquoise)	0.291212
ENSG00000104368.17	PLAT	protein_coding	Mod1 (turquoise)	0.614428
ENSG00000104419.14	NDRG1	protein_coding	Mod0 (grey)	0.514831
ENSG00000104447.11	TRPS1	protein_coding	Mod1 (turquoise)	0.304507
ENSG00000104490.17	NCALD	protein_coding	Mod1 (turquoise)	0.304795
ENSG00000104723.20	TUSC3	protein_coding	Mod0 (grey)	-0.184526
ENSG00000104783.11	KCNN4	protein_coding	Mod0 (grey)	0.0138369
ENSG00000104894.11	CD37	protein_coding	Mod2 (blue)	0.794344
ENSG00000104951.15	IL4I1	protein_coding	Mod2 (blue)	0.800863
ENSG00000104998.3	IL27RA	protein_coding	Mod2 (blue)	0.309546
ENSG00000105048.16	TNNT1	protein_coding	Mod0 (grey)	0.243258
ENSG00000105088.8	OLFM2	protein_coding	Mod0 (grey)	-0.0726936
ENSG00000105131.7	EPHX3	protein_coding	Mod0 (grey)	0.0199937
ENSG00000105141.5	CASP14	protein_coding	Mod0 (grey)	0.388286
ENSG00000105289.14	TJP3	protein_coding	Mod0 (grey)	0.290029
ENSG00000105290.11	APLP1	protein_coding	Mod0 (grey)	0.0447451
ENSG00000105357.15	MYH14	protein_coding	Mod0 (grey)	0.256974
ENSG00000105369.9	CD79A	protein_coding	Mod3 (brown)	0.941727
ENSG00000105374.9	NKG7	protein_coding	Mod2 (blue)	0.872191
ENSG00000105379.9	ETFB	protein_coding	Mod0 (grey)	0.194406
ENSG00000105427.9	CNFN	protein_coding	Mod0 (grey)	0.459471
ENSG00000105519.13	CAPS	protein_coding	Mod0 (grey)	0.0434271
ENSG00000105523.3	FAM83E	protein_coding	Mod0 (grey)	0.501576
ENSG00000105559.11	PLEKHA4	protein_coding	Mod0 (grey)	0.0584383
ENSG00000105664.10	COMP	protein_coding	Mod1 (turquoise)	0.661185
ENSG00000105707.13	HPN	protein_coding	Mod0 (grey)	0.144772
ENSG00000105810.9	CDK6	protein_coding	Mod0 (grey)	-0.175756
ENSG00000105825.11	TFPI2	protein_coding	Mod2 (blue)	0.325295
ENSG00000105852.10	PON3	protein_coding	Mod0 (grey)	-0.012823
ENSG00000105880.4	DLX5	protein_coding	Mod0 (grey)	0.0521916
ENSG00000105894.11	PTN	protein_coding	Mod1 (turquoise)	0.370822
ENSG00000105929.15	ATP6V0A4	protein_coding	Mod0 (grey)	0.234679
ENSG00000105963.13	ADAP1	protein_coding	Mod2 (blue)	0.453295
ENSG00000105971.14	CAV2	protein_coding	Mod1 (turquoise)	0.443328
ENSG00000105974.11	CAV1	protein_coding	Mod1 (turquoise)	0.543906
ENSG00000105976.14	MET	protein_coding	Mod1 (turquoise)	0.549207
ENSG00000106078.17	COBL	protein_coding	Mod1 (turquoise)	0.34837
ENSG00000106123.11	EPHB6	protein_coding	Mod0 (grey)	0.221136
ENSG00000106211.8	HSPB1	protein_coding	Mod0 (grey)	0.488219
ENSG00000106278.11	PTPRZ1	protein_coding	Mod1 (turquoise)	0.373039
ENSG00000106366.8	SERPINE1	protein_coding	Mod1 (turquoise)	0.593808
ENSG00000106483.11	SFRP4	protein_coding	Mod1 (turquoise)	0.642361
ENSG00000106484.14	MEST	protein_coding	Mod0 (grey)	-0.144741
ENSG00000106538.9	RARRES2	protein_coding	Mod1 (turquoise)	0.574896
ENSG00000106541.11	AGR2	protein_coding	Mod0 (grey)	0.029082
ENSG00000106565.17	TMEM176B	protein_coding	Mod2 (blue)	0.618314
ENSG00000106624.8	AEBP1	protein_coding	Mod1 (turquoise)	0.759903
ENSG00000106819.11	ASPN	protein_coding	Mod1 (turquoise)	0.711818
ENSG00000107159.12	CA9	protein_coding	Mod0 (grey)	0.324933
ENSG00000107201.9	DDX58	protein_coding	Mod2 (blue)	0.588767
ENSG00000107317.11	PTGDS	protein_coding	Mod3 (brown)	0.610519
ENSG00000107485.15	GATA3	protein_coding	Mod0 (grey)	0.20391
ENSG00000107551.20	RASSF4	protein_coding	Mod2 (blue)	0.700927
ENSG00000107562.16	CXCL12	protein_coding	Mod1 (turquoise)	0.667536
ENSG00000107742.12	SPOCK2	protein_coding	Mod2 (blue)	0.662767
ENSG00000107796.12	ACTA2	protein_coding	Mod1 (turquoise)	0.753224
ENSG00000107807.12	TLX1	protein_coding	Mod0 (grey)	-0.317661
ENSG00000107984.9	DKK1	protein_coding	Mod0 (grey)	-0.0791698
ENSG00000108244.16	KRT23	protein_coding	Mod1 (turquoise)	0.535616
ENSG00000108387.14	SEPT4	protein_coding	Mod1 (turquoise)	0.338219
ENSG00000108551.4	RASD1	protein_coding	Mod0 (grey)	0.155706
ENSG00000108679.12	LGALS3BP	protein_coding	Mod2 (blue)	0.53904
ENSG00000108688.11	CCL7	protein_coding	Mod2 (blue)	0.482205
ENSG00000108691.9	CCL2	protein_coding	Mod2 (blue)	0.692485
ENSG00000108700.4	CCL8	protein_coding	Mod2 (blue)	0.738632
ENSG00000108821.13	COL1A1	protein_coding	Mod1 (turquoise)	0.709474
ENSG00000108950.11	FAM20A	protein_coding	Mod2 (blue)	0.567074
ENSG00000109099.13	PMP22	protein_coding	Mod1 (turquoise)	0.802071
ENSG00000109107.13	ALDOC	protein_coding	Mod0 (grey)	0.282672
ENSG00000109205.16	ODAM	protein_coding	Mod0 (grey)	-0.156159
ENSG00000109255.11	NMU	protein_coding	Mod0 (grey)	-0.0697653
ENSG00000109321.10	AREG	protein_coding	Mod0 (grey)	0.166189
ENSG00000109339.18	MAPK10	protein_coding	Mod0 (grey)	0.0940504
ENSG00000109472.13	CPE	protein_coding	Mod1 (turquoise)	0.568119
ENSG00000109610.5	SOD3	protein_coding	Mod1 (turquoise)	0.529371
ENSG00000109654.14	TRIM2	protein_coding	Mod1 (turquoise)	0.408554
ENSG00000109846.7	CRYAB	protein_coding	Mod1 (turquoise)	0.522235
ENSG00000110077.14	MS4A6A	protein_coding	Mod2 (blue)	0.86125
ENSG00000110092.3	CCND1	protein_coding	Mod0 (grey)	0.187031
ENSG00000110195.11	FOLR1	protein_coding	Mod0 (grey)	0.362141
ENSG00000110427.14	KIAA1549L	protein_coding	Mod0 (grey)	-0.167883
ENSG00000110484.6	SCGB2A2	protein_coding	Mod0 (grey)	0.191994
ENSG00000110492.15	MDK	protein_coding	Mod0 (grey)	0.00412132
ENSG00000110777.11	POU2AF1	protein_coding	Mod3 (brown)	0.812028
ENSG00000110811.19	P3H3	protein_coding	Mod1 (turquoise)	0.391169
ENSG00000110848.8	CD69	protein_coding	Mod2 (blue)	0.841682
ENSG00000111110.11	PPM1H	protein_coding	Mod0 (grey)	-0.141667
ENSG00000111186.12	WNT5B	protein_coding	Mod0 (grey)	-0.00686453
ENSG00000111199.10	TRPV4	protein_coding	Mod1 (turquoise)	0.496637
ENSG00000111215.11	PRR4	protein_coding	Mod0 (grey)	-0.147123
ENSG00000111261.13	MANSC1	protein_coding	Mod1 (turquoise)	0.248437
ENSG00000111275.12	ALDH2	protein_coding	Mod2 (blue)	0.482887
ENSG00000111319.12	SCNN1A	protein_coding	Mod0 (grey)	0.477105
ENSG00000111331.12	OAS3	protein_coding	Mod2 (blue)	0.717609
ENSG00000111335.12	OAS2	protein_coding	Mod2 (blue)	0.756189
ENSG00000111341.9	MGP	protein_coding	Mod1 (turquoise)	0.308215
ENSG00000111666.10	CHPT1	protein_coding	Mod0 (grey)	-0.213974
ENSG00000111674.8	ENO2	protein_coding	Mod1 (turquoise)	0.32644
ENSG00000111716.12	LDHB	protein_coding	Mod0 (grey)	-0.305429
ENSG00000111799.20	COL12A1	protein_coding	Mod1 (turquoise)	0.757169
ENSG00000111863.12	ADTRP	protein_coding	Mod0 (grey)	0.130522
ENSG00000111907.20	TPD52L1	protein_coding	Mod0 (grey)	0.355202
ENSG00000112096.16	SOD2	protein_coding	Mod2 (blue)	0.525807
ENSG00000112378.11	PERP	protein_coding	Mod0 (grey)	0.400516
ENSG00000112559.13	MDFI	protein_coding	Mod1 (turquoise)	0.514393
ENSG00000112562.18	SMOC2	protein_coding	Mod1 (turquoise)	0.701427
ENSG00000112759.16	SLC29A1	protein_coding	Mod1 (turquoise)	0.52648
ENSG00000112761.18	WISP3	protein_coding	Mod0 (grey)	0.00107075
ENSG00000112812.15	PRSS16	protein_coding	Mod1 (turquoise)	0.241821
ENSG00000112852.6	PCDHB2	protein_coding	Mod0 (grey)	-0.0323549
ENSG00000113083.12	LOX	protein_coding	Mod1 (turquoise)	0.705409
ENSG00000113088.5	GZMK	protein_coding	Mod2 (blue)	0.797281
ENSG00000113140.10	SPARC	protein_coding	Mod1 (turquoise)	0.755335
ENSG00000113296.14	THBS4	protein_coding	Mod1 (turquoise)	0.530423
ENSG00000113389.15	NPR3	protein_coding	Mod1 (turquoise)	0.39573
ENSG00000113396.12	SLC27A6	protein_coding	Mod1 (turquoise)	0.429016
ENSG00000113430.9	IRX4	protein_coding	Mod0 (grey)	0.124696
ENSG00000113494.16	PRLR	protein_coding	Mod0 (grey)	-0.319051
ENSG00000113594.9	LIFR	protein_coding	Mod0 (grey)	-0.200102
ENSG00000114115.9	RBP1	protein_coding	Mod0 (grey)	0.115831
ENSG00000114270.15	COL7A1	protein_coding	Mod1 (turquoise)	0.341361
ENSG00000114547.9	ROPN1B	protein_coding	Mod1 (turquoise)	0.33384
ENSG00000114631.10	PODXL2	protein_coding	Mod0 (grey)	-0.0158975
ENSG00000115009.11	CCL20	protein_coding	Mod0 (grey)	0.197416
ENSG00000115041.12	KCNIP3	protein_coding	Mod0 (grey)	0.125495
ENSG00000115112.7	TFCP2L1	protein_coding	Mod0 (grey)	0.243425
ENSG00000115221.10	ITGB6	protein_coding	Mod0 (grey)	0.170818
ENSG00000115255.10	REEP6	protein_coding	Mod0 (grey)	0.239397
ENSG00000115267.5	IFIH1	protein_coding	Mod2 (blue)	0.706094
ENSG00000115290.9	GRB14	protein_coding	Mod0 (grey)	-0.0988254
ENSG00000115380.19	EFEMP1	protein_coding	Mod1 (turquoise)	0.4929
ENSG00000115414.18	FN1	protein_coding	Mod1 (turquoise)	0.609521
ENSG00000115415.18	STAT1	protein_coding	Mod2 (blue)	0.799309
ENSG00000115457.9	IGFBP2	protein_coding	Mod1 (turquoise)	0.29725
ENSG00000115461.4	IGFBP5	protein_coding	Mod1 (turquoise)	0.655971
ENSG00000115468.11	EFHD1	protein_coding	Mod0 (grey)	0.0145255
ENSG00000115523.16	GNLY	protein_coding	Mod2 (blue)	0.843283
ENSG00000115590.13	IL1R2	protein_coding	Mod2 (blue)	0.448734
ENSG00000115596.3	WNT6	protein_coding	Mod0 (grey)	0.298103
ENSG00000115641.18	FHL2	protein_coding	Mod1 (turquoise)	0.474859
ENSG00000115648.13	MLPH	protein_coding	Mod0 (grey)	0.230692
ENSG00000115828.15	QPCT	protein_coding	Mod0 (grey)	0.134444
ENSG00000115884.10	SDC1	protein_coding	Mod1 (turquoise)	0.316139
ENSG00000115919.14	KYNU	protein_coding	Mod2 (blue)	0.460612
ENSG00000115956.9	PLEK	protein_coding	Mod2 (blue)	0.903201
ENSG00000116039.11	ATP6V1B1	protein_coding	Mod0 (grey)	0.315531
ENSG00000116132.11	PRRX1	protein_coding	Mod1 (turquoise)	0.597675
ENSG00000116133.11	DHCR24	protein_coding	Mod0 (grey)	0.483945
ENSG00000116299.16	KIAA1324	protein_coding	Mod0 (grey)	-0.225958
ENSG00000116661.9	FBXO2	protein_coding	Mod0 (grey)	0.406032
ENSG00000116667.12	C1orf21	protein_coding	Mod0 (grey)	-0.0673581
ENSG00000116711.9	PLA2G4A	protein_coding	Mod1 (turquoise)	0.298992
ENSG00000116729.13	WLS	protein_coding	Mod1 (turquoise)	0.496626
ENSG00000116741.7	RGS2	protein_coding	Mod1 (turquoise)	0.460041
ENSG00000116824.4	CD2	protein_coding	Mod2 (blue)	0.919446
ENSG00000117020.16	AKT3	protein_coding	Mod0 (grey)	-0.0155752
ENSG00000117069.14	ST6GALNAC5	protein_coding	Mod2 (blue)	0.307455
ENSG00000117091.9	CD48	protein_coding	Mod2 (blue)	0.913434
ENSG00000117114.19	ADGRL2	protein_coding	Mod0 (grey)	-0.188106
ENSG00000117115.12	PADI2	protein_coding	Mod1 (turquoise)	0.296944
ENSG00000117122.13	MFAP2	protein_coding	Mod0 (grey)	0.0123784
ENSG00000117148.7	ACTL8	protein_coding	Mod0 (grey)	0.157836
ENSG00000117215.14	PLA2G2D	protein_coding	Mod3 (brown)	0.756352
ENSG00000117226.11	GBP3	protein_coding	Mod2 (blue)	0.633208
ENSG00000117228.9	GBP1	protein_coding	Mod2 (blue)	0.810678
ENSG00000117394.19	SLC2A1	protein_coding	Mod0 (grey)	0.44477
ENSG00000117407.16	ARTN	protein_coding	Mod0 (grey)	0.364497
ENSG00000117472.9	TSPAN1	protein_coding	Mod0 (grey)	0.348944
ENSG00000117525.13	F3	protein_coding	Mod1 (turquoise)	0.366863
ENSG00000117595.10	IRF6	protein_coding	Mod1 (turquoise)	0.415454
ENSG00000117983.17	MUC5B	protein_coding	Mod0 (grey)	0.120905
ENSG00000118194.18	TNNT2	protein_coding	Mod0 (grey)	0.295416
ENSG00000118257.16	NRP2	protein_coding	Mod1 (turquoise)	0.481797
ENSG00000118308.14	LRMP	protein_coding	Mod2 (blue)	0.720894
ENSG00000118495.18	PLAGL1	protein_coding	Mod0 (grey)	-0.154369
ENSG00000118513.18	MYB	protein_coding	Mod0 (grey)	-0.264915
ENSG00000118523.5	CTGF	protein_coding	Mod1 (turquoise)	0.761202
ENSG00000118785.13	SPP1	protein_coding	Mod1 (turquoise)	0.351405
ENSG00000118849.9	RARRES1	protein_coding	Mod2 (blue)	0.313739
ENSG00000119147.9	C2orf40	protein_coding	Mod1 (turquoise)	0.35676
ENSG00000119411.10	BSPRY	protein_coding	Mod0 (grey)	0.200001
ENSG00000119535.17	CSF3R	protein_coding	Mod2 (blue)	0.435368
ENSG00000119888.10	EPCAM	protein_coding	Mod0 (grey)	-0.250036
ENSG00000119900.7	OGFRL1	protein_coding	Mod0 (grey)	-0.129348
ENSG00000119917.13	IFIT3	protein_coding	Mod2 (blue)	0.800612
ENSG00000119922.8	IFIT2	protein_coding	Mod2 (blue)	0.689172
ENSG00000120088.14	CRHR1	protein_coding	Mod0 (grey)	0.0769242
ENSG00000120594.16	PLXDC2	protein_coding	Mod0 (grey)	0.183714
ENSG00000120708.16	TGFBI	protein_coding	Mod1 (turquoise)	0.375276
ENSG00000120738.7	EGR1	protein_coding	Mod1 (turquoise)	0.379816
ENSG00000120875.8	DUSP4	protein_coding	Mod0 (grey)	-0.0655904
ENSG00000120885.19	CLU	protein_coding	Mod2 (blue)	0.435838
ENSG00000121005.8	CRISPLD1	protein_coding	Mod1 (turquoise)	0.432574
ENSG00000121039.9	RDH10	protein_coding	Mod0 (grey)	0.354903
ENSG00000121380.12	BCL2L14	protein_coding	Mod2 (blue)	0.430517
ENSG00000121552.3	CSTA	protein_coding	Mod2 (blue)	0.367153
ENSG00000121858.10	TNFSF10	protein_coding	Mod2 (blue)	0.616544
ENSG00000121898.12	CPXM2	protein_coding	Mod2 (blue)	0.357719
ENSG00000122122.9	SASH3	protein_coding	Mod2 (blue)	0.927852
ENSG00000122176.10	FMOD	protein_coding	Mod1 (turquoise)	0.605939
ENSG00000122641.9	INHBA	protein_coding	Mod1 (turquoise)	0.659773
ENSG00000122756.14	CNTFR	protein_coding	Mod0 (grey)	0.0536995
ENSG00000122862.4	SRGN	protein_coding	Mod2 (blue)	0.893618
ENSG00000123095.5	BHLHE41	protein_coding	Mod0 (grey)	-0.215508
ENSG00000123096.11	SSPN	protein_coding	Mod1 (turquoise)	0.352774
ENSG00000123358.19	NR4A1	protein_coding	Mod1 (turquoise)	0.42006
ENSG00000123500.9	COL10A1	protein_coding	Mod1 (turquoise)	0.741385
ENSG00000123689.5	G0S2	protein_coding	Mod2 (blue)	0.350782
ENSG00000123892.11	RAB38	protein_coding	Mod0 (grey)	-0.106096
ENSG00000124102.4	PI3	protein_coding	Mod0 (grey)	0.421315
ENSG00000124107.5	SLPI	protein_coding	Mod0 (grey)	0.616395
ENSG00000124256.14	ZBP1	protein_coding	Mod2 (blue)	0.815006
ENSG00000124343.12	XG	protein_coding	Mod0 (grey)	0.549451
ENSG00000124466.8	LYPD3	protein_coding	Mod0 (grey)	0.55827
ENSG00000124491.15	F13A1	protein_coding	Mod1 (turquoise)	0.572318
ENSG00000124635.8	HIST1H2BJ	protein_coding	Mod0 (grey)	0.0696582
ENSG00000124664.10	SPDEF	protein_coding	Mod0 (grey)	-0.000399739
ENSG00000124785.8	NRN1	protein_coding	Mod0 (grey)	-0.0950171
ENSG00000124935.3	SCGB1D2	protein_coding	Mod0 (grey)	0.15974
ENSG00000124939.5	SCGB2A1	protein_coding	Mod0 (grey)	0.373531
ENSG00000125144.13	MT1G	protein_coding	Mod0 (grey)	0.0064851
ENSG00000125347.13	IRF1	protein_coding	Mod2 (blue)	0.902766
ENSG00000125730.16	C3	protein_coding	Mod2 (blue)	0.562193
ENSG00000125740.13	FOSB	protein_coding	Mod0 (grey)	0.0146171
ENSG00000125968.8	ID1	protein_coding	Mod0 (grey)	0.152101
ENSG00000126264.9	HCST	protein_coding	Mod2 (blue)	0.892078
ENSG00000126353.3	CCR7	protein_coding	Mod2 (blue)	0.779106
ENSG00000126709.14	IFI6	protein_coding	Mod2 (blue)	0.539232
ENSG00000126778.8	SIX1	protein_coding	Mod0 (grey)	-0.187821
ENSG00000126803.9	HSPA2	protein_coding	Mod0 (grey)	0.34132
ENSG00000126878.12	AIF1L	protein_coding	Mod1 (turquoise)	0.413316
ENSG00000127129.9	EDN2	protein_coding	Mod0 (grey)	0.360009
ENSG00000127324.8	TSPAN8	protein_coding	Mod0 (grey)	-0.0592734
ENSG00000127585.11	FBXL16	protein_coding	Mod0 (grey)	0.230984
ENSG00000127824.13	TUBA4A	protein_coding	Mod0 (grey)	0.386285
ENSG00000127951.5	FGL2	protein_coding	Mod2 (blue)	0.863388
ENSG00000127954.12	STEAP4	protein_coding	Mod0 (grey)	0.124511
ENSG00000127990.15	SGCE	protein_coding	Mod1 (turquoise)	0.492647
ENSG00000128284.19	APOL3	protein_coding	Mod2 (blue)	0.919468
ENSG00000128298.16	BAIAP2L2	protein_coding	Mod0 (grey)	0.184576
ENSG00000128340.14	RAC2	protein_coding	Mod2 (blue)	0.820117
ENSG00000128342.4	LIF	protein_coding	Mod1 (turquoise)	0.340878
ENSG00000128383.12	APOBEC3A	protein_coding	Mod2 (blue)	0.705254
ENSG00000128422.15	KRT17	protein_coding	Mod1 (turquoise)	0.339037
ENSG00000128510.10	CPA4	protein_coding	Mod0 (grey)	0.439066
ENSG00000128739.21	SNRPN	protein_coding	Mod0 (grey)	-0.0568546
ENSG00000129009.12	ISLR	protein_coding	Mod1 (turquoise)	0.488866
ENSG00000129116.17	PALLD	protein_coding	Mod1 (turquoise)	0.731823
ENSG00000129151.8	BBOX1	protein_coding	Mod0 (grey)	0.381941
ENSG00000129354.11	AP1M2	protein_coding	Mod0 (grey)	0.212875
ENSG00000129437.9	KLK14	protein_coding	Mod0 (grey)	0.341803
ENSG00000129451.11	KLK10	protein_coding	Mod1 (turquoise)	0.28248
ENSG00000129455.15	KLK8	protein_coding	Mod0 (grey)	0.542629
ENSG00000129514.5	FOXA1	protein_coding	Mod0 (grey)	-0.148954
ENSG00000129521.13	EGLN3	protein_coding	Mod0 (grey)	0.327244
ENSG00000129538.13	RNASE1	protein_coding	Mod2 (blue)	0.349871
ENSG00000129682.13	FGF13	protein_coding	Mod1 (turquoise)	0.481474
ENSG00000129757.12	CDKN1C	protein_coding	Mod1 (turquoise)	0.294667
ENSG00000129988.5	LBP	protein_coding	Mod0 (grey)	0.110378
ENSG00000130005.11	GAMT	protein_coding	Mod0 (grey)	0.0178992
ENSG00000130176.7	CNN1	protein_coding	Mod1 (turquoise)	0.679237
ENSG00000130203.9	APOE	protein_coding	Mod2 (blue)	0.604833
ENSG00000130208.9	APOC1	protein_coding	Mod2 (blue)	0.651519
ENSG00000130294.14	KIF1A	protein_coding	Mod0 (grey)	-0.183481
ENSG00000130303.12	BST2	protein_coding	Mod2 (blue)	0.649904
ENSG00000130487.5	KLHDC7B	protein_coding	Mod2 (blue)	0.636642
ENSG00000130508.10	PXDN	protein_coding	Mod1 (turquoise)	0.588005
ENSG00000130558.18	OLFM1	protein_coding	Mod0 (grey)	0.0600945
ENSG00000130598.15	TNNI2	protein_coding	Mod0 (grey)	0.204425
ENSG00000130600.15	H19	processed_transcript	Mod1 (turquoise)	0.459295
ENSG00000130635.15	COL5A1	protein_coding	Mod1 (turquoise)	0.748542
ENSG00000130707.17	ASS1	protein_coding	Mod0 (grey)	0.474421
ENSG00000131037.14	EPS8L1	protein_coding	Mod0 (grey)	0.534334
ENSG00000131203.12	IDO1	protein_coding	Mod2 (blue)	0.849307
ENSG00000131401.11	NAPSB	transcribed_unprocessed_pseudogene	Mod2 (blue)	0.799304
ENSG00000131435.12	PDLIM4	protein_coding	Mod1 (turquoise)	0.30972
ENSG00000131620.17	ANO1	protein_coding	Mod1 (turquoise)	0.529362
ENSG00000131668.13	BARX1	protein_coding	Mod0 (grey)	0.25604
ENSG00000131746.12	TNS4	protein_coding	Mod1 (turquoise)	0.385413
ENSG00000131771.13	PPP1R1B	protein_coding	Mod0 (grey)	0.0972167
ENSG00000131773.13	KHDRBS3	protein_coding	Mod1 (turquoise)	0.337969
ENSG00000131941.7	RHPN2	protein_coding	Mod1 (turquoise)	0.253829
ENSG00000132016.11	C19orf57	protein_coding	Mod0 (grey)	-0.121169
ENSG00000132031.12	MATN3	protein_coding	Mod1 (turquoise)	0.689099
ENSG00000132182.11	NUP210	protein_coding	Mod0 (grey)	-0.111889
ENSG00000132274.15	TRIM22	protein_coding	Mod2 (blue)	0.83662
ENSG00000132329.10	RAMP1	protein_coding	Mod0 (grey)	0.0850103
ENSG00000132465.10	JCHAIN	protein_coding	Mod3 (brown)	0.848051
ENSG00000132470.13	ITGB4	protein_coding	Mod0 (grey)	0.25995
ENSG00000132530.16	XAF1	protein_coding	Mod2 (blue)	0.822949
ENSG00000132561.13	MATN2	protein_coding	Mod1 (turquoise)	0.316531
ENSG00000132688.10	NES	protein_coding	Mod1 (turquoise)	0.31622
ENSG00000132698.13	RAB25	protein_coding	Mod0 (grey)	0.414478
ENSG00000132746.14	ALDH3B2	protein_coding	Mod0 (grey)	0.168475
ENSG00000132854.18	KANK4	protein_coding	Mod1 (turquoise)	0.336527
ENSG00000132965.9	ALOX5AP	protein_coding	Mod2 (blue)	0.765985
ENSG00000133019.11	CHRM3	protein_coding	Mod1 (turquoise)	0.327704
ENSG00000133048.12	CHI3L1	protein_coding	Mod0 (grey)	0.23682
ENSG00000133063.15	CHIT1	protein_coding	Mod3 (brown)	0.427588
ENSG00000133067.17	LGR6	protein_coding	Mod1 (turquoise)	0.309639
ENSG00000133101.9	CCNA1	protein_coding	Mod0 (grey)	0.107699
ENSG00000133106.14	EPSTI1	protein_coding	Mod2 (blue)	0.89105
ENSG00000133110.14	POSTN	protein_coding	Mod1 (turquoise)	0.742079
ENSG00000133134.11	BEX2	protein_coding	Mod0 (grey)	-0.0258172
ENSG00000133321.10	RARRES3	protein_coding	Mod2 (blue)	0.742454
ENSG00000133392.16	MYH11	protein_coding	Mod1 (turquoise)	0.635188
ENSG00000133433.10	GSTT2B	protein_coding	Mod0 (grey)	0.0611431
ENSG00000134028.14	ADAMDEC1	protein_coding	Mod2 (blue)	0.807783
ENSG00000134184.12	GSTM1	protein_coding	Mod0 (grey)	0.0588679
ENSG00000134198.9	TSPAN2	protein_coding	Mod1 (turquoise)	0.619971
ENSG00000134202.10	GSTM3	protein_coding	Mod0 (grey)	0.0848532
ENSG00000134215.15	VAV3	protein_coding	Mod0 (grey)	0.125648
ENSG00000134258.16	VTCN1	protein_coding	Mod1 (turquoise)	0.384021
ENSG00000134321.11	RSAD2	protein_coding	Mod2 (blue)	0.733293
ENSG00000134326.11	CMPK2	protein_coding	Mod2 (blue)	0.730827
ENSG00000134339.8	SAA2	protein_coding	Mod2 (blue)	0.445046
ENSG00000134363.11	FST	protein_coding	Mod1 (turquoise)	0.482541
ENSG00000134531.9	EMP1	protein_coding	Mod1 (turquoise)	0.578945
ENSG00000134533.6	RERG	protein_coding	Mod0 (grey)	-0.0312915
ENSG00000134755.14	DSC2	protein_coding	Mod1 (turquoise)	0.34874
ENSG00000134757.4	DSG3	protein_coding	Mod0 (grey)	0.518168
ENSG00000134760.5	DSG1	protein_coding	Mod0 (grey)	0.211415
ENSG00000134762.16	DSC3	protein_coding	Mod0 (grey)	0.125633
ENSG00000134769.21	DTNA	protein_coding	Mod1 (turquoise)	0.418421
ENSG00000134824.13	FADS2	protein_coding	Mod0 (grey)	-0.153036
ENSG00000134827.7	TCN1	protein_coding	Mod0 (grey)	0.232137
ENSG00000134853.11	PDGFRA	protein_coding	Mod1 (turquoise)	0.674895
ENSG00000134873.9	CLDN10	protein_coding	Mod0 (grey)	-0.0876668
ENSG00000135046.13	ANXA1	protein_coding	Mod1 (turquoise)	0.354057
ENSG00000135063.17	FAM189A2	protein_coding	Mod1 (turquoise)	0.407304
ENSG00000135069.13	PSAT1	protein_coding	Mod0 (grey)	-0.0311113
ENSG00000135111.14	TBX3	protein_coding	Mod1 (turquoise)	0.431157
ENSG00000135114.12	OASL	protein_coding	Mod2 (blue)	0.709013
ENSG00000135218.17	CD36	protein_coding	Mod1 (turquoise)	0.373345
ENSG00000135318.11	NT5E	protein_coding	Mod1 (turquoise)	0.71121
ENSG00000135373.12	EHF	protein_coding	Mod0 (grey)	-0.118591
ENSG00000135374.9	ELF5	protein_coding	Mod1 (turquoise)	0.277595
ENSG00000135447.16	PPP1R1A	protein_coding	Mod0 (grey)	-0.138912
ENSG00000135454.13	B4GALNT1	protein_coding	Mod0 (grey)	-0.122045
ENSG00000135480.14	KRT7	protein_coding	Mod0 (grey)	0.366157
ENSG00000135547.8	HEY2	protein_coding	Mod0 (grey)	-0.0487024
ENSG00000135744.7	AGT	protein_coding	Mod0 (grey)	0.312487
ENSG00000135919.12	SERPINE2	protein_coding	Mod1 (turquoise)	0.319007
ENSG00000136167.13	LCP1	protein_coding	Mod2 (blue)	0.612385
ENSG00000136193.16	SCRN1	protein_coding	Mod1 (turquoise)	0.442209
ENSG00000136231.13	IGF2BP3	protein_coding	Mod0 (grey)	0.222906
ENSG00000136235.15	GPNMB	protein_coding	Mod2 (blue)	0.332797
ENSG00000136244.11	IL6	protein_coding	Mod2 (blue)	0.325357
ENSG00000136514.2	RTP4	protein_coding	Mod2 (blue)	0.66248
ENSG00000136689.18	IL1RN	protein_coding	Mod2 (blue)	0.518491
ENSG00000136943.10	CTSV	protein_coding	Mod0 (grey)	0.297529
ENSG00000136960.12	ENPP2	protein_coding	Mod2 (blue)	0.436969
ENSG00000136999.4	NOV	protein_coding	Mod1 (turquoise)	0.425651
ENSG00000137033.11	IL33	protein_coding	Mod0 (grey)	-0.136198
ENSG00000137077.7	CCL21	protein_coding	Mod3 (brown)	0.48198
ENSG00000137198.9	GMPR	protein_coding	Mod0 (grey)	-0.00872638
ENSG00000137285.9	TUBB2B	protein_coding	Mod1 (turquoise)	0.43227
ENSG00000137331.11	IER3	protein_coding	Mod0 (grey)	0.190942
ENSG00000137440.4	FGFBP1	protein_coding	Mod0 (grey)	0.252138
ENSG00000137441.7	FGFBP2	protein_coding	Mod1 (turquoise)	0.41663
ENSG00000137558.7	PI15	protein_coding	Mod0 (grey)	0.114726
ENSG00000137573.13	SULF1	protein_coding	Mod1 (turquoise)	0.666405
ENSG00000137628.16	DDX60	protein_coding	Mod2 (blue)	0.750177
ENSG00000137673.8	MMP7	protein_coding	Mod2 (blue)	0.389058
ENSG00000137699.16	TRIM29	protein_coding	Mod0 (grey)	0.531315
ENSG00000137709.9	POU2F3	protein_coding	Mod0 (grey)	0.26618
ENSG00000137726.16	FXYD6	protein_coding	Mod1 (turquoise)	0.457571
ENSG00000137745.11	MMP13	protein_coding	Mod1 (turquoise)	0.594846
ENSG00000137801.10	THBS1	protein_coding	Mod1 (turquoise)	0.808659
ENSG00000137809.16	ITGA11	protein_coding	Mod1 (turquoise)	0.80228
ENSG00000137959.15	IFI44L	protein_coding	Mod2 (blue)	0.761301
ENSG00000137962.12	ARHGAP29	protein_coding	Mod1 (turquoise)	0.429781
ENSG00000137965.10	IFI44	protein_coding	Mod2 (blue)	0.65546
ENSG00000138028.14	CGREF1	protein_coding	Mod0 (grey)	0.0685812
ENSG00000138061.11	CYP1B1	protein_coding	Mod2 (blue)	0.360062
ENSG00000138074.14	SLC5A6	protein_coding	Mod0 (grey)	0.0881852
ENSG00000138080.13	EMILIN1	protein_coding	Mod1 (turquoise)	0.628657
ENSG00000138083.4	SIX3	protein_coding	Mod1 (turquoise)	0.364479
ENSG00000138131.3	LOXL4	protein_coding	Mod1 (turquoise)	0.407223
ENSG00000138207.12	RBP4	protein_coding	Mod0 (grey)	-0.0397893
ENSG00000138271.5	GPR87	protein_coding	Mod0 (grey)	0.477863
ENSG00000138449.10	SLC40A1	protein_coding	Mod1 (turquoise)	0.405986
ENSG00000138615.5	CILP	protein_coding	Mod1 (turquoise)	0.528646
ENSG00000138642.14	HERC6	protein_coding	Mod2 (blue)	0.650539
ENSG00000138646.8	HERC5	protein_coding	Mod2 (blue)	0.615475
ENSG00000138755.5	CXCL9	protein_coding	Mod2 (blue)	0.798618
ENSG00000138772.12	ANXA3	protein_coding	Mod1 (turquoise)	0.381419
ENSG00000139044.10	B4GALNT3	protein_coding	Mod0 (grey)	0.102369
ENSG00000139055.6	ERP27	protein_coding	Mod0 (grey)	0.0134987
ENSG00000139193.3	CD27	protein_coding	Mod3 (brown)	0.849381
ENSG00000139194.7	RBP5	protein_coding	Mod2 (blue)	0.625228
ENSG00000139211.6	AMIGO2	protein_coding	Mod1 (turquoise)	0.516388
ENSG00000139219.17	COL2A1	protein_coding	Mod1 (turquoise)	0.371447
ENSG00000139289.13	PHLDA1	protein_coding	Mod1 (turquoise)	0.376893
ENSG00000139318.7	DUSP6	protein_coding	Mod1 (turquoise)	0.366872
ENSG00000139329.4	LUM	protein_coding	Mod1 (turquoise)	0.754309
ENSG00000139344.7	AMDHD1	protein_coding	Mod0 (grey)	0.274489
ENSG00000139737.21	SLAIN1	protein_coding	Mod0 (grey)	-0.278106
ENSG00000140092.14	FBLN5	protein_coding	Mod1 (turquoise)	0.302867
ENSG00000140105.17	WARS	protein_coding	Mod2 (blue)	0.759884
ENSG00000140254.12	DUOXA1	protein_coding	Mod0 (grey)	0.57333
ENSG00000140285.9	FGF7	protein_coding	Mod1 (turquoise)	0.681788
ENSG00000140379.7	BCL2A1	protein_coding	Mod2 (blue)	0.620225
ENSG00000140443.13	IGF1R	protein_coding	Mod1 (turquoise)	0.550241
ENSG00000140479.16	PCSK6	protein_coding	Mod0 (grey)	-0.124768
ENSG00000140511.11	HAPLN3	protein_coding	Mod0 (grey)	0.0523245
ENSG00000140519.12	RHCG	protein_coding	Mod0 (grey)	0.432741
ENSG00000140545.14	MFGE8	protein_coding	Mod1 (turquoise)	0.589295
ENSG00000140853.15	NLRC5	protein_coding	Mod2 (blue)	0.847411
ENSG00000140937.13	CDH11	protein_coding	Mod1 (turquoise)	0.831792
ENSG00000140968.10	IRF8	protein_coding	Mod2 (blue)	0.849136
ENSG00000141068.13	KSR1	protein_coding	Mod2 (blue)	0.31247
ENSG00000141510.16	TP53	protein_coding	Mod0 (grey)	0.0122502
ENSG00000141526.14	SLC16A3	protein_coding	Mod0 (grey)	0.38678
ENSG00000141574.7	SECTM1	protein_coding	Mod2 (blue)	0.541238
ENSG00000141579.6	ZNF750	protein_coding	Mod0 (grey)	0.418212
ENSG00000141736.13	ERBB2	protein_coding	Mod1 (turquoise)	0.357616
ENSG00000141750.6	STAC2	protein_coding	Mod0 (grey)	0.0771673
ENSG00000141756.18	FKBP10	protein_coding	Mod1 (turquoise)	0.353238
ENSG00000142089.15	IFITM3	protein_coding	Mod2 (blue)	0.451571
ENSG00000142102.15	ATHL1	protein_coding	Mod2 (blue)	0.437099
ENSG00000142156.14	COL6A1	protein_coding	Mod1 (turquoise)	0.582251
ENSG00000142173.14	COL6A2	protein_coding	Mod1 (turquoise)	0.62717
ENSG00000142178.7	SIK1	protein_coding	Mod0 (grey)	0.276241
ENSG00000142273.10	CBLC	protein_coding	Mod0 (grey)	0.409057
ENSG00000142449.12	FBN3	protein_coding	Mod1 (turquoise)	0.361537
ENSG00000142530.10	FAM71E1	protein_coding	Mod0 (grey)	-0.027659
ENSG00000142552.7	RCN3	protein_coding	Mod1 (turquoise)	0.357516
ENSG00000142871.15	CYR61	protein_coding	Mod1 (turquoise)	0.711656
ENSG00000143013.12	LMO4	protein_coding	Mod0 (grey)	-0.286955
ENSG00000143119.12	CD53	protein_coding	Mod2 (blue)	0.92886
ENSG00000143153.12	ATP1B1	protein_coding	Mod1 (turquoise)	0.350398
ENSG00000143196.4	DPT	protein_coding	Mod1 (turquoise)	0.508932
ENSG00000143217.8	PVRL4	protein_coding	Mod0 (grey)	0.410273
ENSG00000143248.12	RGS5	protein_coding	Mod1 (turquoise)	0.499356
ENSG00000143320.8	CRABP2	protein_coding	Mod0 (grey)	0.586423
ENSG00000143365.16	RORC	protein_coding	Mod0 (grey)	0.424274
ENSG00000143382.13	ADAMTSL4	protein_coding	Mod2 (blue)	0.410291
ENSG00000143387.12	CTSK	protein_coding	Mod1 (turquoise)	0.726322
ENSG00000143416.20	SELENBP1	protein_coding	Mod0 (grey)	0.279137
ENSG00000143452.15	HORMAD1	protein_coding	Mod0 (grey)	-0.0742282
ENSG00000143502.14	SUSD4	protein_coding	Mod0 (grey)	0.025252
ENSG00000143546.9	S100A8	protein_coding	Mod0 (grey)	0.461507
ENSG00000143556.8	S100A7	protein_coding	Mod0 (grey)	0.485184
ENSG00000143590.13	EFNA3	protein_coding	Mod0 (grey)	0.448946
ENSG00000143632.14	ACTA1	protein_coding	Mod1 (turquoise)	0.474904
ENSG00000143845.14	ETNK2	protein_coding	Mod1 (turquoise)	0.30392
ENSG00000143850.12	PLEKHA6	protein_coding	Mod0 (grey)	0.0727212
ENSG00000143867.6	OSR1	protein_coding	Mod1 (turquoise)	0.318931
ENSG00000143882.10	ATP6V1C2	protein_coding	Mod0 (grey)	0.209218
ENSG00000144063.3	MALL	protein_coding	Mod1 (turquoise)	0.300268
ENSG00000144407.9	PTH2R	protein_coding	Mod0 (grey)	-0.0553599
ENSG00000144648.15	ACKR2	protein_coding	Mod3 (brown)	0.312712
ENSG00000144649.8	FAM198A	protein_coding	Mod1 (turquoise)	0.3321
ENSG00000144681.10	STAC	protein_coding	Mod0 (grey)	0.196173
ENSG00000144810.15	COL8A1	protein_coding	Mod1 (turquoise)	0.757907
ENSG00000144857.14	BOC	protein_coding	Mod1 (turquoise)	0.373374
ENSG00000144868.13	TMEM108	protein_coding	Mod0 (grey)	-0.419331
ENSG00000145284.11	SCD5	protein_coding	Mod1 (turquoise)	0.349083
ENSG00000145287.10	PLAC8	protein_coding	Mod2 (blue)	0.787454
ENSG00000145423.4	SFRP2	protein_coding	Mod1 (turquoise)	0.620846
ENSG00000145431.10	PDGFC	protein_coding	Mod1 (turquoise)	0.582021
ENSG00000145506.13	NKD2	protein_coding	Mod1 (turquoise)	0.389858
ENSG00000145623.12	OSMR	protein_coding	Mod0 (grey)	0.14015
ENSG00000145649.7	GZMA	protein_coding	Mod2 (blue)	0.870952
ENSG00000145675.14	PIK3R1	protein_coding	Mod0 (grey)	-0.0024038
ENSG00000145824.12	CXCL14	protein_coding	Mod2 (blue)	0.362309
ENSG00000145945.5	FAM50B	protein_coding	Mod0 (grey)	0.0699317
ENSG00000146197.8	SCUBE3	protein_coding	Mod1 (turquoise)	0.335916
ENSG00000146648.15	EGFR	protein_coding	Mod1 (turquoise)	0.311358
ENSG00000146674.14	IGFBP3	protein_coding	Mod0 (grey)	0.172348
ENSG00000147168.12	IL2RG	protein_coding	Mod2 (blue)	0.911865
ENSG00000147180.16	ZNF711	protein_coding	Mod0 (grey)	-0.262182
ENSG00000147257.13	GPC3	protein_coding	Mod0 (grey)	-0.297492
ENSG00000147381.11	MAGEA4	protein_coding	Mod0 (grey)	0.038868
ENSG00000147676.13	MAL2	protein_coding	Mod0 (grey)	0.145735
ENSG00000147697.8	GSDMC	protein_coding	Mod0 (grey)	0.66272
ENSG00000147813.15	NAPRT	protein_coding	Mod0 (grey)	0.333416
ENSG00000147862.14	NFIB	protein_coding	Mod1 (turquoise)	0.281271
ENSG00000147883.10	CDKN2B	protein_coding	Mod0 (grey)	0.203388
ENSG00000147889.16	CDKN2A	protein_coding	Mod0 (grey)	0.00214162
ENSG00000148053.15	NTRK2	protein_coding	Mod0 (grey)	-0.266665
ENSG00000148344.10	PTGES	protein_coding	Mod0 (grey)	0.40689
ENSG00000148346.11	LCN2	protein_coding	Mod0 (grey)	0.510327
ENSG00000148671.13	ADIRF	protein_coding	Mod0 (grey)	0.269344
ENSG00000148735.14	PLEKHS1	protein_coding	Mod0 (grey)	0.117596
ENSG00000148848.14	ADAM12	protein_coding	Mod1 (turquoise)	0.732963
ENSG00000148926.9	ADM	protein_coding	Mod0 (grey)	0.444268
ENSG00000149043.16	SYT8	protein_coding	Mod0 (grey)	0.324607
ENSG00000149300.9	C11orf52	protein_coding	Mod1 (turquoise)	0.394375
ENSG00000149328.14	GLB1L2	protein_coding	Mod0 (grey)	-0.0308787
ENSG00000149591.16	TAGLN	protein_coding	Mod1 (turquoise)	0.780125
ENSG00000149633.11	KIAA1755	protein_coding	Mod0 (grey)	-0.155716
ENSG00000149968.11	MMP3	protein_coding	Mod1 (turquoise)	0.496207
ENSG00000150337.13	FCGR1A	protein_coding	Mod2 (blue)	0.828665
ENSG00000150551.10	LYPD1	protein_coding	Mod0 (grey)	-0.00266071
ENSG00000150556.16	LYPD6B	protein_coding	Mod0 (grey)	0.283465
ENSG00000151364.16	KCTD14	protein_coding	Mod0 (grey)	-0.135091
ENSG00000151632.16	AKR1C2	protein_coding	Mod0 (grey)	0.188944
ENSG00000151790.8	TDO2	protein_coding	Mod2 (blue)	0.423288
ENSG00000151882.11	CCL28	protein_coding	Mod0 (grey)	0.381602
ENSG00000151967.18	SCHIP1	protein_coding	Mod0 (grey)	-0.13277
ENSG00000152137.6	HSPB8	protein_coding	Mod1 (turquoise)	0.340145
ENSG00000152377.13	SPOCK1	protein_coding	Mod1 (turquoise)	0.771394
ENSG00000152661.7	GJA1	protein_coding	Mod1 (turquoise)	0.479539
ENSG00000152766.5	ANKRD22	protein_coding	Mod2 (blue)	0.656762
ENSG00000152952.11	PLOD2	protein_coding	Mod1 (turquoise)	0.485483
ENSG00000152977.9	ZIC1	protein_coding	Mod0 (grey)	-0.0517877
ENSG00000153563.15	CD8A	protein_coding	Mod2 (blue)	0.851104
ENSG00000153714.5	LURAP1L	protein_coding	Mod0 (grey)	0.229199
ENSG00000154027.18	AK5	protein_coding	Mod0 (grey)	-0.128402
ENSG00000154102.10	C16orf74	protein_coding	Mod0 (grey)	0.375465
ENSG00000154122.12	ANKH	protein_coding	Mod1 (turquoise)	0.451514
ENSG00000154175.16	ABI3BP	protein_coding	Mod1 (turquoise)	0.485029
ENSG00000154277.12	UCHL1	protein_coding	Mod0 (grey)	-0.35494
ENSG00000154451.14	GBP5	protein_coding	Mod2 (blue)	0.897469
ENSG00000154545.16	MAGED4	protein_coding	Mod0 (grey)	-0.0726932
ENSG00000154553.13	PDLIM3	protein_coding	Mod1 (turquoise)	0.618414
ENSG00000154556.17	SORBS2	protein_coding	Mod1 (turquoise)	0.497117
ENSG00000154639.18	CXADR	protein_coding	Mod0 (grey)	0.228951
ENSG00000154760.13	SLFN13	protein_coding	Mod2 (blue)	0.297125
ENSG00000154856.12	APCDD1	protein_coding	Mod1 (turquoise)	0.388924
ENSG00000154917.10	RAB6B	protein_coding	Mod1 (turquoise)	0.318083
ENSG00000155066.15	PROM2	protein_coding	Mod0 (grey)	0.540642
ENSG00000155622.6	XAGE2	protein_coding	Mod0 (grey)	0.0581662
ENSG00000155659.14	VSIG4	protein_coding	Mod2 (blue)	0.627048
ENSG00000155850.7	SLC26A2	protein_coding	Mod1 (turquoise)	0.427212
ENSG00000155918.7	RAET1L	protein_coding	Mod0 (grey)	0.46919
ENSG00000156076.9	WIF1	protein_coding	Mod1 (turquoise)	0.280829
ENSG00000156127.6	BATF	protein_coding	Mod2 (blue)	0.717312
ENSG00000156219.16	ART3	protein_coding	Mod0 (grey)	0.0967391
ENSG00000156234.7	CXCL13	protein_coding	Mod2 (blue)	0.82178
ENSG00000156284.5	CLDN8	protein_coding	Mod0 (grey)	0.190394
ENSG00000156535.13	CD109	protein_coding	Mod1 (turquoise)	0.465973
ENSG00000156587.15	UBE2L6	protein_coding	Mod2 (blue)	0.799532
ENSG00000156689.6	GLYATL2	protein_coding	Mod0 (grey)	0.10877
ENSG00000156738.17	MS4A1	protein_coding	Mod3 (brown)	0.716519
ENSG00000156804.7	FBXO32	protein_coding	Mod1 (turquoise)	0.320479
ENSG00000156966.6	B3GNT7	protein_coding	Mod1 (turquoise)	0.369318
ENSG00000157110.15	RBPMS	protein_coding	Mod1 (turquoise)	0.485328
ENSG00000157368.10	IL34	protein_coding	Mod0 (grey)	0.357599
ENSG00000157404.15	KIT	protein_coding	Mod0 (grey)	-0.223179
ENSG00000157601.13	MX1	protein_coding	Mod2 (blue)	0.614872
ENSG00000157734.13	SNX22	protein_coding	Mod1 (turquoise)	0.381056
ENSG00000157765.11	SLC34A2	protein_coding	Mod2 (blue)	0.341351
ENSG00000157766.15	ACAN	protein_coding	Mod1 (turquoise)	0.422324
ENSG00000157992.12	KRTCAP3	protein_coding	Mod0 (grey)	0.0843409
ENSG00000158008.9	EXTL1	protein_coding	Mod1 (turquoise)	0.396481
ENSG00000158089.14	GALNT14	protein_coding	Mod0 (grey)	-0.138011
ENSG00000158125.9	XDH	protein_coding	Mod0 (grey)	0.199413
ENSG00000158164.6	TMSB15A	protein_coding	Mod0 (grey)	-0.30315
ENSG00000158406.4	HIST1H4H	protein_coding	Mod0 (grey)	0.0784775
ENSG00000158427.14	TMSB15B	protein_coding	Mod0 (grey)	-0.147989
ENSG00000158714.10	SLAMF8	protein_coding	Mod2 (blue)	0.873259
ENSG00000158887.15	MPZ	protein_coding	Mod0 (grey)	-0.159066
ENSG00000159189.11	C1QC	protein_coding	Mod2 (blue)	0.849636
ENSG00000159200.17	RCAN1	protein_coding	Mod1 (turquoise)	0.432925
ENSG00000159263.15	SIM2	protein_coding	Mod0 (grey)	-0.045895
ENSG00000159674.11	SPON2	protein_coding	Mod1 (turquoise)	0.393243
ENSG00000159713.10	TPPP3	protein_coding	Mod1 (turquoise)	0.478486
ENSG00000159763.3	PIP	protein_coding	Mod0 (grey)	0.101832
ENSG00000159871.14	LYPD5	protein_coding	Mod0 (grey)	0.0564161
ENSG00000160111.12	CPAMD8	protein_coding	Mod1 (turquoise)	0.274057
ENSG00000160180.15	TFF3	protein_coding	Mod0 (grey)	-0.0486632
ENSG00000160183.13	TMPRSS3	protein_coding	Mod0 (grey)	0.332604
ENSG00000160191.17	PDE9A	protein_coding	Mod0 (grey)	-0.0385525
ENSG00000160200.17	CBS	protein_coding	Mod0 (grey)	-0.137846
ENSG00000160221.16	C21orf33	protein_coding	Mod0 (grey)	0.254332
ENSG00000160255.16	ITGB2	protein_coding	Mod2 (blue)	0.819704
ENSG00000160284.14	SPATC1L	protein_coding	Mod0 (grey)	0.0446785
ENSG00000160307.9	S100B	protein_coding	Mod1 (turquoise)	0.337722
ENSG00000160593.17	AMICA1	protein_coding	Mod2 (blue)	0.821096
ENSG00000160678.11	S100A1	protein_coding	Mod1 (turquoise)	0.356111
ENSG00000160791.13	CCR5	protein_coding	Mod2 (blue)	0.936846
ENSG00000160862.12	AZGP1	protein_coding	Mod0 (grey)	0.200023
ENSG00000160886.13	LY6K	protein_coding	Mod0 (grey)	0.151524
ENSG00000160932.10	LY6E	protein_coding	Mod0 (grey)	0.528962
ENSG00000161040.16	FBXL13	protein_coding	Mod0 (grey)	-0.177371
ENSG00000161055.3	SCGB3A1	protein_coding	Mod0 (grey)	0.0609586
ENSG00000161133.16	USP41	protein_coding	Mod0 (grey)	0.0952883
ENSG00000161243.8	FBXO27	protein_coding	Mod0 (grey)	0.230398
ENSG00000161249.20	DMKN	protein_coding	Mod0 (grey)	0.380658
ENSG00000161798.6	AQP5	protein_coding	Mod1 (turquoise)	0.330068
ENSG00000162078.11	ZG16B	protein_coding	Mod0 (grey)	0.195013
ENSG00000162366.7	PDZK1IP1	protein_coding	Mod0 (grey)	0.654409
ENSG00000162433.14	AK4	protein_coding	Mod0 (grey)	0.0254817
ENSG00000162444.11	RBP7	protein_coding	Mod1 (turquoise)	0.308344
ENSG00000162493.16	PDPN	protein_coding	Mod1 (turquoise)	0.683768
ENSG00000162545.5	CAMK2N1	protein_coding	Mod1 (turquoise)	0.437133
ENSG00000162551.13	ALPL	protein_coding	Mod0 (grey)	-0.0477706
ENSG00000162576.16	MXRA8	protein_coding	Mod1 (turquoise)	0.626744
ENSG00000162599.15	NFIA	protein_coding	Mod0 (grey)	-0.179628
ENSG00000162645.12	GBP2	protein_coding	Mod2 (blue)	0.695469
ENSG00000162654.8	GBP4	protein_coding	Mod2 (blue)	0.891234
ENSG00000162692.10	VCAM1	protein_coding	Mod2 (blue)	0.723449
ENSG00000162733.16	DDR2	protein_coding	Mod1 (turquoise)	0.548896
ENSG00000162755.13	KLHDC9	protein_coding	Mod0 (grey)	-0.0681787
ENSG00000162878.12	PKDCC	protein_coding	Mod2 (blue)	0.358758
ENSG00000162896.5	PIGR	protein_coding	Mod0 (grey)	0.16751
ENSG00000162949.16	CAPN13	protein_coding	Mod0 (grey)	0.0207861
ENSG00000162981.13	FAM84A	protein_coding	Mod0 (grey)	0.111852
ENSG00000162998.4	FRZB	protein_coding	Mod1 (turquoise)	0.383736
ENSG00000163017.13	ACTG2	protein_coding	Mod1 (turquoise)	0.510152
ENSG00000163032.11	VSNL1	protein_coding	Mod0 (grey)	0.115408
ENSG00000163064.6	EN1	protein_coding	Mod0 (grey)	0.0145706
ENSG00000163083.5	INHBB	protein_coding	Mod1 (turquoise)	0.349109
ENSG00000163131.10	CTSS	protein_coding	Mod2 (blue)	0.866104
ENSG00000163141.18	BNIPL	protein_coding	Mod0 (grey)	0.517613
ENSG00000163220.10	S100A9	protein_coding	Mod0 (grey)	0.529232
ENSG00000163347.5	CLDN1	protein_coding	Mod1 (turquoise)	0.40717
ENSG00000163359.15	COL6A3	protein_coding	Mod1 (turquoise)	0.821122
ENSG00000163362.10	C1orf106	protein_coding	Mod0 (grey)	0.415665
ENSG00000163430.9	FSTL1	protein_coding	Mod1 (turquoise)	0.760014
ENSG00000163435.15	ELF3	protein_coding	Mod0 (grey)	0.401271
ENSG00000163485.15	ADORA1	protein_coding	Mod1 (turquoise)	0.334285
ENSG00000163520.13	FBLN2	protein_coding	Mod1 (turquoise)	0.676366
ENSG00000163531.15	NFASC	protein_coding	Mod0 (grey)	-0.0324712
ENSG00000163563.7	MNDA	protein_coding	Mod2 (blue)	0.90186
ENSG00000163565.18	IFI16	protein_coding	Mod2 (blue)	0.633697
ENSG00000163568.13	AIM2	protein_coding	Mod2 (blue)	0.7384
ENSG00000163661.3	PTX3	protein_coding	Mod0 (grey)	-0.175725
ENSG00000163701.18	IL17RE	protein_coding	Mod1 (turquoise)	0.352928
ENSG00000163710.7	PCOLCE2	protein_coding	Mod0 (grey)	-0.220226
ENSG00000163735.6	CXCL5	protein_coding	Mod0 (grey)	0.09076
ENSG00000163739.4	CXCL1	protein_coding	Mod2 (blue)	0.330712
ENSG00000163762.6	TM4SF18	protein_coding	Mod2 (blue)	0.299787
ENSG00000163898.9	LIPH	protein_coding	Mod1 (turquoise)	0.509435
ENSG00000163975.11	MFI2	protein_coding	Mod0 (grey)	-0.0110048
ENSG00000163993.6	S100P	protein_coding	Mod0 (grey)	0.606312
ENSG00000164070.11	HSPA4L	protein_coding	Mod0 (grey)	0.0724755
ENSG00000164099.3	PRSS12	protein_coding	Mod2 (blue)	0.301378
ENSG00000164106.7	SCRG1	protein_coding	Mod1 (turquoise)	0.314433
ENSG00000164116.16	GUCY1A3	protein_coding	Mod0 (grey)	0.0185308
ENSG00000164128.6	NPY1R	protein_coding	Mod0 (grey)	-0.0726813
ENSG00000164176.12	EDIL3	protein_coding	Mod1 (turquoise)	0.673908
ENSG00000164237.8	CMBL	protein_coding	Mod0 (grey)	-0.167471
ENSG00000164265.8	SCGB3A2	protein_coding	Mod1 (turquoise)	0.344538
ENSG00000164308.16	ERAP2	protein_coding	Mod2 (blue)	0.455318
ENSG00000164434.11	FABP7	protein_coding	Mod0 (grey)	-0.0820555
ENSG00000164626.8	KCNK5	protein_coding	Mod0 (grey)	0.108153
ENSG00000164659.14	KIAA1324L	protein_coding	Mod1 (turquoise)	0.31332
ENSG00000164687.10	FABP5	protein_coding	Mod0 (grey)	0.195338
ENSG00000164692.17	COL1A2	protein_coding	Mod1 (turquoise)	0.726917
ENSG00000164694.16	FNDC1	protein_coding	Mod1 (turquoise)	0.724424
ENSG00000164761.8	TNFRSF11B	protein_coding	Mod0 (grey)	-0.0385165
ENSG00000164764.10	SBSPON	protein_coding	Mod0 (grey)	0.0578711
ENSG00000164825.3	DEFB1	protein_coding	Mod0 (grey)	0.474589
ENSG00000164920.9	OSR2	protein_coding	Mod0 (grey)	-0.060726
ENSG00000165071.14	TMEM71	protein_coding	Mod1 (turquoise)	0.309518
ENSG00000165092.12	ALDH1A1	protein_coding	Mod2 (blue)	0.531617
ENSG00000165125.17	TRPV6	protein_coding	Mod0 (grey)	0.356001
ENSG00000165140.9	FBP1	protein_coding	Mod3 (brown)	0.541249
ENSG00000165168.7	CYBB	protein_coding	Mod2 (blue)	0.833719
ENSG00000165215.6	CLDN3	protein_coding	Mod0 (grey)	0.117269
ENSG00000165238.16	WNK2	protein_coding	Mod0 (grey)	-0.0412909
ENSG00000165272.14	AQP3	protein_coding	Mod3 (brown)	0.299369
ENSG00000165457.13	FOLR2	protein_coding	Mod2 (blue)	0.429576
ENSG00000165474.5	GJB2	protein_coding	Mod0 (grey)	0.432136
ENSG00000165626.16	BEND7	protein_coding	Mod0 (grey)	-0.0935507
ENSG00000165795.21	NDRG2	protein_coding	Mod1 (turquoise)	0.380807
ENSG00000165905.16	GYLTL1B	protein_coding	Mod0 (grey)	-0.0527472
ENSG00000165929.12	TC2N	protein_coding	Mod0 (grey)	-0.0373539
ENSG00000165949.12	IFI27	protein_coding	Mod2 (blue)	0.632455
ENSG00000165996.13	HACD1	protein_coding	Mod0 (grey)	-0.0572274
ENSG00000166033.11	HTRA1	protein_coding	Mod1 (turquoise)	0.761136
ENSG00000166147.13	FBN1	protein_coding	Mod1 (turquoise)	0.751495
ENSG00000166165.12	CKB	protein_coding	Mod1 (turquoise)	0.383046
ENSG00000166265.11	CYYR1	protein_coding	Mod0 (grey)	-0.488183
ENSG00000166278.14	C2	protein_coding	Mod2 (blue)	0.73051
ENSG00000166289.5	PLEKHF1	protein_coding	Mod2 (blue)	0.541593
ENSG00000166391.14	MOGAT2	protein_coding	Mod0 (grey)	0.362514
ENSG00000166394.14	CYB5R2	protein_coding	Mod0 (grey)	0.157833
ENSG00000166396.12	SERPINB7	protein_coding	Mod0 (grey)	0.303527
ENSG00000166405.14	RIC3	protein_coding	Mod0 (grey)	0.0987973
ENSG00000166426.7	CRABP1	protein_coding	Mod0 (grey)	0.0621277
ENSG00000166482.11	MFAP4	protein_coding	Mod1 (turquoise)	0.581733
ENSG00000166503.8	RP11-382A20.3	protein_coding	Mod1 (turquoise)	0.343523
ENSG00000166523.7	CLEC4E	protein_coding	Mod2 (blue)	0.69145
ENSG00000166535.19	A2ML1	protein_coding	Mod0 (grey)	0.369139
ENSG00000166582.9	CENPV	protein_coding	Mod0 (grey)	-0.337794
ENSG00000166669.13	ATF7IP2	protein_coding	Mod0 (grey)	-0.0842385
ENSG00000166741.7	NNMT	protein_coding	Mod1 (turquoise)	0.401693
ENSG00000166770.10	ZNF667-AS1	lincRNA	Mod0 (grey)	-0.276842
ENSG00000166819.11	PLIN1	protein_coding	Mod1 (turquoise)	0.322012
ENSG00000166823.5	MESP1	protein_coding	Mod0 (grey)	0.441735
ENSG00000166825.13	ANPEP	protein_coding	Mod1 (turquoise)	0.428315
ENSG00000166920.10	C15orf48	protein_coding	Mod2 (blue)	0.613449
ENSG00000166923.10	GREM1	protein_coding	Mod1 (turquoise)	0.661193
ENSG00000166979.12	EVA1C	protein_coding	Mod2 (blue)	0.416528
ENSG00000167157.10	PRRX2	protein_coding	Mod1 (turquoise)	0.370541
ENSG00000167183.2	PRR15L	protein_coding	Mod0 (grey)	0.454429
ENSG00000167244.18	IGF2	protein_coding	Mod1 (turquoise)	0.568431
ENSG00000167286.9	CD3D	protein_coding	Mod2 (blue)	0.883181
ENSG00000167614.13	TTYH1	protein_coding	Mod1 (turquoise)	0.292477
ENSG00000167617.2	CDC42EP5	protein_coding	Mod1 (turquoise)	0.41145
ENSG00000167641.10	PPP1R14A	protein_coding	Mod1 (turquoise)	0.390973
ENSG00000167644.11	C19orf33	protein_coding	Mod0 (grey)	0.427689
ENSG00000167653.4	PSCA	protein_coding	Mod0 (grey)	0.405498
ENSG00000167656.4	LY6D	protein_coding	Mod0 (grey)	0.545728
ENSG00000167701.13	GPT	protein_coding	Mod0 (grey)	0.129216
ENSG00000167741.10	GGT6	protein_coding	Mod0 (grey)	0.386259
ENSG00000167748.10	KLK1	protein_coding	Mod1 (turquoise)	0.273676
ENSG00000167749.11	KLK4	protein_coding	Mod0 (grey)	0.181838
ENSG00000167754.12	KLK5	protein_coding	Mod1 (turquoise)	0.357969
ENSG00000167755.13	KLK6	protein_coding	Mod0 (grey)	0.479935
ENSG00000167757.13	KLK11	protein_coding	Mod1 (turquoise)	0.306304
ENSG00000167767.13	KRT80	protein_coding	Mod1 (turquoise)	0.399808
ENSG00000167772.11	ANGPTL4	protein_coding	Mod0 (grey)	0.275668
ENSG00000168062.9	BATF2	protein_coding	Mod2 (blue)	0.793802
ENSG00000168077.13	SCARA3	protein_coding	Mod2 (blue)	0.360313
ENSG00000168140.4	VASN	protein_coding	Mod1 (turquoise)	0.331414
ENSG00000168243.10	GNG4	protein_coding	Mod0 (grey)	-0.208813
ENSG00000168269.8	FOXI1	protein_coding	Mod0 (grey)	0.121006
ENSG00000168309.16	FAM107A	protein_coding	Mod1 (turquoise)	0.445168
ENSG00000168394.10	TAP1	protein_coding	Mod2 (blue)	0.835401
ENSG00000168405.14	CMAHP	unitary_pseudogene	Mod1 (turquoise)	0.531336
ENSG00000168421.12	RHOH	protein_coding	Mod2 (blue)	0.824033
ENSG00000168447.10	SCNN1B	protein_coding	Mod0 (grey)	0.379384
ENSG00000168453.14	HR	protein_coding	Mod0 (grey)	0.348762
ENSG00000168502.17	MTCL1	protein_coding	Mod1 (turquoise)	0.352008
ENSG00000168542.12	COL3A1	protein_coding	Mod1 (turquoise)	0.738674
ENSG00000168615.11	ADAM9	protein_coding	Mod1 (turquoise)	0.50587
ENSG00000168685.14	IL7R	protein_coding	Mod2 (blue)	0.737527
ENSG00000168743.12	NPNT	protein_coding	Mod0 (grey)	-0.0368799
ENSG00000168824.14	NSG1	protein_coding	Mod0 (grey)	-0.0151251
ENSG00000168913.6	ENHO	protein_coding	Mod0 (grey)	0.0225266
ENSG00000168961.16	LGALS9	protein_coding	Mod2 (blue)	0.851346
ENSG00000169035.11	KLK7	protein_coding	Mod0 (grey)	0.505106
ENSG00000169085.11	C8orf46	protein_coding	Mod0 (grey)	-0.116292
ENSG00000169245.5	CXCL10	protein_coding	Mod2 (blue)	0.834012
ENSG00000169248.12	CXCL11	protein_coding	Mod2 (blue)	0.814436
ENSG00000169429.10	CXCL8	protein_coding	Mod0 (grey)	0.258282
ENSG00000169436.16	COL22A1	protein_coding	Mod0 (grey)	0.166197
ENSG00000169439.11	SDC2	protein_coding	Mod1 (turquoise)	0.543534
ENSG00000169442.8	CD52	protein_coding	Mod2 (blue)	0.811003
ENSG00000169469.8	SPRR1B	protein_coding	Mod0 (grey)	0.319464
ENSG00000169515.5	CCDC8	protein_coding	Mod1 (turquoise)	0.432825
ENSG00000169550.12	MUC15	protein_coding	Mod0 (grey)	0.241564
ENSG00000169583.12	CLIC3	protein_coding	Mod0 (grey)	0.642484
ENSG00000169715.14	MT1E	protein_coding	Mod0 (grey)	-0.04443
ENSG00000169783.12	LINGO1	protein_coding	Mod0 (grey)	0.0416393
ENSG00000169855.19	ROBO1	protein_coding	Mod2 (blue)	0.400976
ENSG00000169900.7	PYDC1	protein_coding	Mod0 (grey)	0.0804751
ENSG00000169908.10	TM4SF1	protein_coding	Mod0 (grey)	0.186648
ENSG00000170017.12	ALCAM	protein_coding	Mod0 (grey)	0.0459666
ENSG00000170153.10	RNF150	protein_coding	Mod2 (blue)	0.337193
ENSG00000170231.15	FABP6	protein_coding	Mod0 (grey)	0.0965358
ENSG00000170323.8	FABP4	protein_coding	Mod1 (turquoise)	0.392163
ENSG00000170345.9	FOS	protein_coding	Mod0 (grey)	0.211637
ENSG00000170373.8	CST1	protein_coding	Mod0 (grey)	-0.0529064
ENSG00000170382.11	LRRN2	protein_coding	Mod1 (turquoise)	0.335087
ENSG00000170412.16	GPRC5C	protein_coding	Mod0 (grey)	0.387127
ENSG00000170421.12	KRT8	protein_coding	Mod0 (grey)	0.473582
ENSG00000170442.11	KRT86	protein_coding	Mod1 (turquoise)	0.372218
ENSG00000170465.9	KRT6C	protein_coding	Mod0 (grey)	0.356313
ENSG00000170476.15	MZB1	protein_coding	Mod3 (brown)	0.962595
ENSG00000170477.12	KRT4	protein_coding	Mod0 (grey)	0.313757
ENSG00000170485.16	NPAS2	protein_coding	Mod0 (grey)	0.181625
ENSG00000170549.3	IRX1	protein_coding	Mod0 (grey)	-0.1129
ENSG00000170558.8	CDH2	protein_coding	Mod1 (turquoise)	0.519106
ENSG00000170561.12	IRX2	protein_coding	Mod0 (grey)	0.160026
ENSG00000170571.11	EMB	protein_coding	Mod2 (blue)	0.643409
ENSG00000170577.7	SIX2	protein_coding	Mod0 (grey)	-0.0428997
ENSG00000170579.14	DLGAP1	protein_coding	Mod1 (turquoise)	0.291361
ENSG00000170801.9	HTRA3	protein_coding	Mod1 (turquoise)	0.600444
ENSG00000170873.18	MTSS1	protein_coding	Mod1 (turquoise)	0.395115
ENSG00000170955.9	PRKCDBP	protein_coding	Mod1 (turquoise)	0.526086
ENSG00000171102.14	OBP2B	protein_coding	Mod0 (grey)	0.0700711
ENSG00000171119.2	NRTN	protein_coding	Mod0 (grey)	-0.106192
ENSG00000171124.12	FUT3	protein_coding	Mod0 (grey)	0.548232
ENSG00000171208.9	NETO2	protein_coding	Mod0 (grey)	-0.212805
ENSG00000171209.3	CSN3	protein_coding	Mod0 (grey)	-0.100626
ENSG00000171243.7	SOSTDC1	protein_coding	Mod0 (grey)	-0.00741157
ENSG00000171345.13	KRT19	protein_coding	Mod0 (grey)	0.646246
ENSG00000171346.13	KRT15	protein_coding	Mod0 (grey)	0.240101
ENSG00000171812.11	COL8A2	protein_coding	Mod1 (turquoise)	0.685533
ENSG00000172031.6	EPHX4	protein_coding	Mod1 (turquoise)	0.312239
ENSG00000172061.8	LRRC15	protein_coding	Mod1 (turquoise)	0.757107
ENSG00000172116.21	CD8B	protein_coding	Mod2 (blue)	0.608321
ENSG00000172137.18	CALB2	protein_coding	Mod1 (turquoise)	0.304288
ENSG00000172159.15	FRMD3	protein_coding	Mod1 (turquoise)	0.302779
ENSG00000172197.10	MBOAT1	protein_coding	Mod1 (turquoise)	0.441268
ENSG00000172201.10	ID4	protein_coding	Mod1 (turquoise)	0.479524
ENSG00000172215.5	CXCR6	protein_coding	Mod2 (blue)	0.905764
ENSG00000172236.16	TPSAB1	protein_coding	Mod1 (turquoise)	0.470633
ENSG00000172243.17	CLEC7A	protein_coding	Mod2 (blue)	0.565634
ENSG00000172379.18	ARNT2	protein_coding	Mod0 (grey)	-0.38329
ENSG00000172382.9	PRSS27	protein_coding	Mod0 (grey)	0.507742
ENSG00000172478.17	C2orf54	protein_coding	Mod0 (grey)	0.481463
ENSG00000172543.7	CTSW	protein_coding	Mod2 (blue)	0.719442
ENSG00000172551.10	MUCL1	protein_coding	Mod0 (grey)	0.24129
ENSG00000172724.11	CCL19	protein_coding	Mod3 (brown)	0.555031
ENSG00000172927.7	MYEOV	protein_coding	Mod0 (grey)	0.185185
ENSG00000173110.7	HSPA6	protein_coding	Mod0 (grey)	0.33517
ENSG00000173193.13	PARP14	protein_coding	Mod2 (blue)	0.806549
ENSG00000173227.13	SYT12	protein_coding	Mod0 (grey)	0.192722
ENSG00000173267.13	SNCG	protein_coding	Mod0 (grey)	0.275478
ENSG00000173369.15	C1QB	protein_coding	Mod2 (blue)	0.854304
ENSG00000173372.16	C1QA	protein_coding	Mod2 (blue)	0.843766
ENSG00000173391.8	OLR1	protein_coding	Mod2 (blue)	0.661057
ENSG00000173432.10	SAA1	protein_coding	Mod2 (blue)	0.448795
ENSG00000173546.7	CSPG4	protein_coding	Mod1 (turquoise)	0.522946
ENSG00000173698.17	ADGRG2	protein_coding	Mod1 (turquoise)	0.396232
ENSG00000173762.7	CD7	protein_coding	Mod2 (blue)	0.759903
ENSG00000173809.15	TDRD12	protein_coding	Mod0 (grey)	0.0428172
ENSG00000173918.14	C1QTNF1	protein_coding	Mod1 (turquoise)	0.43357
ENSG00000174028.6	FAM3C2	processed_pseudogene	Mod1 (turquoise)	0.375359
ENSG00000174307.6	PHLDA3	protein_coding	Mod1 (turquoise)	0.467956
ENSG00000174348.13	PODN	protein_coding	Mod1 (turquoise)	0.744446
ENSG00000174567.7	GOLT1A	protein_coding	Mod0 (grey)	0.0343857
ENSG00000174607.10	UGT8	protein_coding	Mod0 (grey)	-0.19196
ENSG00000174871.10	CNIH2	protein_coding	Mod0 (grey)	-0.105895
ENSG00000174938.14	SEZ6L2	protein_coding	Mod0 (grey)	0.119411
ENSG00000174939.10	ASPHD1	protein_coding	Mod0 (grey)	0.108686
ENSG00000175183.9	CSRP2	protein_coding	Mod0 (grey)	-0.138267
ENSG00000175287.18	PHYHD1	protein_coding	Mod0 (grey)	0.00126021
ENSG00000175305.16	CCNE2	protein_coding	Mod0 (grey)	-0.0596056
ENSG00000175315.2	CST6	protein_coding	Mod0 (grey)	0.389073
ENSG00000175318.11	GRAMD2	protein_coding	Mod1 (turquoise)	0.273822
ENSG00000175445.14	LPL	protein_coding	Mod1 (turquoise)	0.327247
ENSG00000175592.8	FOSL1	protein_coding	Mod0 (grey)	0.0958188
ENSG00000175793.11	SFN	protein_coding	Mod0 (grey)	0.629559
ENSG00000175832.12	ETV4	protein_coding	Mod0 (grey)	-0.060095
ENSG00000175899.14	A2M	protein_coding	Mod1 (turquoise)	0.554716
ENSG00000175928.5	LRRN1	protein_coding	Mod0 (grey)	-0.310879
ENSG00000176170.13	SPHK1	protein_coding	Mod0 (grey)	-0.0716297
ENSG00000176485.10	PLA2G16	protein_coding	Mod0 (grey)	0.254652
ENSG00000176490.4	DIRAS1	protein_coding	Mod0 (grey)	-0.0885951
ENSG00000176641.10	RNF152	protein_coding	Mod1 (turquoise)	0.477565
ENSG00000176692.5	FOXC2	protein_coding	Mod1 (turquoise)	0.403305
ENSG00000176868.2	RP11-334J6.7	antisense	Mod5 (green)	0.657101
ENSG00000176887.6	SOX11	protein_coding	Mod0 (grey)	-0.170004
ENSG00000176907.4	C8orf4	protein_coding	Mod2 (blue)	0.30169
ENSG00000176920.11	FUT2	protein_coding	Mod0 (grey)	0.589255
ENSG00000176945.16	MUC20	protein_coding	Mod0 (grey)	0.331812
ENSG00000176971.3	FIBIN	protein_coding	Mod1 (turquoise)	0.555997
ENSG00000177283.5	FZD8	protein_coding	Mod0 (grey)	0.000110425
ENSG00000177335.10	C8orf31	processed_transcript	Mod0 (grey)	0.246174
ENSG00000177359.17	OVOS2	protein_coding	Mod0 (grey)	-0.0352792
ENSG00000177409.11	SAMD9L	protein_coding	Mod2 (blue)	0.87847
ENSG00000177614.9	PGBD5	protein_coding	Mod0 (grey)	0.357187
ENSG00000177675.8	CD163L1	protein_coding	Mod0 (grey)	0.133729
ENSG00000177685.16	CRACR2B	protein_coding	Mod0 (grey)	0.270168
ENSG00000177706.8	FAM20C	protein_coding	Mod0 (grey)	0.302064
ENSG00000178162.8	FAR2P2	transcribed_unprocessed_pseudogene	Mod0 (grey)	-0.0107589
ENSG00000178222.12	RNF212	protein_coding	Mod1 (turquoise)	0.280671
ENSG00000178372.7	CALML5	protein_coding	Mod0 (grey)	0.301626
ENSG00000178445.8	GLDC	protein_coding	Mod0 (grey)	0.0580332
ENSG00000178531.5	CTXN1	protein_coding	Mod0 (grey)	0.0378613
ENSG00000178538.9	CA8	protein_coding	Mod0 (grey)	0.039307
ENSG00000178773.14	CPNE7	protein_coding	Mod0 (grey)	-0.158879
ENSG00000178776.4	C5orf46	protein_coding	Mod0 (grey)	0.273679
ENSG00000178826.10	TMEM139	protein_coding	Mod1 (turquoise)	0.282265
ENSG00000178882.14	FAM101A	protein_coding	Mod1 (turquoise)	0.374363
ENSG00000178934.4	LGALS7B	protein_coding	Mod0 (grey)	0.292313
ENSG00000179066.7	CTD-2527I21.15	lincRNA	Mod0 (grey)	0.0768495
ENSG00000179144.4	GIMAP7	protein_coding	Mod2 (blue)	0.836702
ENSG00000179344.16	HLA-DQB1	protein_coding	Mod2 (blue)	0.778055
ENSG00000179583.17	CIITA	protein_coding	Mod2 (blue)	0.883035
ENSG00000179750.15	APOBEC3B	protein_coding	Mod2 (blue)	0.333505
ENSG00000179862.6	CITED4	protein_coding	Mod0 (grey)	0.168715
ENSG00000179913.10	B3GNT3	protein_coding	Mod0 (grey)	0.332478
ENSG00000180155.18	LYNX1	protein_coding	Mod0 (grey)	0.556569
ENSG00000180543.4	TSPYL5	protein_coding	Mod1 (turquoise)	0.354015
ENSG00000180573.9	HIST1H2AC	protein_coding	Mod0 (grey)	0.205369
ENSG00000180596.7	HIST1H2BC	protein_coding	Mod2 (blue)	0.295918
ENSG00000180644.6	PRF1	protein_coding	Mod2 (blue)	0.862786
ENSG00000180818.4	HOXC10	protein_coding	Mod0 (grey)	0.0932919
ENSG00000181019.12	NQO1	protein_coding	Mod0 (grey)	0.238591
ENSG00000181085.14	MAPK15	protein_coding	Mod0 (grey)	0.259977
ENSG00000181092.9	ADIPOQ	protein_coding	Mod1 (turquoise)	0.381083
ENSG00000181143.15	MUC16	protein_coding	Mod2 (blue)	0.308528
ENSG00000181218.5	HIST3H2A	protein_coding	Mod0 (grey)	0.165533
ENSG00000181374.7	CCL13	protein_coding	Mod2 (blue)	0.556675
ENSG00000181392.14	SYNE4	protein_coding	Mod0 (grey)	0.234129
ENSG00000181458.10	TMEM45A	protein_coding	Mod0 (grey)	0.339182
ENSG00000181617.5	FDCSP	protein_coding	Mod2 (blue)	0.407663
ENSG00000181649.5	PHLDA2	protein_coding	Mod0 (grey)	0.371045
ENSG00000181847.11	TIGIT	protein_coding	Mod2 (blue)	0.869875
ENSG00000181885.18	CLDN7	protein_coding	Mod0 (grey)	0.39952
ENSG00000182013.17	PNMAL1	protein_coding	Mod1 (turquoise)	0.413419
ENSG00000182185.18	RAD51B	protein_coding	Mod1 (turquoise)	0.455169
ENSG00000182253.14	SYNM	protein_coding	Mod1 (turquoise)	0.405783
ENSG00000182272.11	B4GALNT4	protein_coding	Mod5 (green)	0.349151
ENSG00000182326.14	C1S	protein_coding	Mod2 (blue)	0.757427
ENSG00000182379.9	NXPH4	protein_coding	Mod0 (grey)	0.319917
ENSG00000182492.15	BGN	protein_coding	Mod1 (turquoise)	0.625186
ENSG00000182580.2	EPHB3	protein_coding	Mod1 (turquoise)	0.287176
ENSG00000182600.9	C2orf82	protein_coding	Mod1 (turquoise)	0.335502
ENSG00000182621.16	PLCB1	protein_coding	Mod1 (turquoise)	0.548567
ENSG00000182648.11	LINC01006	lincRNA	Mod0 (grey)	0.0136556
ENSG00000182795.12	C1orf116	protein_coding	Mod1 (turquoise)	0.306105
ENSG00000183018.8	SPNS2	protein_coding	Mod1 (turquoise)	0.485155
ENSG00000183036.10	PCP4	protein_coding	Mod0 (grey)	0.0683833
ENSG00000183087.14	GAS6	protein_coding	Mod1 (turquoise)	0.525041
ENSG00000183160.8	TMEM119	protein_coding	Mod1 (turquoise)	0.633245
ENSG00000183248.11	PRR36	protein_coding	Mod0 (grey)	-0.145011
ENSG00000183486.12	MX2	protein_coding	Mod2 (blue)	0.517357
ENSG00000183508.4	FAM46C	protein_coding	Mod3 (brown)	0.867723
ENSG00000183844.16	FAM3B	protein_coding	Mod0 (grey)	0.0391346
ENSG00000183853.17	KIRREL	protein_coding	Mod1 (turquoise)	0.719225
ENSG00000184012.11	TMPRSS2	protein_coding	Mod0 (grey)	0.269327
ENSG00000184033.12	CTAG1B	protein_coding	Mod0 (grey)	-0.0356733
ENSG00000184058.12	TBX1	protein_coding	Mod0 (grey)	-0.135099
ENSG00000184254.16	ALDH1A3	protein_coding	Mod1 (turquoise)	0.511091
ENSG00000184292.6	TACSTD2	protein_coding	Mod0 (grey)	0.476838
ENSG00000184349.12	EFNA5	protein_coding	Mod0 (grey)	0.277646
ENSG00000184371.13	CSF1	protein_coding	Mod2 (blue)	0.752438
ENSG00000184454.6	NCMAP	protein_coding	Mod1 (turquoise)	0.586683
ENSG00000184500.14	PROS1	protein_coding	Mod1 (turquoise)	0.542436
ENSG00000184515.10	BEX5	protein_coding	Mod0 (grey)	-0.144378
ENSG00000184588.17	PDE4B	protein_coding	Mod0 (grey)	-0.0986636
ENSG00000184599.13	FAM19A3	protein_coding	Mod0 (grey)	-0.17873
ENSG00000184613.10	NELL2	protein_coding	Mod0 (grey)	-0.319395
ENSG00000184678.9	HIST2H2BE	protein_coding	Mod0 (grey)	0.160769
ENSG00000184697.6	CLDN6	protein_coding	Mod0 (grey)	-0.0778397
ENSG00000184867.13	ARMCX2	protein_coding	Mod0 (grey)	-0.225587
ENSG00000185090.14	MANEAL	protein_coding	Mod0 (grey)	-0.0135532
ENSG00000185201.16	IFITM2	protein_coding	Mod2 (blue)	0.426144
ENSG00000185215.8	TNFAIP2	protein_coding	Mod2 (blue)	0.543673
ENSG00000185290.3	NUPR1L	protein_coding	Mod1 (turquoise)	0.297902
ENSG00000185437.13	SH3BGR	protein_coding	Mod1 (turquoise)	0.258231
ENSG00000185479.5	KRT6B	protein_coding	Mod0 (grey)	0.509446
ENSG00000185499.16	MUC1	protein_coding	Mod0 (grey)	0.670501
ENSG00000185507.19	IRF7	protein_coding	Mod2 (blue)	0.64183
ENSG00000185567.6	AHNAK2	protein_coding	Mod1 (turquoise)	0.434804
ENSG00000185633.10	NDUFA4L2	protein_coding	Mod0 (grey)	0.240706
ENSG00000185634.11	SHC4	protein_coding	Mod1 (turquoise)	0.486851
ENSG00000185641.6	CTD-2287O16.1	processed_pseudogene	Mod0 (grey)	0.00547401
ENSG00000185686.17	PRAME	protein_coding	Mod0 (grey)	-0.000993965
ENSG00000185697.16	MYBL1	protein_coding	Mod1 (turquoise)	0.33499
ENSG00000185745.9	IFIT1	protein_coding	Mod2 (blue)	0.617191
ENSG00000185862.6	EVI2B	protein_coding	Mod2 (blue)	0.87224
ENSG00000185885.15	IFITM1	protein_coding	Mod2 (blue)	0.636821
ENSG00000185904.11	LINC00839	lincRNA	Mod0 (grey)	-0.123893
ENSG00000186007.9	LEMD1	protein_coding	Mod1 (turquoise)	0.302129
ENSG00000186081.11	KRT5	protein_coding	Mod0 (grey)	0.456165
ENSG00000186281.12	GPAT2	protein_coding	Mod0 (grey)	-0.0518781
ENSG00000186340.14	THBS2	protein_coding	Mod1 (turquoise)	0.809894
ENSG00000186377.7	CYP4X1	protein_coding	Mod0 (grey)	-0.106959
ENSG00000186493.11	C5orf38	protein_coding	Mod0 (grey)	0.367329
ENSG00000186818.12	LILRB4	protein_coding	Mod2 (blue)	0.880634
ENSG00000186832.8	KRT16	protein_coding	Mod0 (grey)	0.663918
ENSG00000186847.5	KRT14	protein_coding	Mod1 (turquoise)	0.349262
ENSG00000186891.13	TNFRSF18	protein_coding	Mod0 (grey)	0.256768
ENSG00000186907.7	RTN4RL2	protein_coding	Mod1 (turquoise)	0.361151
ENSG00000186919.12	ZACN	protein_coding	Mod5 (green)	0.595702
ENSG00000186998.15	EMID1	protein_coding	Mod0 (grey)	-0.232937
ENSG00000187017.14	ESPN	protein_coding	Mod0 (grey)	0.214802
ENSG00000187134.12	AKR1C1	protein_coding	Mod0 (grey)	0.0755699
ENSG00000187193.8	MT1X	protein_coding	Mod0 (grey)	0.242145
ENSG00000187210.12	GCNT1	protein_coding	Mod1 (turquoise)	0.493191
ENSG00000187243.16	MAGED4B	protein_coding	Mod0 (grey)	-0.0595664
ENSG00000187244.10	BCAM	protein_coding	Mod1 (turquoise)	0.320762
ENSG00000187474.4	FPR3	protein_coding	Mod2 (blue)	0.826096
ENSG00000187608.8	ISG15	protein_coding	Mod2 (blue)	0.591175
ENSG00000187733.6	AMY1C	protein_coding	Mod0 (grey)	0.153496
ENSG00000187837.3	HIST1H1C	protein_coding	Mod0 (grey)	0.27516
ENSG00000187955.11	COL14A1	protein_coding	Mod1 (turquoise)	0.58577
ENSG00000187957.7	DNER	protein_coding	Mod1 (turquoise)	0.309791
ENSG00000188064.9	WNT7B	protein_coding	Mod0 (grey)	0.366788
ENSG00000188153.12	COL4A5	protein_coding	Mod1 (turquoise)	0.288261
ENSG00000188171.15	ZNF626	protein_coding	Mod0 (grey)	-0.0520899
ENSG00000188257.10	PLA2G2A	protein_coding	Mod0 (grey)	0.0513186
ENSG00000188290.10	HES4	protein_coding	Mod0 (grey)	0.268044
ENSG00000188338.14	SLC38A3	protein_coding	Mod0 (grey)	0.0354814
ENSG00000188403.7	IGHV1OR15-9	IG_V_gene	Mod3 (brown)	0.838053
ENSG00000188404.8	SELL	protein_coding	Mod2 (blue)	0.806539
ENSG00000188488.13	SERPINA5	protein_coding	Mod1 (turquoise)	0.327898
ENSG00000188505.4	NCCRP1	protein_coding	Mod0 (grey)	0.606098
ENSG00000188536.12	HBA2	protein_coding	Mod0 (grey)	-0.00104417
ENSG00000188613.6	NANOS1	protein_coding	Mod1 (turquoise)	0.345586
ENSG00000188643.10	S100A16	protein_coding	Mod0 (grey)	0.6039
ENSG00000188783.5	PRELP	protein_coding	Mod1 (turquoise)	0.481901
ENSG00000188820.12	FAM26F	protein_coding	Mod2 (blue)	0.765739
ENSG00000188883.4	KLRG2	protein_coding	Mod0 (grey)	0.095965
ENSG00000188910.7	GJB3	protein_coding	Mod0 (grey)	0.480198
ENSG00000188985.6	DHFRP1	processed_pseudogene	Mod0 (grey)	-0.0170354
ENSG00000189001.10	SBSN	protein_coding	Mod0 (grey)	0.496045
ENSG00000189058.8	APOD	protein_coding	Mod1 (turquoise)	0.429786
ENSG00000189143.9	CLDN4	protein_coding	Mod0 (grey)	0.350309
ENSG00000189184.11	PCDH18	protein_coding	Mod1 (turquoise)	0.706935
ENSG00000189223.13	PAX8-AS1	processed_transcript	Mod0 (grey)	-0.0481284
ENSG00000189280.3	GJB5	protein_coding	Mod0 (grey)	0.509663
ENSG00000189292.15	FAM150B	protein_coding	Mod0 (grey)	-0.0608659
ENSG00000189320.8	FAM180A	protein_coding	Mod1 (turquoise)	0.5407
ENSG00000189334.8	S100A14	protein_coding	Mod0 (grey)	0.57415
ENSG00000189377.8	CXCL17	protein_coding	Mod0 (grey)	0.190868
ENSG00000196074.12	SYCP2	protein_coding	Mod0 (grey)	-0.0500221
ENSG00000196091.12	MYBPC1	protein_coding	Mod0 (grey)	-0.102923
ENSG00000196126.10	HLA-DRB1	protein_coding	Mod2 (blue)	0.867087
ENSG00000196136.16	SERPINA3	protein_coding	Mod0 (grey)	0.339983
ENSG00000196139.12	AKR1C3	protein_coding	Mod0 (grey)	0.179617
ENSG00000196154.11	S100A4	protein_coding	Mod2 (blue)	0.316745
ENSG00000196196.2	HRCT1	protein_coding	Mod1 (turquoise)	0.33834
ENSG00000196218.11	RYR1	protein_coding	Mod1 (turquoise)	0.382665
ENSG00000196329.11	GIMAP5	protein_coding	Mod2 (blue)	0.886102
ENSG00000196503.2	ARL9	protein_coding	Mod0 (grey)	-0.259087
ENSG00000196549.10	MME	protein_coding	Mod1 (turquoise)	0.393939
ENSG00000196562.14	SULF2	protein_coding	Mod1 (turquoise)	0.366099
ENSG00000196611.4	MMP1	protein_coding	Mod1 (turquoise)	0.355694
ENSG00000196616.12	ADH1B	protein_coding	Mod1 (turquoise)	0.391261
ENSG00000196684.12	HSH2D	protein_coding	Mod2 (blue)	0.82175
ENSG00000196735.11	HLA-DQA1	protein_coding	Mod2 (blue)	0.873427
ENSG00000196754.10	S100A2	protein_coding	Mod0 (grey)	0.437808
ENSG00000196878.12	LAMB3	protein_coding	Mod1 (turquoise)	0.338852
ENSG00000197142.10	ACSL5	protein_coding	Mod2 (blue)	0.778587
ENSG00000197172.10	MAGEA6	protein_coding	Mod0 (grey)	-0.00376927
ENSG00000197249.12	SERPINA1	protein_coding	Mod2 (blue)	0.727073
ENSG00000197253.13	TPSB2	protein_coding	Mod1 (turquoise)	0.492452
ENSG00000197261.11	C6orf141	protein_coding	Mod1 (turquoise)	0.272335
ENSG00000197614.10	MFAP5	protein_coding	Mod1 (turquoise)	0.591298
ENSG00000197629.5	MPEG1	protein_coding	Mod2 (blue)	0.800492
ENSG00000197632.8	SERPINB2	protein_coding	Mod0 (grey)	0.381031
ENSG00000197766.7	CFD	protein_coding	Mod0 (grey)	0.169876
ENSG00000197822.10	OCLN	protein_coding	Mod1 (turquoise)	0.460875
ENSG00000197903.7	HIST1H2BK	protein_coding	Mod0 (grey)	0.239456
ENSG00000197956.9	S100A6	protein_coding	Mod0 (grey)	0.507481
ENSG00000198125.12	MB	protein_coding	Mod0 (grey)	0.398264
ENSG00000198300.12	PEG3	protein_coding	Mod0 (grey)	-0.0860639
ENSG00000198406.7	BZW1P2	processed_pseudogene	Mod1 (turquoise)	0.306744
ENSG00000198467.13	TPM2	protein_coding	Mod1 (turquoise)	0.513073
ENSG00000198502.5	HLA-DRB5	protein_coding	Mod2 (blue)	0.786496
ENSG00000198542.13	ITGBL1	protein_coding	Mod1 (turquoise)	0.697881
ENSG00000198618.5	PPIAP22	processed_pseudogene	Mod0 (grey)	0.231217
ENSG00000198643.6	FAM3D	protein_coding	Mod0 (grey)	0.183838
ENSG00000198682.12	PAPSS2	protein_coding	Mod1 (turquoise)	0.339962
ENSG00000198729.4	PPP1R14C	protein_coding	Mod0 (grey)	0.161238
ENSG00000198732.10	SMOC1	protein_coding	Mod1 (turquoise)	0.376361
ENSG00000198759.11	EGFL6	protein_coding	Mod2 (blue)	0.509789
ENSG00000198768.10	APCDD1L	protein_coding	Mod0 (grey)	0.0691117
ENSG00000198795.10	ZNF521	protein_coding	Mod1 (turquoise)	0.362044
ENSG00000198851.9	CD3E	protein_coding	Mod2 (blue)	0.874409
ENSG00000198910.12	L1CAM	protein_coding	Mod0 (grey)	0.292272
ENSG00000198915.11	RASGEF1A	protein_coding	Mod2 (blue)	0.284925
ENSG00000198930.12	CSAG1	protein_coding	Mod2 (blue)	0.309979
ENSG00000198948.11	MFAP3L	protein_coding	Mod1 (turquoise)	0.44017
ENSG00000199133.2	MIRLET7D	miRNA	Mod0 (grey)	0.138667
ENSG00000199270.1	RNA5S12	rRNA	Mod4 (yellow)	0.940793
ENSG00000199334.1	RNA5S11	rRNA	Mod4 (yellow)	0.940793
ENSG00000199337.1	RNA5S3	rRNA	Mod4 (yellow)	0.940793
ENSG00000199352.1	RNA5S1	rRNA	Mod4 (yellow)	0.940793
ENSG00000199396.1	RNA5S5	rRNA	Mod4 (yellow)	0.940793
ENSG00000199477.1	SNORA31	snoRNA	Mod0 (grey)	0.0675839
ENSG00000199753.1	SNORD104	snoRNA	Mod5 (green)	0.422075
ENSG00000199910.1	RNA5S10	rRNA	Mod4 (yellow)	0.940793
ENSG00000200033.1	RNU6-403P	snRNA	Mod1 (turquoise)	0.514021
ENSG00000200343.1	RNA5S8	rRNA	Mod4 (yellow)	0.940793
ENSG00000200370.1	RNA5S17	rRNA	Mod4 (yellow)	0.940793
ENSG00000200381.1	RNA5S4	rRNA	Mod4 (yellow)	0.940793
ENSG00000200624.1	RNA5S6	rRNA	Mod4 (yellow)	0.940793
ENSG00000200795.1	RNU4-1	snRNA	Mod4 (yellow)	0.688052
ENSG00000200879.1	SNORD14E	snoRNA	Mod0 (grey)	0.0145692
ENSG00000201134.1	Y_RNA	misc_RNA	Mod0 (grey)	0.0943167
ENSG00000201355.1	RNA5S14	rRNA	Mod4 (yellow)	0.940793
ENSG00000201512.1	SNORA71C	snoRNA	Mod0 (grey)	-0.162377
ENSG00000201588.1	RNA5S2	rRNA	Mod4 (yellow)	0.940793
ENSG00000201654.1	RNU6-7	snRNA	Mod0 (grey)	0.0252999
ENSG00000201925.1	RNA5S15	rRNA	Mod4 (yellow)	0.940793
ENSG00000202079.1	Y_RNA	misc_RNA	Mod0 (grey)	-0.267139
ENSG00000202198.1	RN7SK	misc_RNA	Mod4 (yellow)	0.777389
ENSG00000202257.1	RNA5S16	rRNA	Mod4 (yellow)	0.940793
ENSG00000202290.1	RNA5SP37	rRNA	Mod1 (turquoise)	0.371082
ENSG00000202337.1	RNU6-8	snRNA	Mod0 (grey)	0.0252999
ENSG00000202474.1	RNA5SP283	rRNA	Mod0 (grey)	0.0521676
ENSG00000202521.1	RNA5S7	rRNA	Mod4 (yellow)	0.940793
ENSG00000202526.1	RNA5S13	rRNA	Mod4 (yellow)	0.940793
ENSG00000202538.1	RNU4-2	snRNA	Mod4 (yellow)	0.832087
ENSG00000203747.9	FCGR3A	protein_coding	Mod2 (blue)	0.798024
ENSG00000203805.10	PLPP4	protein_coding	Mod1 (turquoise)	0.628056
ENSG00000203812.2	HIST2H2AA3	protein_coding	Mod0 (grey)	0.26345
ENSG00000203875.10	SNHG5	processed_transcript	Mod0 (grey)	-0.0213863
ENSG00000204019.4	CT83	protein_coding	Mod0 (grey)	-0.00391758
ENSG00000204072.3	ARMCX7P	transcribed_unprocessed_pseudogene	Mod5 (green)	0.670352
ENSG00000204140.9	CLPSL1	protein_coding	Mod0 (grey)	0.0949621
ENSG00000204219.9	TCEA3	protein_coding	Mod0 (grey)	0.211615
ENSG00000204248.10	COL11A2	protein_coding	Mod1 (turquoise)	0.343211
ENSG00000204252.12	HLA-DOA	protein_coding	Mod2 (blue)	0.835524
ENSG00000204257.14	HLA-DMA	protein_coding	Mod2 (blue)	0.87965
ENSG00000204262.11	COL5A2	protein_coding	Mod1 (turquoise)	0.778832
ENSG00000204264.8	PSMB8	protein_coding	Mod2 (blue)	0.772474
ENSG00000204267.13	TAP2	protein_coding	Mod2 (blue)	0.69356
ENSG00000204287.13	HLA-DRA	protein_coding	Mod2 (blue)	0.880562
ENSG00000204380.4	AC005042.4	antisense	Mod0 (grey)	0.183171
ENSG00000204389.9	HSPA1A	protein_coding	Mod0 (grey)	0.295548
ENSG00000204540.10	PSORS1C1	protein_coding	Mod0 (grey)	0.521147
ENSG00000204542.2	C6orf15	protein_coding	Mod0 (grey)	0.352243
ENSG00000204622.11	HLA-J	transcribed_unprocessed_pseudogene	Mod2 (blue)	0.457021
ENSG00000204632.11	HLA-G	protein_coding	Mod2 (blue)	0.557925
ENSG00000204642.13	HLA-F	protein_coding	Mod2 (blue)	0.739123
ENSG00000204644.9	ZFP57	protein_coding	Mod0 (grey)	0.14591
ENSG00000204778.4	RP11-15J10.1	unprocessed_pseudogene	Mod0 (grey)	0.0692971
ENSG00000204832.9	ST8SIA6-AS1	antisense	Mod0 (grey)	-0.0246529
ENSG00000205002.3	AARD	protein_coding	Mod1 (turquoise)	0.302791
ENSG00000205189.11	ZBTB10	protein_coding	Mod1 (turquoise)	0.551707
ENSG00000205358.3	MT1H	protein_coding	Mod0 (grey)	0.0980142
ENSG00000205364.3	MT1M	protein_coding	Mod0 (grey)	-0.0800977
ENSG00000205403.12	CFI	protein_coding	Mod2 (blue)	0.391544
ENSG00000205413.7	SAMD9	protein_coding	Mod2 (blue)	0.715149
ENSG00000205420.10	KRT6A	protein_coding	Mod0 (grey)	0.606882
ENSG00000205426.10	KRT81	protein_coding	Mod1 (turquoise)	0.448898
ENSG00000205517.12	RGL3	protein_coding	Mod1 (turquoise)	0.382465
ENSG00000205571.12	SMN2	protein_coding	Mod0 (grey)	-0.187828
ENSG00000206075.13	SERPINB5	protein_coding	Mod0 (grey)	0.318918
ENSG00000206172.8	HBA1	protein_coding	Mod0 (grey)	0.0931079
ENSG00000206337.10	HCP5	sense_overlapping	Mod2 (blue)	0.74548
ENSG00000206341.7	HLA-H	unprocessed_pseudogene	Mod2 (blue)	0.640335
ENSG00000206503.11	HLA-A	protein_coding	Mod2 (blue)	0.742317
ENSG00000206585.1	RNVU1-7	snRNA	Mod4 (yellow)	0.493457
ENSG00000206588.1	RNU1-28P	snRNA	Mod4 (yellow)	0.899182
ENSG00000206596.1	RNU1-27P	snRNA	Mod4 (yellow)	0.899182
ENSG00000206652.1	RNU1-1	snRNA	Mod4 (yellow)	0.899182
ENSG00000206706.1	Y_RNA	misc_RNA	Mod0 (grey)	0.129539
ENSG00000206737.1	RNVU1-18	snRNA	Mod4 (yellow)	0.899182
ENSG00000206828.1	U1	snRNA	Mod0 (grey)	-0.0326126
ENSG00000206878.1	SNORA51	snoRNA	Mod0 (grey)	0.06741
ENSG00000206927.1	Y_RNA	misc_RNA	Mod0 (grey)	0.129539
ENSG00000207005.1	RNU1-2	snRNA	Mod4 (yellow)	0.899182
ENSG00000207181.1	SNORA14B	snoRNA	Mod0 (grey)	-0.094439
ENSG00000207186.1	RNA5SP122	rRNA	Mod0 (grey)	-0.00569248
ENSG00000207294.1	Y_RNA	misc_RNA	Mod0 (grey)	0.129539
ENSG00000207389.1	RNU1-4	snRNA	Mod4 (yellow)	0.899182
ENSG00000207425.1	Y_RNA	misc_RNA	Mod0 (grey)	0.129539
ENSG00000207513.1	RNU1-3	snRNA	Mod4 (yellow)	0.899182
ENSG00000207561.1	MIR635	miRNA	Mod1 (turquoise)	0.421689
ENSG00000207650.1	MIR570	miRNA	Mod0 (grey)	-0.133215
ENSG00000207721.1	MIR186	miRNA	Mod1 (turquoise)	0.314776
ENSG00000207770.1	MIR568	miRNA	Mod1 (turquoise)	0.533724
ENSG00000207830.1	AC244250.1	miRNA	Mod3 (brown)	0.750557
ENSG00000207832.1	AC245028.1	miRNA	Mod3 (brown)	0.683688
ENSG00000207833.1	AC244157.1	miRNA	Mod3 (brown)	0.365782
ENSG00000207834.1	AC244250.2	miRNA	Mod3 (brown)	0.525132
ENSG00000207836.1	MIR650	miRNA	Mod0 (grey)	0.0523148
ENSG00000209082.1	MT-TL1	Mt_tRNA	Mod0 (grey)	0.00797599
ENSG00000210049.1	MT-TF	Mt_tRNA	Mod0 (grey)	0.126361
ENSG00000210077.1	MT-TV	Mt_tRNA	Mod0 (grey)	0.0636701
ENSG00000210100.1	MT-TI	Mt_tRNA	Mod0 (grey)	0.0377087
ENSG00000210107.1	MT-TQ	Mt_tRNA	Mod0 (grey)	-0.0221297
ENSG00000210112.1	MT-TM	Mt_tRNA	Mod0 (grey)	0.045311
ENSG00000210117.1	MT-TW	Mt_tRNA	Mod0 (grey)	0.128979
ENSG00000210127.1	MT-TA	Mt_tRNA	Mod0 (grey)	0.260289
ENSG00000210151.2	MT-TS1	Mt_tRNA	Mod5 (green)	0.458523
ENSG00000210154.1	MT-TD	Mt_tRNA	Mod0 (grey)	0.097244
ENSG00000210156.1	MT-TK	Mt_tRNA	Mod0 (grey)	0.190918
ENSG00000210164.1	MT-TG	Mt_tRNA	Mod0 (grey)	0.186534
ENSG00000210174.1	MT-TR	Mt_tRNA	Mod0 (grey)	0.0686974
ENSG00000210184.1	MT-TS2	Mt_tRNA	Mod0 (grey)	-0.0777778
ENSG00000210191.1	MT-TL2	Mt_tRNA	Mod0 (grey)	0.101971
ENSG00000210194.1	MT-TE	Mt_tRNA	Mod0 (grey)	0.179359
ENSG00000210195.2	MT-TT	Mt_tRNA	Mod0 (grey)	0.136434
ENSG00000211445.11	GPX3	protein_coding	Mod1 (turquoise)	0.41347
ENSG00000211448.11	DIO2	protein_coding	Mod1 (turquoise)	0.481353
ENSG00000211455.7	STK38L	protein_coding	Mod1 (turquoise)	0.498194
ENSG00000211553.1	AC253576.2	miRNA	Mod0 (grey)	-0.177134
ENSG00000211592.7	IGKC	IG_C_gene	Mod3 (brown)	0.959311
ENSG00000211593.2	IGKJ5	IG_J_gene	Mod3 (brown)	0.883089
ENSG00000211595.2	IGKJ3	IG_J_gene	Mod3 (brown)	0.884822
ENSG00000211596.3	IGKJ2	IG_J_gene	Mod3 (brown)	0.430168
ENSG00000211597.2	IGKJ1	IG_J_gene	Mod3 (brown)	0.914911
ENSG00000211598.2	IGKV4-1	IG_V_gene	Mod3 (brown)	0.915025
ENSG00000211599.2	IGKV5-2	IG_V_gene	Mod3 (brown)	0.71363
ENSG00000211611.2	IGKV6-21	IG_V_gene	Mod3 (brown)	0.716818
ENSG00000211625.2	IGKV3D-20	IG_V_gene	Mod3 (brown)	0.794247
ENSG00000211632.3	IGKV3D-11	IG_V_gene	Mod3 (brown)	0.838152
ENSG00000211637.2	IGLV4-69	IG_V_gene	Mod3 (brown)	0.840172
ENSG00000211638.2	IGLV8-61	IG_V_gene	Mod3 (brown)	0.713648
ENSG00000211639.2	IGLV4-60	IG_V_gene	Mod3 (brown)	0.642099
ENSG00000211640.3	IGLV6-57	IG_V_gene	Mod3 (brown)	0.85082
ENSG00000211642.2	IGLV10-54	IG_V_gene	Mod3 (brown)	0.663495
ENSG00000211644.2	IGLV1-51	IG_V_gene	Mod3 (brown)	0.907473
ENSG00000211648.2	IGLV1-47	IG_V_gene	Mod3 (brown)	0.895349
ENSG00000211649.3	IGLV7-46	IG_V_gene	Mod3 (brown)	0.731517
ENSG00000211650.2	IGLV5-45	IG_V_gene	Mod3 (brown)	0.790722
ENSG00000211651.3	IGLV1-44	IG_V_gene	Mod3 (brown)	0.866735
ENSG00000211652.2	IGLV7-43	IG_V_gene	Mod3 (brown)	0.751277
ENSG00000211653.2	IGLV1-40	IG_V_gene	Mod3 (brown)	0.904774
ENSG00000211655.3	IGLV1-36	IG_V_gene	Mod3 (brown)	0.747171
ENSG00000211658.2	IGLV3-27	IG_V_gene	Mod3 (brown)	0.742436
ENSG00000211659.2	IGLV3-25	IG_V_gene	Mod3 (brown)	0.834098
ENSG00000211660.3	IGLV2-23	IG_V_gene	Mod3 (brown)	0.906723
ENSG00000211662.2	IGLV3-21	IG_V_gene	Mod3 (brown)	0.825641
ENSG00000211663.2	IGLV3-19	IG_V_gene	Mod3 (brown)	0.855506
ENSG00000211664.2	IGLV2-18	IG_V_gene	Mod3 (brown)	0.741907
ENSG00000211665.2	IGLV3-16	IG_V_gene	Mod3 (brown)	0.701033
ENSG00000211666.2	IGLV2-14	IG_V_gene	Mod3 (brown)	0.895602
ENSG00000211668.2	IGLV2-11	IG_V_gene	Mod3 (brown)	0.863815
ENSG00000211669.2	IGLV3-10	IG_V_gene	Mod3 (brown)	0.764504
ENSG00000211670.2	IGLV3-9	IG_V_gene	Mod3 (brown)	0.76249
ENSG00000211673.2	IGLV3-1	IG_V_gene	Mod3 (brown)	0.880741
ENSG00000211674.2	IGLJ1	IG_J_gene	Mod3 (brown)	0.61414
ENSG00000211675.2	IGLC1	IG_C_gene	Mod3 (brown)	0.904279
ENSG00000211676.2	IGLJ2	IG_J_gene	Mod3 (brown)	0.888426
ENSG00000211677.2	IGLC2	IG_C_gene	Mod3 (brown)	0.929878
ENSG00000211678.2	IGLJ3	IG_J_gene	Mod3 (brown)	0.897016
ENSG00000211679.2	IGLC3	IG_C_gene	Mod3 (brown)	0.920344
ENSG00000211685.3	IGLC7	IG_C_gene	Mod3 (brown)	0.728515
ENSG00000211747.3	TRBV20-1	TR_V_gene	Mod2 (blue)	0.838464
ENSG00000211751.8	TRBC1	TR_C_gene	Mod2 (blue)	0.854484
ENSG00000211764.1	TRBJ2-1	TR_J_gene	Mod2 (blue)	0.755043
ENSG00000211766.1	TRBJ2-2P	TR_J_gene	Mod2 (blue)	0.665433
ENSG00000211767.1	TRBJ2-3	TR_J_gene	Mod2 (blue)	0.688488
ENSG00000211771.1	TRBJ2-7	TR_J_gene	Mod2 (blue)	0.628888
ENSG00000211772.9	TRBC2	TR_C_gene	Mod2 (blue)	0.845794
ENSG00000211825.1	TRDJ1	TR_J_gene	Mod2 (blue)	0.416579
ENSG00000211829.7	TRDC	TR_C_gene	Mod2 (blue)	0.714744
ENSG00000211890.3	IGHA2	IG_C_gene	Mod3 (brown)	0.686306
ENSG00000211892.3	IGHG4	IG_C_gene	Mod3 (brown)	0.799516
ENSG00000211893.3	IGHG2	IG_C_gene	Mod3 (brown)	0.91415
ENSG00000211895.4	IGHA1	IG_C_gene	Mod3 (brown)	0.81421
ENSG00000211896.7	IGHG1	IG_C_gene	Mod3 (brown)	0.928248
ENSG00000211897.8	IGHG3	IG_C_gene	Mod3 (brown)	0.936774
ENSG00000211898.7	IGHD	IG_C_gene	Mod3 (brown)	0.483499
ENSG00000211899.8	IGHM	IG_C_gene	Mod3 (brown)	0.837789
ENSG00000211900.2	IGHJ6	IG_J_gene	Mod0 (grey)	-0.00342641
ENSG00000211904.2	IGHJ2	IG_J_gene	Mod3 (brown)	0.838299
ENSG00000211905.1	IGHJ1	IG_J_gene	Mod3 (brown)	0.863519
ENSG00000211933.2	IGHV6-1	IG_V_gene	Mod3 (brown)	0.788275
ENSG00000211934.3	IGHV1-2	IG_V_gene	Mod3 (brown)	0.867482
ENSG00000211935.3	IGHV1-3	IG_V_gene	Mod3 (brown)	0.607582
ENSG00000211937.3	IGHV2-5	IG_V_gene	Mod3 (brown)	0.82459
ENSG00000211938.2	IGHV3-7	IG_V_gene	Mod3 (brown)	0.925315
ENSG00000211941.3	IGHV3-11	IG_V_gene	Mod3 (brown)	0.882141
ENSG00000211942.3	IGHV3-13	IG_V_gene	Mod3 (brown)	0.78057
ENSG00000211943.2	IGHV3-15	IG_V_gene	Mod3 (brown)	0.900265
ENSG00000211945.2	IGHV1-18	IG_V_gene	Mod3 (brown)	0.893192
ENSG00000211946.3	IGHV3-20	IG_V_gene	Mod3 (brown)	0.831393
ENSG00000211947.2	IGHV3-21	IG_V_gene	Mod3 (brown)	0.920623
ENSG00000211949.3	IGHV3-23	IG_V_gene	Mod3 (brown)	0.916925
ENSG00000211950.2	IGHV1-24	IG_V_gene	Mod3 (brown)	0.832599
ENSG00000211951.2	IGHV2-26	IG_V_gene	Mod3 (brown)	0.808651
ENSG00000211952.3	IGHV4-28	IG_V_gene	Mod3 (brown)	0.920634
ENSG00000211955.2	IGHV3-33	IG_V_gene	Mod3 (brown)	0.869594
ENSG00000211956.2	IGHV4-34	IG_V_gene	Mod3 (brown)	0.878523
ENSG00000211959.2	IGHV4-39	IG_V_gene	Mod3 (brown)	0.851914
ENSG00000211962.2	IGHV1-46	IG_V_gene	Mod3 (brown)	0.868646
ENSG00000211964.3	IGHV3-48	IG_V_gene	Mod3 (brown)	0.904008
ENSG00000211965.3	IGHV3-49	IG_V_gene	Mod3 (brown)	0.861788
ENSG00000211966.2	IGHV5-51	IG_V_gene	Mod3 (brown)	0.903705
ENSG00000211967.3	IGHV3-53	IG_V_gene	Mod3 (brown)	0.86022
ENSG00000211968.3	IGHV1-58	IG_V_gene	Mod3 (brown)	0.780313
ENSG00000211970.3	IGHV4-61	IG_V_gene	Mod3 (brown)	0.853434
ENSG00000211972.2	IGHV3-66	IG_V_gene	Mod3 (brown)	0.867135
ENSG00000211973.2	IGHV1-69	IG_V_gene	Mod3 (brown)	0.745187
ENSG00000211974.3	IGHV2-70	IG_V_gene	Mod3 (brown)	0.730712
ENSG00000211976.2	IGHV3-73	IG_V_gene	Mod3 (brown)	0.7915
ENSG00000211979.2	IGHV7-81	IG_V_gene	Mod3 (brown)	0.791421
ENSG00000212237.1	RNA5SP18	rRNA	Mod0 (grey)	0.142181
ENSG00000212607.1	SNORA45B	snoRNA	Mod0 (grey)	-0.0752399
ENSG00000213088.9	ACKR1	protein_coding	Mod1 (turquoise)	0.362183
ENSG00000213145.9	CRIP1	protein_coding	Mod0 (grey)	0.256989
ENSG00000213214.4	ARHGEF35	protein_coding	Mod0 (grey)	0.291883
ENSG00000213366.12	GSTM2	protein_coding	Mod0 (grey)	-0.116367
ENSG00000213402.2	PTPRCAP	protein_coding	Mod2 (blue)	0.814898
ENSG00000213412.3	HNRNPA1P33	processed_pseudogene	Mod0 (grey)	0.349164
ENSG00000213886.3	UBD	protein_coding	Mod2 (blue)	0.83355
ENSG00000214455.4	RCN1P2	processed_pseudogene	Mod1 (turquoise)	0.284844
ENSG00000214578.5	HMGN2P15	processed_pseudogene	Mod1 (turquoise)	0.289711
ENSG00000214796.8	RP11-480I12.5	transcribed_unprocessed_pseudogene	Mod0 (grey)	0.076895
ENSG00000214940.8	NPIPA8	protein_coding	Mod0 (grey)	0.0470555
ENSG00000215030.5	RPL13P12	processed_pseudogene	Mod0 (grey)	0.151066
ENSG00000215113.6	CXorf49B	protein_coding	Mod0 (grey)	0.0673905
ENSG00000215115.6	CXorf49	protein_coding	Mod0 (grey)	0.0673905
ENSG00000215808.2	LINC01139	lincRNA	Mod0 (grey)	-0.0681478
ENSG00000216331.1	HIST1H1PS1	unprocessed_pseudogene	Mod0 (grey)	0.13224
ENSG00000221132.1	AL035422.1	miRNA	Mod0 (grey)	-0.0916296
ENSG00000221386.1	AC002979.1	miRNA	Mod0 (grey)	-0.0559533
ENSG00000221491.2	SNORA34	snoRNA	Mod0 (grey)	0.00785188
ENSG00000221521.1	AL158151.2	miRNA	Mod0 (grey)	-0.0426931
ENSG00000221867.8	MAGEA3	protein_coding	Mod0 (grey)	-0.0295644
ENSG00000221890.2	NPTXR	protein_coding	Mod1 (turquoise)	0.427601
ENSG00000221963.5	APOL6	protein_coding	Mod2 (blue)	0.808099
ENSG00000222037.5	IGLC6	IG_C_pseudogene	Mod3 (brown)	0.796756
ENSG00000222328.1	RNU2-2P	snRNA	Mod4 (yellow)	0.744484
ENSG00000222365.1	SNORD12B	snoRNA	Mod0 (grey)	-0.120008
ENSG00000222805.1	AC010319.1	miRNA	Mod0 (grey)	-0.202569
ENSG00000222808.1	RNU4-47P	snRNA	Mod0 (grey)	-0.0158654
ENSG00000223298.1	RNY3P8	misc_RNA	Mod0 (grey)	-0.121032
ENSG00000223350.2	IGLV9-49	IG_V_gene	Mod3 (brown)	0.712159
ENSG00000223572.9	CKMT1A	protein_coding	Mod0 (grey)	0.325073
ENSG00000223573.6	TINCR	lincRNA	Mod0 (grey)	0.410697
ENSG00000223648.3	IGHV3-64	IG_V_gene	Mod3 (brown)	0.863102
ENSG00000223784.1	RP11-554I8.2	lincRNA	Mod0 (grey)	0.229423
ENSG00000223865.10	HLA-DPB1	protein_coding	Mod2 (blue)	0.842866
ENSG00000223931.2	RP11-1166P10.8	unprocessed_pseudogene	Mod3 (brown)	0.835723
ENSG00000224041.3	IGKV3D-15	IG_V_gene	Mod3 (brown)	0.837574
ENSG00000224078.12	SNHG14	processed_transcript	Mod0 (grey)	-0.156381
ENSG00000224259.6	LINC01133	lincRNA	Mod0 (grey)	0.285365
ENSG00000224373.3	IGHV4-59	IG_V_gene	Mod3 (brown)	0.915769
ENSG00000224389.8	C4B	protein_coding	Mod2 (blue)	0.599469
ENSG00000224557.7	HLA-DPB2	transcribed_unprocessed_pseudogene	Mod2 (blue)	0.440654
ENSG00000224585.1	AC103563.5	unprocessed_pseudogene	Mod3 (brown)	0.682197
ENSG00000224607.4	IGKV1D-27	IG_V_pseudogene	Mod3 (brown)	0.767521
ENSG00000224650.2	IGHV3-74	IG_V_gene	Mod3 (brown)	0.864745
ENSG00000224739.2	AC016735.1	lincRNA	Mod0 (grey)	0.146708
ENSG00000224853.1	LINC00393	lincRNA	Mod0 (grey)	0.245936
ENSG00000224864.4	CTC-260E6.2	transcribed_processed_pseudogene	Mod0 (grey)	0.253847
ENSG00000224916.8	APOC4-APOC2	protein_coding	Mod2 (blue)	0.524489
ENSG00000225138.7	CTD-2228K2.7	processed_transcript	Mod0 (grey)	0.248813
ENSG00000225339.3	RP11-513I15.6	processed_transcript	Mod5 (green)	0.627356
ENSG00000225492.6	GBP1P1	transcribed_unprocessed_pseudogene	Mod2 (blue)	0.802568
ENSG00000225523.2	IGKV6D-21	IG_V_gene	Mod3 (brown)	0.6371
ENSG00000225630.1	MTND2P28	unprocessed_pseudogene	Mod0 (grey)	-0.116389
ENSG00000225698.3	IGHV3-72	IG_V_gene	Mod3 (brown)	0.780409
ENSG00000225840.2	AC010970.2	processed_pseudogene	Mod4 (yellow)	0.645582
ENSG00000225972.1	MTND1P23	unprocessed_pseudogene	Mod0 (grey)	0.0819262
ENSG00000226197.2	RP11-536O18.1	lincRNA	Mod1 (turquoise)	0.315162
ENSG00000226278.1	PSPHP1	unprocessed_pseudogene	Mod0 (grey)	0.166362
ENSG00000226465.1	RP13-401N8.1	antisense	Mod0 (grey)	-0.0384632
ENSG00000226580.1	RPL39P40	processed_pseudogene	Mod0 (grey)	0.290061
ENSG00000226715.2	RP11-411H5.1	lincRNA	Mod0 (grey)	0.00727052
ENSG00000226738.1	CTA-384D8.31	antisense	Mod2 (blue)	0.607746
ENSG00000226777.7	KIAA0125	lincRNA	Mod3 (brown)	0.885776
ENSG00000226870.2	RP11-402P6.13	transcribed_unprocessed_pseudogene	Mod0 (grey)	0.0383148
ENSG00000227036.6	LINC00511	lincRNA	Mod1 (turquoise)	0.371181
ENSG00000227195.8	MIR663AHG	processed_transcript	Mod4 (yellow)	0.312597
ENSG00000227470.1	AC073415.2	processed_pseudogene	Mod0 (grey)	-0.273363
ENSG00000227471.8	AKR1B15	protein_coding	Mod0 (grey)	0.37532
ENSG00000227507.2	LTB	protein_coding	Mod2 (blue)	0.697866
ENSG00000227751.1	RP1-20B21.4	antisense	Mod5 (green)	0.786133
ENSG00000227755.1	AP000344.4	transcribed_processed_pseudogene	Mod0 (grey)	0.0915257
ENSG00000228078.1	HLA-U	unprocessed_pseudogene	Mod0 (grey)	0.0524805
ENSG00000228278.3	ORM2	protein_coding	Mod0 (grey)	0.300912
ENSG00000228594.3	C1orf233	protein_coding	Mod0 (grey)	0.263873
ENSG00000228630.5	HOTAIR	antisense	Mod0 (grey)	0.113581
ENSG00000228639.6	AC005152.3	lincRNA	Mod1 (turquoise)	0.340362
ENSG00000229047.1	AF127577.10	antisense	Mod5 (green)	0.613685
ENSG00000229119.3	CTB-63M22.1	processed_pseudogene	Mod5 (green)	0.506002
ENSG00000229314.5	ORM1	protein_coding	Mod0 (grey)	0.277566
ENSG00000229391.7	HLA-DRB6	transcribed_unprocessed_pseudogene	Mod2 (blue)	0.813867
ENSG00000229644.6	NAMPTP1	processed_pseudogene	Mod0 (grey)	-0.0116018
ENSG00000229754.1	CXCR2P1	transcribed_unprocessed_pseudogene	Mod2 (blue)	0.818521
ENSG00000229807.9	XIST	lincRNA	Mod0 (grey)	-0.0378471
ENSG00000230061.2	TRPM2-AS	antisense	Mod0 (grey)	0.184284
ENSG00000230076.1	AC016708.2	processed_pseudogene	Mod0 (grey)	0.226442
ENSG00000230202.1	RP11-632C17__A.1	processed_pseudogene	Mod0 (grey)	-0.043438
ENSG00000230257.1	NFE4	antisense	Mod0 (grey)	-0.068541
ENSG00000230395.1	AC092651.1	unprocessed_pseudogene	Mod5 (green)	0.495512
ENSG00000230795.3	HLA-K	unprocessed_pseudogene	Mod2 (blue)	0.437288
ENSG00000230798.5	FOXD3-AS1	antisense	Mod0 (grey)	-0.0657085
ENSG00000230838.1	LINC01614	lincRNA	Mod1 (turquoise)	0.685894
ENSG00000230937.9	MIR205HG	processed_transcript	Mod0 (grey)	0.310348
ENSG00000231106.2	LINC01436	lincRNA	Mod0 (grey)	0.233921
ENSG00000231245.2	C1DP1	processed_pseudogene	Mod0 (grey)	-0.0410208
ENSG00000231290.5	APCDD1L-AS1	processed_transcript	Mod0 (grey)	0.194623
ENSG00000231292.6	IGKV1OR2-108	IG_V_gene	Mod3 (brown)	0.809096
ENSG00000231367.5	AC016995.3	lincRNA	Mod0 (grey)	-0.217989
ENSG00000231389.7	HLA-DPA1	protein_coding	Mod2 (blue)	0.882255
ENSG00000231475.3	IGHV4-31	IG_V_gene	Mod3 (brown)	0.842695
ENSG00000231774.1	RP11-402P6.11	lincRNA	Mod0 (grey)	0.0684354
ENSG00000231817.7	LINC01198	lincRNA	Mod0 (grey)	-0.0810486
ENSG00000231826.5	AC016735.2	lincRNA	Mod1 (turquoise)	0.323265
ENSG00000232024.2	LSM12P1	processed_pseudogene	Mod0 (grey)	-0.0200348
ENSG00000232035.1	RP11-87N24.3	lincRNA	Mod0 (grey)	0.14313
ENSG00000232177.1	MTND4P24	processed_pseudogene	Mod0 (grey)	0.205368
ENSG00000232216.1	IGHV3-43	IG_V_gene	Mod3 (brown)	0.891702
ENSG00000232445.1	RP11-132A1.4	antisense	Mod0 (grey)	-0.0804581
ENSG00000232573.1	RPL3P4	processed_pseudogene	Mod5 (green)	0.717837
ENSG00000232629.8	HLA-DQB2	protein_coding	Mod2 (blue)	0.635568
ENSG00000232810.3	TNF	protein_coding	Mod2 (blue)	0.455331
ENSG00000232973.11	CYP1B1-AS1	antisense	Mod0 (grey)	0.174457
ENSG00000233098.8	CCDC144NL-AS1	antisense	Mod1 (turquoise)	0.581379
ENSG00000233426.3	EIF3FP3	processed_pseudogene	Mod0 (grey)	-0.0997706
ENSG00000233682.3	RP11-13P5.2	antisense	Mod1 (turquoise)	0.43223
ENSG00000233901.5	LINC01503	lincRNA	Mod0 (grey)	0.366238
ENSG00000233913.7	CTC-575D19.1	processed_pseudogene	Mod0 (grey)	0.236115
ENSG00000233999.3	IGKV3OR2-268	IG_V_gene	Mod3 (brown)	0.85362
ENSG00000234286.1	AC006026.13	antisense	Mod0 (grey)	-0.0956885
ENSG00000234289.5	H2BFS	protein_coding	Mod0 (grey)	0.207234
ENSG00000234745.9	HLA-B	protein_coding	Mod2 (blue)	0.781143
ENSG00000234753.5	FOXP4-AS1	antisense	Mod0 (grey)	-0.281918
ENSG00000234899.9	SOX9-AS1	processed_transcript	Mod1 (turquoise)	0.342389
ENSG00000234964.4	FABP5P7	processed_pseudogene	Mod0 (grey)	0.142335
ENSG00000235043.3	TECRP1	processed_pseudogene	Mod5 (green)	0.666662
ENSG00000235272.1	FAM103A2P	processed_pseudogene	Mod0 (grey)	0.219119
ENSG00000235280.2	MCF2L-AS1	antisense	Mod0 (grey)	-0.198821
ENSG00000235288.3	RP11-70C1.3	antisense	Mod0 (grey)	0.00602964
ENSG00000235576.1	AC092580.4	lincRNA	Mod2 (blue)	0.660618
ENSG00000235655.3	H3F3AP4	processed_pseudogene	Mod0 (grey)	-0.129901
ENSG00000236698.1	EIF1AXP1	processed_pseudogene	Mod0 (grey)	0.00601011
ENSG00000236756.4	DNAJC9-AS1	antisense	Mod5 (green)	0.755119
ENSG00000237111.1	IGHJ3P	IG_J_pseudogene	Mod3 (brown)	0.829431
ENSG00000237289.9	CKMT1B	protein_coding	Mod0 (grey)	0.346877
ENSG00000237541.3	HLA-DQA2	protein_coding	Mod2 (blue)	0.665933
ENSG00000237550.5	RPL9P9	transcribed_processed_pseudogene	Mod0 (grey)	-0.130186
ENSG00000237651.6	C2orf74	protein_coding	Mod0 (grey)	0.0003716
ENSG00000237943.6	PRKCQ-AS1	processed_transcript	Mod0 (grey)	-0.126998
ENSG00000237973.1	MTCO1P12	unprocessed_pseudogene	Mod0 (grey)	0.1728
ENSG00000237988.3	OR2I1P	unprocessed_pseudogene	Mod2 (blue)	0.834091
ENSG00000238072.1	RP11-305M3.2	processed_pseudogene	Mod0 (grey)	-0.0287763
ENSG00000238621.1	TRI-TAT2-2	miRNA	Mod0 (grey)	-0.101347
ENSG00000238832.1	snoU109	snoRNA	Mod0 (grey)	-0.0321057
ENSG00000238840.1	U8	snoRNA	Mod0 (grey)	0.0112451
ENSG00000239311.1	RP11-615J4.3	lincRNA	Mod0 (grey)	0.165927
ENSG00000239713.7	APOBEC3G	protein_coding	Mod2 (blue)	0.919785
ENSG00000239819.2	IGKV1D-8	IG_V_gene	Mod3 (brown)	0.818557
ENSG00000239855.1	IGKV1-6	IG_V_gene	Mod3 (brown)	0.906812
ENSG00000239951.1	IGKV3-20	IG_V_gene	Mod3 (brown)	0.911402
ENSG00000239975.2	IGKV1D-33	IG_V_gene	Mod3 (brown)	0.714073
ENSG00000240041.1	IGHJ4	IG_J_gene	Mod3 (brown)	0.908699
ENSG00000240065.7	PSMB9	protein_coding	Mod2 (blue)	0.865778
ENSG00000240204.2	SMKR1	protein_coding	Mod0 (grey)	0.00181644
ENSG00000240280.6	TCAM1P	unitary_pseudogene	Mod0 (grey)	-0.134976
ENSG00000240342.3	RPS2P5	processed_pseudogene	Mod0 (grey)	-0.103075
ENSG00000240382.3	IGKV1-17	IG_V_gene	Mod3 (brown)	0.869676
ENSG00000240541.2	TM4SF1-AS1	antisense	Mod0 (grey)	0.125998
ENSG00000240583.10	AQP1	protein_coding	Mod1 (turquoise)	0.53585
ENSG00000240665.1	LSP1P2	processed_pseudogene	Mod2 (blue)	0.304608
ENSG00000240671.3	IGKV1-8	IG_V_gene	Mod3 (brown)	0.892997
ENSG00000240747.7	KRBOX1	protein_coding	Mod0 (grey)	0.129754
ENSG00000240801.1	AC132217.4	3prime_overlapping_ncrna	Mod0 (grey)	0.0673162
ENSG00000240864.3	IGKV1-16	IG_V_gene	Mod3 (brown)	0.879061
ENSG00000241106.6	HLA-DOB	protein_coding	Mod2 (blue)	0.65137
ENSG00000241244.1	IGKV1D-16	IG_V_gene	Mod3 (brown)	0.7266
ENSG00000241294.1	IGKV2-24	IG_V_gene	Mod3 (brown)	0.844112
ENSG00000241351.3	IGKV3-11	IG_V_gene	Mod3 (brown)	0.905346
ENSG00000241755.1	IGKV1-9	IG_V_gene	Mod3 (brown)	0.824592
ENSG00000241945.7	PWP2	protein_coding	Mod0 (grey)	0.275321
ENSG00000242076.2	IGKV1-33	IG_V_gene	Mod3 (brown)	0.893828
ENSG00000242265.5	PEG10	protein_coding	Mod0 (grey)	-0.294337
ENSG00000242371.1	IGKV1-39	IG_V_gene	Mod3 (brown)	0.826708
ENSG00000242472.1	IGHJ5	IG_J_gene	Mod3 (brown)	0.924764
ENSG00000242534.2	IGKV2D-28	IG_V_gene	Mod3 (brown)	0.868373
ENSG00000242539.2	AC007620.3	antisense	Mod1 (turquoise)	0.252745
ENSG00000242574.8	HLA-DMB	protein_coding	Mod2 (blue)	0.905283
ENSG00000242887.1	IGHJ3	IG_J_gene	Mod3 (brown)	0.92453
ENSG00000242953.1	RP11-803B1.3	processed_pseudogene	Mod0 (grey)	-0.0597145
ENSG00000243063.1	IGKV3-7	IG_V_gene	Mod3 (brown)	0.863707
ENSG00000243238.1	IGKV2-30	IG_V_gene	Mod3 (brown)	0.853976
ENSG00000243264.2	IGKV2D-29	IG_V_gene	Mod3 (brown)	0.803288
ENSG00000243290.2	IGKV1-12	IG_V_gene	Mod3 (brown)	0.927299
ENSG00000243466.1	IGKV1-5	IG_V_gene	Mod3 (brown)	0.900013
ENSG00000243649.8	CFB	protein_coding	Mod2 (blue)	0.570503
ENSG00000243753.5	HLA-L	transcribed_unprocessed_pseudogene	Mod2 (blue)	0.504697
ENSG00000243955.5	GSTA1	protein_coding	Mod1 (turquoise)	0.361448
ENSG00000244116.3	IGKV2-28	IG_V_gene	Mod3 (brown)	0.824784
ENSG00000244437.1	IGKV3-15	IG_V_gene	Mod3 (brown)	0.919398
ENSG00000244575.3	IGKV1-27	IG_V_gene	Mod3 (brown)	0.882174
ENSG00000244682.7	FCGR2C	polymorphic_pseudogene	Mod2 (blue)	0.630239
ENSG00000244731.7	C4A	protein_coding	Mod2 (blue)	0.595234
ENSG00000244734.3	HBB	protein_coding	Mod0 (grey)	0.0271484
ENSG00000245532.5	NEAT1	lincRNA	Mod0 (grey)	0.296098
ENSG00000246228.6	CASC8	antisense	Mod0 (grey)	0.169451
ENSG00000247498.9	RP11-392P7.6	antisense	Mod0 (grey)	0.0772206
ENSG00000247516.4	MIR4458HG	lincRNA	Mod0 (grey)	-0.132459
ENSG00000247627.2	MTND4P12	processed_pseudogene	Mod0 (grey)	0.0675675
ENSG00000247993.2	FOXD1-AS1	lincRNA	Mod0 (grey)	0.202231
ENSG00000248126.1	CTD-2012J19.2	unprocessed_pseudogene	Mod0 (grey)	-0.102898
ENSG00000248485.1	PCP4L1	protein_coding	Mod0 (grey)	0.323497
ENSG00000248538.6	RP11-10A14.5	lincRNA	Mod0 (grey)	0.166209
ENSG00000249971.1	RP11-256P1.1	antisense	Mod5 (green)	0.90973
ENSG00000249992.1	TMEM158	protein_coding	Mod0 (grey)	-0.199651
ENSG00000250090.1	RP13-401N8.3	unprocessed_pseudogene	Mod0 (grey)	-0.159415
ENSG00000250264.1	XXbac-BPG246D15.9	protein_coding	Mod2 (blue)	0.576738
ENSG00000250722.5	SEPP1	protein_coding	Mod0 (grey)	-0.0832182
ENSG00000250786.1	SNHG18	lincRNA	Mod1 (turquoise)	0.309519
ENSG00000250982.2	RP11-159J3.1	processed_pseudogene	Mod0 (grey)	0.0433541
ENSG00000251039.2	IGKV2D-40	IG_V_gene	Mod3 (brown)	0.641092
ENSG00000251320.1	CTC-327F10.4	antisense	Mod1 (turquoise)	0.266166
ENSG00000251546.1	IGKV1D-39	IG_V_gene	Mod3 (brown)	0.880531
ENSG00000251893.2	SNORA70	snoRNA	Mod0 (grey)	-0.0213039
ENSG00000251988.1	RNU4ATAC18P	snRNA	Mod0 (grey)	-0.0199628
ENSG00000252149.1	RNA5SP315	rRNA	Mod0 (grey)	-0.0694112
ENSG00000252503.1	RNU6-531P	snRNA	Mod1 (turquoise)	0.35687
ENSG00000252639.1	RNU2-24P	snRNA	Mod0 (grey)	-0.0415866
ENSG00000252877.1	RNA5SP312	rRNA	Mod0 (grey)	-0.0694112
ENSG00000253047.1	SNORA40	snoRNA	Mod0 (grey)	0.105287
ENSG00000253234.1	IGLV2-5	IG_V_pseudogene	Mod3 (brown)	0.840314
ENSG00000253293.4	HOXA10	protein_coding	Mod0 (grey)	-0.0749516
ENSG00000253301.5	LINC01606	lincRNA	Mod0 (grey)	0.0548603
ENSG00000253348.1	CTC-455F18.1	antisense	Mod0 (grey)	0.186527
ENSG00000253364.1	RP11-731F5.2	lincRNA	Mod3 (brown)	0.827705
ENSG00000253701.2	AL928768.3	lincRNA	Mod3 (brown)	0.828928
ENSG00000253755.1	IGHGP	IG_C_pseudogene	Mod3 (brown)	0.884385
ENSG00000253763.1	IGHV3-6	IG_V_pseudogene	Mod3 (brown)	0.826843
ENSG00000253818.1	IGLV1-41	IG_V_pseudogene	Mod3 (brown)	0.563032
ENSG00000253838.1	RP11-44K6.2	sense_intronic	Mod2 (blue)	0.684023
ENSG00000253883.1	IGHV3-19	IG_V_pseudogene	Mod3 (brown)	0.830815
ENSG00000253936.1	IGHV3-63	IG_V_pseudogene	Mod3 (brown)	0.805105
ENSG00000253998.3	IGKV2-29	IG_V_pseudogene	Mod3 (brown)	0.470629
ENSG00000254024.1	KB-1562D12.1	antisense	Mod0 (grey)	0.282616
ENSG00000254056.1	IGHV3-71	IG_V_pseudogene	Mod3 (brown)	0.787857
ENSG00000254087.7	LYN	protein_coding	Mod2 (blue)	0.609008
ENSG00000254174.1	IGHV1-12	IG_V_pseudogene	Mod3 (brown)	0.710314
ENSG00000254198.1	RP11-598P20.3	processed_pseudogene	Mod1 (turquoise)	0.2814
ENSG00000254395.1	IGHV4-55	IG_V_pseudogene	Mod3 (brown)	0.858663
ENSG00000254452.1	RP11-867G23.4	antisense	Mod5 (green)	0.723233
ENSG00000254607.2	RP11-115C10.1	antisense	Mod0 (grey)	-0.158957
ENSG00000254665.1	RP11-152H18.3	antisense	Mod5 (green)	0.740404
ENSG00000254709.7	IGLL5	protein_coding	Mod3 (brown)	0.912618
ENSG00000254726.2	MEX3A	protein_coding	Mod0 (grey)	-0.250897
ENSG00000254835.1	RNF185-AS1	antisense	Mod1 (turquoise)	0.306086
ENSG00000255026.1	RP11-326C3.2	antisense	Mod2 (blue)	0.366094
ENSG00000255071.3	SAA2-SAA4	protein_coding	Mod2 (blue)	0.401816
ENSG00000255072.1	PIGY	protein_coding	Mod0 (grey)	0.0823329
ENSG00000255085.8	AF186192.5	transcribed_unprocessed_pseudogene	Mod1 (turquoise)	0.287537
ENSG00000255750.5	RP11-283G6.5	antisense	Mod2 (blue)	0.292578
ENSG00000256007.1	ARAP1-AS1	antisense	Mod5 (green)	0.670375
ENSG00000256234.1	RP11-283G6.4	antisense	Mod0 (grey)	-0.195962
ENSG00000256618.2	MTRNR2L1	protein_coding	Mod0 (grey)	-0.0479649
ENSG00000256916.1	RP11-817J15.2	antisense	Mod2 (blue)	0.375622
ENSG00000257084.1	U47924.27	lincRNA	Mod0 (grey)	0.210736
ENSG00000257764.2	RP11-1143G9.4	antisense	Mod5 (green)	0.605099
ENSG00000257900.2	RP11-454K7.1	lincRNA	Mod0 (grey)	0.253383
ENSG00000258910.2	RP11-19E11.1	lincRNA	Mod0 (grey)	0.0728459
ENSG00000258914.1	CTD-2134A5.3	lincRNA	Mod0 (grey)	0.00259054
ENSG00000258947.6	TUBB3	protein_coding	Mod0 (grey)	0.144411
ENSG00000259049.1	RP11-589M4.1	antisense	Mod5 (green)	0.747387
ENSG00000259094.1	RP11-77A13.1	antisense	Mod1 (turquoise)	0.302476
ENSG00000259337.4	IGHV1OR15-2	IG_V_pseudogene	Mod3 (brown)	0.685698
ENSG00000259342.1	RP11-519G16.5	antisense	Mod0 (grey)	0.254188
ENSG00000259357.2	RP11-316M1.12	antisense	Mod5 (green)	0.875748
ENSG00000259374.2	RP11-736N17.4	transcribed_processed_pseudogene	Mod2 (blue)	0.322741
ENSG00000259439.2	RP11-89K21.1	lincRNA	Mod1 (turquoise)	0.455316
ENSG00000259884.1	RP11-1100L3.8	lincRNA	Mod5 (green)	0.489433
ENSG00000260260.1	SNHG19	lincRNA	Mod5 (green)	0.385208
ENSG00000260314.2	MRC1	protein_coding	Mod2 (blue)	0.545345
ENSG00000260465.1	RP11-63M22.2	antisense	Mod5 (green)	0.927447
ENSG00000260549.1	MT1L	unitary_pseudogene	Mod0 (grey)	-0.0206036
ENSG00000260570.1	RP11-24N18.1	antisense	Mod0 (grey)	-0.117654
ENSG00000260807.6	RP11-161M6.2	lincRNA	Mod1 (turquoise)	0.319456
ENSG00000261040.6	WFDC21P	processed_transcript	Mod2 (blue)	0.350453
ENSG00000261175.5	CTD-2015G9.2	lincRNA	Mod0 (grey)	-0.015777
ENSG00000261373.1	VPS9D1-AS1	antisense	Mod0 (grey)	-0.179883
ENSG00000261434.1	CTD-2083E4.7	sense_overlapping	Mod0 (grey)	0.0195448
ENSG00000261641.2	LA16c-390E6.5	antisense	Mod5 (green)	0.817332
ENSG00000261704.2	IGHV1OR16-1	IG_V_pseudogene	Mod3 (brown)	0.778663
ENSG00000261857.6	MIA	protein_coding	Mod1 (turquoise)	0.357926
ENSG00000262406.2	MMP12	protein_coding	Mod0 (grey)	0.126304
ENSG00000262655.3	SPON1	protein_coding	Mod1 (turquoise)	0.656556
ENSG00000262902.1	MTCO1P40	processed_pseudogene	Mod0 (grey)	0.155608
ENSG00000263391.1	AL512428.1	miRNA	Mod0 (grey)	-0.132998
ENSG00000263585.1	RP11-498C9.13	antisense	Mod0 (grey)	0.00273291
ENSG00000263597.1	MIR3936	miRNA	Mod0 (grey)	-0.0296672
ENSG00000263639.5	MSMB	protein_coding	Mod0 (grey)	0.271332
ENSG00000263820.1	AC005702.2	miRNA	Mod0 (grey)	-0.00299086
ENSG00000263873.1	RP11-334E6.12	sense_intronic	Mod1 (turquoise)	0.741522
ENSG00000263934.4	SNORD3A	snoRNA	Mod4 (yellow)	0.4938
ENSG00000263961.6	C1orf186	protein_coding	Mod0 (grey)	0.102727
ENSG00000263986.1	RP11-746M1.1	antisense	Mod5 (green)	0.900521
ENSG00000264076.1	AL158040.1	miRNA	Mod0 (grey)	0.040387
ENSG00000264148.1	RP11-848P1.7	processed_pseudogene	Mod0 (grey)	-0.174552
ENSG00000264181.1	AL713997.1	miRNA	Mod0 (grey)	-0.0689873
ENSG00000264219.1	MIR4442	miRNA	Mod1 (turquoise)	0.349692
ENSG00000264229.1	RNU4ATAC	snRNA	Mod0 (grey)	-0.118996
ENSG00000264230.7	ANXA8L1	protein_coding	Mod0 (grey)	0.437169
ENSG00000264284.1	AL391380.1	miRNA	Mod0 (grey)	-0.157482
ENSG00000264286.2	AL390718.1	miRNA	Mod0 (grey)	-0.0883328
ENSG00000264352.2	RN7SL602P	misc_RNA	Mod0 (grey)	0.0404544
ENSG00000264423.2	RN7SL718P	misc_RNA	Mod0 (grey)	0.0371019
ENSG00000264425.1	MIR4653	miRNA	Mod0 (grey)	0.106258
ENSG00000264465.1	AC008938.1	miRNA	Mod0 (grey)	-0.0519672
ENSG00000264558.1	RP11-138C9.1	antisense	Mod5 (green)	0.874803
ENSG00000264629.1	AC244250.4	miRNA	Mod3 (brown)	0.622326
ENSG00000264667.1	AL137224.1	miRNA	Mod1 (turquoise)	0.334141
ENSG00000264781.1	MIR4537	miRNA	Mod3 (brown)	0.773462
ENSG00000264888.1	AL121753.1	miRNA	Mod0 (grey)	-0.0173774
ENSG00000265106.1	Z93241.1	miRNA	Mod0 (grey)	0.241895
ENSG00000265186.1	AC068706.2	miRNA	Mod0 (grey)	-0.00479321
ENSG00000265190.6	ANXA8	protein_coding	Mod0 (grey)	0.521794
ENSG00000265344.1	AP001992.1	miRNA	Mod0 (grey)	-0.174903
ENSG00000265518.1	AL109615.1	miRNA	Mod0 (grey)	0.0568641
ENSG00000265569.1	AC011453.1	miRNA	Mod0 (grey)	-0.00549589
ENSG00000265619.1	AC093824.1	miRNA	Mod0 (grey)	0.0214709
ENSG00000265627.1	AC093807.1	miRNA	Mod0 (grey)	-0.0923807
ENSG00000265660.1	MIR4664	miRNA	Mod1 (turquoise)	0.271978
ENSG00000265708.1	AC027348.1	miRNA	Mod2 (blue)	0.379253
ENSG00000265929.1	MIR5195	miRNA	Mod3 (brown)	0.431342
ENSG00000265931.1	AC112719.1	miRNA	Mod0 (grey)	-0.0490622
ENSG00000265982.1	RP11-927P21.4	unprocessed_pseudogene	Mod0 (grey)	0.305902
ENSG00000266229.1	AC020606.1	miRNA	Mod5 (green)	0.360146
ENSG00000266272.1	Z97632.1	miRNA	Mod0 (grey)	0.0896523
ENSG00000266402.3	SNHG25	lincRNA	Mod5 (green)	0.448173
ENSG00000266754.2	RN7SL524P	misc_RNA	Mod0 (grey)	0.0432052
ENSG00000266964.5	FXYD1	protein_coding	Mod1 (turquoise)	0.499295
ENSG00000267228.6	RP11-49K24.6	protein_coding	Mod0 (grey)	0.0272379
ENSG00000267368.1	UPK3BL	protein_coding	Mod0 (grey)	0.237401
ENSG00000267436.1	AC005786.7	antisense	Mod5 (green)	0.612871
ENSG00000267469.1	AC005944.2	antisense	Mod0 (grey)	-0.0561519
ENSG00000267576.1	CTC-510F12.6	sense_intronic	Mod5 (green)	0.483228
ENSG00000267645.5	RP11-577H5.5	protein_coding	Mod0 (grey)	-0.162674
ENSG00000267692.1	TAF9P3	processed_pseudogene	Mod0 (grey)	-0.208629
ENSG00000267748.4	CTB-102L5.4	protein_coding	Mod0 (grey)	0.144324
ENSG00000267795.5	SMIM22	protein_coding	Mod0 (grey)	0.43299
ENSG00000267815.1	CTB-191K22.5	antisense	Mod0 (grey)	0.284444
ENSG00000267952.1	CTD-2207O23.12	protein_coding	Mod0 (grey)	-0.141998
ENSG00000268083.5	AC104534.3	protein_coding	Mod5 (green)	0.669264
ENSG00000268104.2	SLC6A14	protein_coding	Mod0 (grey)	0.0784666
ENSG00000268120.1	CTD-3193O13.11	lincRNA	Mod0 (grey)	-0.21957
ENSG00000268496.1	CTD-2587H19.2	sense_intronic	Mod1 (turquoise)	0.252742
ENSG00000268606.5	MAGEA2	protein_coding	Mod0 (grey)	-0.128499
ENSG00000268651.2	CTAG1A	protein_coding	Mod0 (grey)	-0.0365913
ENSG00000268739.1	CTC-518B2.12	antisense	Mod0 (grey)	0.0760004
ENSG00000268790.5	CTC-429P9.4	protein_coding	Mod0 (grey)	0.185443
ENSG00000268854.1	CTD-2545M3.2	antisense	Mod0 (grey)	-0.0820413
ENSG00000268902.2	CSAG2	transcribed_unprocessed_pseudogene	Mod0 (grey)	0.0566541
ENSG00000268916.5	CSAG3	transcribed_processed_pseudogene	Mod2 (blue)	0.307765
ENSG00000269378.1	ITGB1P1	processed_pseudogene	Mod0 (grey)	0.0307196
ENSG00000269404.6	SPIB	protein_coding	Mod2 (blue)	0.578296
ENSG00000269711.1	CTD-3214H19.16	protein_coding	Mod0 (grey)	0.119849
ENSG00000269926.1	RP11-442H21.2	antisense	Mod0 (grey)	-0.00919242
ENSG00000269955.2	C7orf55-LUC7L2	protein_coding	Mod0 (grey)	-0.167083
ENSG00000269981.1	RP11-34P13.16	processed_pseudogene	Mod0 (grey)	0.251535
ENSG00000270149.5	RP11-544M22.13	protein_coding	Mod1 (turquoise)	0.308382
ENSG00000270472.2	IGHV3OR16-9	IG_V_gene	Mod3 (brown)	0.872397
ENSG00000270505.1	IGHV1OR15-1	IG_V_gene	Mod3 (brown)	0.87268
ENSG00000270547.5	LINC01235	lincRNA	Mod1 (turquoise)	0.438027
ENSG00000270550.1	IGHV3-30	IG_V_gene	Mod3 (brown)	0.913816
ENSG00000270882.2	HIST2H4A	protein_coding	Mod0 (grey)	0.182508
ENSG00000271130.1	IGHV3OR16-8	IG_V_gene	Mod3 (brown)	0.777883
ENSG00000271178.1	IGHV3OR16-13	IG_V_gene	Mod3 (brown)	0.778375
ENSG00000271383.6	NBPF19	protein_coding	Mod1 (turquoise)	0.403802
ENSG00000271503.5	CCL5	protein_coding	Mod2 (blue)	0.901346
ENSG00000271787.1	RP11-254F7.3	antisense	Mod5 (green)	0.752658
ENSG00000271876.1	AC073508.1	miRNA	Mod0 (grey)	-0.077115
ENSG00000271974.1	RP11-927P21.12	transcribed_processed_pseudogene	Mod0 (grey)	-0.19086
ENSG00000272114.1	RP1-261G23.7	antisense	Mod0 (grey)	0.16787
ENSG00000272196.2	HIST2H2AA4	protein_coding	Mod0 (grey)	0.24983
ENSG00000272319.2	AL022345.7	unprocessed_pseudogene	Mod0 (grey)	-0.150293
ENSG00000272398.5	CD24	protein_coding	Mod0 (grey)	0.176406
ENSG00000272620.1	AFAP1-AS1	antisense	Mod0 (grey)	-0.103764
ENSG00000272666.1	CTA-384D8.35	lincRNA	Mod2 (blue)	0.463659
ENSG00000272921.1	RP11-500M8.7	protein_coding	Mod0 (grey)	-0.202227
ENSG00000273136.5	NBPF26	protein_coding	Mod1 (turquoise)	0.323465
ENSG00000273173.5	SNURF	protein_coding	Mod0 (grey)	-0.166152
ENSG00000273179.1	RP11-20I20.4	antisense	Mod1 (turquoise)	0.317908
ENSG00000273259.2	SERPINA3	protein_coding	Mod0 (grey)	0.321429
ENSG00000273272.1	CTA-384D8.34	lincRNA	Mod2 (blue)	0.604907
ENSG00000273275.1	RP11-474G23.2	antisense	Mod0 (grey)	-0.152289
ENSG00000273527.1	AC108022.1	miRNA	Mod0 (grey)	-0.0108359
ENSG00000273583.1	AC007511.1	miRNA	Mod0 (grey)	-0.0976872
ENSG00000273628.1	RP11-756A22.7	unprocessed_pseudogene	Mod5 (green)	0.76026
ENSG00000273632.1	AC027319.3	miRNA	Mod0 (grey)	0.0026578
ENSG00000273760.1	CH17-360D5.3	lincRNA	Mod0 (grey)	0.286381
ENSG00000273768.1	U1	snRNA	Mod4 (yellow)	0.899182
ENSG00000273962.1	IGKV2-40	IG_V_gene	Mod3 (brown)	0.48731
ENSG00000274012.1	Metazoa_SRP	misc_RNA	Mod0 (grey)	0.00748947
ENSG00000274276.4	CBSL	protein_coding	Mod0 (grey)	0.0201911
ENSG00000274329.1	AP002852.1	miRNA	Mod0 (grey)	-0.0592868
ENSG00000274368.1	AC100800.2	miRNA	Mod0 (grey)	-0.104991
ENSG00000274512.4	TBC1D3L	protein_coding	Mod0 (grey)	-0.162194
ENSG00000274520.1	Six3os1_1	misc_RNA	Mod1 (turquoise)	0.444908
ENSG00000274576.2	IGHV2-70	IG_V_gene	Mod3 (brown)	0.75437
ENSG00000274630.1	RP11-229E13.4	antisense	Mod5 (green)	0.357834
ENSG00000275044.1	AC098477.1	miRNA	Mod0 (grey)	-0.194577
ENSG00000275065.1	CU463998.2	miRNA	Mod1 (turquoise)	0.290608
ENSG00000275097.1	RP11-627K11.6	3prime_overlapping_ncrna	Mod5 (green)	0.598066
ENSG00000275209.1	FP236383.4	miRNA	Mod4 (yellow)	0.517786
ENSG00000275215.1	RNA5-8S5	rRNA	Mod4 (yellow)	0.726869
ENSG00000275235.1	AC068056.1	miRNA	Mod1 (turquoise)	0.366468
ENSG00000275252.1	FP671120.2	miRNA	Mod4 (yellow)	0.327217
ENSG00000275271.1	AL138885.1	miRNA	Mod0 (grey)	0.0576423
ENSG00000275302.1	CCL4	protein_coding	Mod2 (blue)	0.867903
ENSG00000275370.1	AL138807.1	miRNA	Mod0 (grey)	-0.135514
ENSG00000275385.1	CCL18	protein_coding	Mod2 (blue)	0.474142
ENSG00000275395.4	FCGBP	protein_coding	Mod0 (grey)	-0.0391228
ENSG00000275439.1	AP001619.1	miRNA	Mod0 (grey)	-0.146924
ENSG00000275447.1	AC093270.1	miRNA	Mod0 (grey)	-0.0113107
ENSG00000275845.1	AC096922.2	miRNA	Mod0 (grey)	-0.03783
ENSG00000275874.1	LINC00162	lincRNA	Mod1 (turquoise)	0.340626
ENSG00000275899.1	AC008869.1	miRNA	Mod0 (grey)	-0.0490802
ENSG00000275993.2	CH507-42P11.8	protein_coding	Mod0 (grey)	0.121184
ENSG00000276032.1	RP11-12A20.6	unprocessed_pseudogene	Mod0 (grey)	-0.0479273
ENSG00000276070.4	CCL4L2	protein_coding	Mod2 (blue)	0.628856
ENSG00000276077.4	CH507-254M2.2	lincRNA	Mod0 (grey)	-0.208141
ENSG00000276168.1	RN7SL1	misc_RNA	Mod0 (grey)	0.040514
ENSG00000276171.1	AC114498.1	miRNA	Mod0 (grey)	0.191656
ENSG00000276335.1	MIR205	miRNA	Mod0 (grey)	0.288179
ENSG00000276409.4	CCL14	protein_coding	Mod1 (turquoise)	0.425614
ENSG00000276456.1	AL136992.1	miRNA	Mod0 (grey)	-0.127427
ENSG00000276566.1	IGKV1D-13	IG_V_gene	Mod3 (brown)	0.588958
ENSG00000276600.4	RAB7B	protein_coding	Mod0 (grey)	0.241592
ENSG00000276737.1	FP236383.7	miRNA	Mod4 (yellow)	0.327217
ENSG00000276745.1	AL138726.1	miRNA	Mod0 (grey)	-0.148586
ENSG00000276775.1	IGHV4-4	IG_V_gene	Mod3 (brown)	0.756568
ENSG00000276796.1	FP236383.8	miRNA	Mod4 (yellow)	0.327217
ENSG00000276850.4	CH17-360D5.2	lincRNA	Mod0 (grey)	0.337925
ENSG00000276989.1	AC009060.1	miRNA	Mod0 (grey)	-0.116984
ENSG00000277027.1	RMRP	ribozyme	Mod4 (yellow)	0.59748
ENSG00000277049.1	5S_rRNA	rRNA	Mod0 (grey)	0.0340199
ENSG00000277075.2	HIST1H2AE	protein_coding	Mod0 (grey)	0.182334
ENSG00000277105.1	FP236383.10	miRNA	Mod4 (yellow)	0.537652
ENSG00000277121.1	AP002967.1	miRNA	Mod1 (turquoise)	0.319483
ENSG00000277150.1	F8A3	protein_coding	Mod0 (grey)	0.00576425
ENSG00000277209.1	RPPH1	ribozyme	Mod4 (yellow)	0.691058
ENSG00000277358.1	RP11-321C24.4	unprocessed_pseudogene	Mod0 (grey)	0.0583877
ENSG00000277402.1	MIR6891	miRNA	Mod2 (blue)	0.337362
ENSG00000277632.1	CCL3	protein_coding	Mod2 (blue)	0.730637
ENSG00000277644.1	FP236383.12	miRNA	Mod4 (yellow)	0.517786
ENSG00000277645.1	AF111168.1	miRNA	Mod0 (grey)	-0.0387756
ENSG00000277734.5	TRAC	TR_C_gene	Mod2 (blue)	0.87719
ENSG00000277739.1	RNA5-8S5	rRNA	Mod4 (yellow)	0.726869
ENSG00000277764.1	Vax2os1_3	misc_RNA	Mod0 (grey)	-0.251348
ENSG00000277887.1	SNORA76C	snoRNA	Mod0 (grey)	0.0298875
ENSG00000277977.1	CTD-3018O17.5	unprocessed_pseudogene	Mod0 (grey)	-0.0776852
ENSG00000278014.1	FP236240.2	miRNA	Mod0 (grey)	-0.0150422
ENSG00000278030.1	TRBV7-9	TR_V_gene	Mod2 (blue)	0.769723
ENSG00000278189.1	RNA5-8S5	rRNA	Mod4 (yellow)	0.726869
ENSG00000278196.1	IGLV2-8	IG_V_gene	Mod3 (brown)	0.864022
ENSG00000278219.1	AC145343.1	miRNA	Mod0 (grey)	-0.0720623
ENSG00000278233.1	RNA5-8S5	rRNA	Mod4 (yellow)	0.726869
ENSG00000278263.2	RP11-294C11.2	IG_V_gene	Mod3 (brown)	0.761107
ENSG00000278453.1	AL133230.1	miRNA	Mod0 (grey)	-0.00288034
ENSG00000278509.1	AC025279.1	miRNA	Mod0 (grey)	-0.065423
ENSG00000278597.1	FP671120.7	miRNA	Mod4 (yellow)	0.517786
ENSG00000278828.1	HIST1H3H	protein_coding	Mod0 (grey)	0.112443
ENSG00000278932.3	bP-21264C1.2	lincRNA	Mod0 (grey)	-0.0603171
ENSG00000279009.1	AC005943.6	TEC	Mod0 (grey)	0.0596049
ENSG00000279093.1	RP11-856B14.10	TEC	Mod0 (grey)	-0.114176
ENSG00000279126.1	AC008810.1	protein_coding	Mod0 (grey)	0.026903
ENSG00000279322.1	RP4-738P15.6	TEC	Mod5 (green)	0.75997
ENSG00000279352.1	RP11-411B10.7	TEC	Mod0 (grey)	0.157167
ENSG00000279483.1	AC090498.1	protein_coding	Mod5 (green)	0.418179
ENSG00000279487.1	AC234582.1	protein_coding	Mod0 (grey)	0.54948
ENSG00000279533.1	AC009022.1	protein_coding	Mod0 (grey)	0.174819
ENSG00000279535.1	AC113188.2	TEC	Mod5 (green)	0.55136
ENSG00000279618.1	CTD-2196E14.7	TEC	Mod1 (turquoise)	0.299191
ENSG00000279654.1	AL135745.1	protein_coding	Mod0 (grey)	0.026903
ENSG00000279753.1	AC011558.5	TEC	Mod5 (green)	0.669082
ENSG00000279777.1	AC004813.1	protein_coding	Mod0 (grey)	0.225613
ENSG00000279909.1	AC110615.1	protein_coding	Mod5 (green)	0.793285
ENSG00000279921.1	AC017081.1	protein_coding	Mod0 (grey)	0.126144
ENSG00000280006.1	AC009060.2	protein_coding	Mod0 (grey)	0.213546
ENSG00000280075.1	RP11-555K2.1	processed_pseudogene	Mod0 (grey)	0.0261753
ENSG00000280081.3	MGC39584	lincRNA	Mod0 (grey)	-0.0169809
ENSG00000280130.1	AC073333.1	protein_coding	Mod0 (grey)	0.12637
ENSG00000280178.1	AP000349.2	protein_coding	Mod1 (turquoise)	0.381854
ENSG00000280308.1	AF111168.2	protein_coding	Mod0 (grey)	0.226227
ENSG00000280403.1	AL137860.1	protein_coding	Mod0 (grey)	-0.00946584
ENSG00000280411.1	IGHV1-69-2	IG_V_gene	Mod3 (brown)	0.885811
ENSG00000280605.1	AP001107.1	miRNA	Mod0 (grey)	-0.122023
ENSG00000280614.1	CH507-513H4.4	lincRNA	Mod4 (yellow)	0.628814
ENSG00000280662.1	AC092069.1	miRNA	Mod0 (grey)	0.0255935
ENSG00000280727.1	AC137695.1	miRNA	Mod0 (grey)	0.0260589
ENSG00000280730.1	AC090181.1	miRNA	Mod0 (grey)	-0.122372
ENSG00000280753.1	AC044907.1	miRNA	Mod1 (turquoise)	0.43244
ENSG00000280800.1	CH507-513H4.6	lincRNA	Mod4 (yellow)	0.628814
ENSG00000280916.1	FOXCUT	lincRNA	Mod0 (grey)	0.101491
ENSG00000280925.1	AC041039.1	miRNA	Mod0 (grey)	-0.0294228
ENSG00000281115.1	AC024995.1	miRNA	Mod0 (grey)	-0.0332777
ENSG00000281142.1	AL512635.1	miRNA	Mod0 (grey)	-0.0115942
ENSG00000281179.1	RP11-294C11.4	IG_V_gene	Mod3 (brown)	0.87268
ENSG00000281181.1	CH507-513H4.3	lincRNA	Mod4 (yellow)	0.628814
ENSG00000281415.1	AC021066.1	miRNA	Mod0 (grey)	0.0813446
ENSG00000281453.1	TGFB2-OT1	3prime_overlapping_ncrna	Mod0 (grey)	-0.0847912
ENSG00000281463.1	AC035144.1	miRNA	Mod0 (grey)	-0.0496095
ENSG00000281483.1	AC004656.1	miRNA	Mod0 (grey)	0.0173364
ENSG00000281527.1	AC087350.1	protein_coding	Mod1 (turquoise)	0.297042
ENSG00000281550.1	RP11-294C11.5	IG_V_pseudogene	Mod3 (brown)	0.830127
ENSG00000281555.1	AC005071.3	miRNA	Mod0 (grey)	-0.114117
ENSG00000281558.1	AC126755.3	miRNA	Mod0 (grey)	-0.0507409
ENSG00000281639.1	AC024571.1	miRNA	Mod0 (grey)	-0.0511335
ENSG00000281655.1	RP11-817J15.3	lincRNA	Mod2 (blue)	0.382211
ENSG00000281672.1	AC124276.1	miRNA	Mod0 (grey)	-0.123146
ENSG00000281851.1	Z98744.3	miRNA	Mod0 (grey)	0.00367919
ENSG00000281871.1	AC012360.1	miRNA	Mod0 (grey)	-0.0182104
ENSG00000281902.1	AC091053.2	miRNA	Mod0 (grey)	0.0239264
ENSG00000281990.1	CH17-212P11.5	IG_V_gene	Mod3 (brown)	0.455368
ENSG00000282122.1	CH17-262H11.1	IG_V_gene	Mod3 (brown)	0.601718
ENSG00000282173.1	TRBJ1-5	TR_J_gene	Mod2 (blue)	0.736671
ENSG00000282206.1	RP11-141C7.5	unprocessed_pseudogene	Mod0 (grey)	0.0304225
ENSG00000282600.1	CH17-212P11.4	IG_V_pseudogene	Mod3 (brown)	0.843516
ENSG00000282639.1	CH17-224D4.1	IG_V_gene	Mod3 (brown)	0.679076
ENSG00000282651.1	CH17-224D4.2	IG_V_gene	Mod3 (brown)	0.593879
ENSG00000282826.1	FRG1CP	unprocessed_pseudogene	Mod0 (grey)	-0.0774402
ENSG00000282883.1	AKR1C3	protein_coding	Mod0 (grey)	0.186327
ENSG00000282939.1	TRBV7-2	TR_V_gene	Mod2 (blue)	0.794825
ENSG00000282955.1	RABL6	protein_coding	Mod0 (grey)	-0.214027
ENSG00000283027.1	CAPS	protein_coding	Mod1 (turquoise)	0.328196
[truncated: 2 more rows]
