# Supplementary material for: Utilizing cohort-level and individual networks to predict best response in patients with metastatic triple negative breast cancer
Source: NPJ Precis Oncol. 2025 Jun 13;9:179. doi: 10.1038/s41698-025-00959-w (PMC12166044; doi:10.1038/s41698-025-00959-w)
Supplement: Supplementary file 3 — Supplemental Data S2 [file 41698_2025_959_MOESM3_ESM.xlsx]

## Sheet: Table 2a
CALGB Univariate Results
Signature	Type	pCR.estimate	pCR.std.error	pCR.statistic	pCR.p.value	pCR.conf.low	pCR.conf.high	EFS.estimate	EFS.std.error	EFS.statistic	EFS.p.value	EFS.conf.low	EFS.conf.high
mTNBC3s	Score	7.21085	0.664148	2.97462	0.00293351	2.02967	27.7919	0.310553	0.485211	-2.41009	0.0159487	0.119984	0.8038
mTNBC3s	High vs Low	2.31513	0.33321	2.51932	0.0117581	1.21686	4.52563	0.576939	0.260196	-2.11387	0.0345267	0.346458	0.960747
MZB1	Score	1.6562	0.128297	3.93247	8.40767e-05	1.2936	2.14178	0.773847	0.107509	-2.38473	0.0170917	0.62682	0.955361
MZB1	High vs Low	2.09687	0.255942	2.89303	0.00381543	1.27354	3.47902	0.704083	0.219589	-1.5978	0.110087	0.457836	1.08277
mTNBC3s_top3	Score	4.77755	0.451034	3.46743	0.000525456	1.996	11.742	0.439113	0.386036	-2.13192	0.0330132	0.206054	0.935773
mTNBC3s_top3	High vs Low	1.91835	0.281499	2.31428	0.0206525	1.1088	3.35308	0.704657	0.235056	-1.48919	0.136437	0.444526	1.11701

## Sheet: Table S2b
METABRIC Univariate Results
Signature	Type	statistic	df	p.value
mTNBC3s_top3	High vs Low	10.1184	1	0.00146796
MZB1	High vs Low	3.65352	1	0.0559507

## Sheet: Table S2c
METABRIC Full Models
Predictor	Type	term	estimate	std.error	statistic	p.value	lrt_logLik	lrt_statistic	lrt_df	lrt_p.value
mTNBC3s_top3	Score	GRADE	0.238604	0.353509	0.45557	0.499702
mTNBC3s_top3	Score	pspline(AGE_AT_DIAGNOSIS)	0.0177375	0.00746323	5.64844	0.0174709
mTNBC3s_top3	Score	pspline(AGE_AT_DIAGNOSIS)			4.91469	0.180282
mTNBC3s_top3	Score	pspline(LYMPH_NODES_EXAMI	0.0693822	0.0257974	7.23345	0.00715577
mTNBC3s_top3	Score	pspline(LYMPH_NODES_EXAMI			1.74128	0.626731
mTNBC3s_top3	Score	pspline(TUMOR_SIZE), line	0.00392522	0.00756813	0.268999	0.604004
mTNBC3s_top3	Score	pspline(TUMOR_SIZE), nonl			4.38897	0.219464
mTNBC3s_top3	Score	Score	-1.31982	0.451662	8.53895	0.00347626	-343.466	8.59006	1.00811	0.0034296
mTNBC3s_top3	High vs Low	GRADE	0.284195	0.356553	0.63531	0.425414
mTNBC3s_top3	High vs Low	pspline(AGE_AT_DIAGNOSIS)	0.0155039	0.007595	4.16702	0.0412182
mTNBC3s_top3	High vs Low	pspline(AGE_AT_DIAGNOSIS)			3.64798	0.304817
mTNBC3s_top3	High vs Low	pspline(LYMPH_NODES_EXAMI	0.0678776	0.0253321	7.17979	0.00737294
mTNBC3s_top3	High vs Low	pspline(LYMPH_NODES_EXAMI			1.51521	0.678251
mTNBC3s_top3	High vs Low	pspline(TUMOR_SIZE), line	0.0066754	0.0074058	0.812476	0.367389
mTNBC3s_top3	High vs Low	pspline(TUMOR_SIZE), nonl			4.80707	0.182913
mTNBC3s_top3	High vs Low	High vs Low	-0.881506	0.315795	7.79185	0.00524824	-344.308	6.90485	0.995787	0.00853445
MZB1	Score	GRADE	0.231912	0.349331	0.440731	0.50677
MZB1	Score	pspline(AGE_AT_DIAGNOSIS)	0.0185878	0.00742967	6.25918	0.0123552
MZB1	Score	pspline(AGE_AT_DIAGNOSIS)			5.11931	0.165446
MZB1	Score	pspline(LYMPH_NODES_EXAMI	0.0665763	0.025567	6.78077	0.00921454
MZB1	Score	pspline(LYMPH_NODES_EXAMI			1.51585	0.6778
MZB1	Score	pspline(TUMOR_SIZE), line	0.0055297	0.00746956	0.548041	0.459119
MZB1	Score	pspline(TUMOR_SIZE), nonl			4.73736	0.192817
MZB1	Score	Score	-0.211673	0.107144	3.90298	0.0482005	-345.682	4.158	1.04148	0.0440633
MZB1	High vs Low	GRADE	0.176289	0.347307	0.257646	0.611742
MZB1	High vs Low	pspline(AGE_AT_DIAGNOSIS)	0.0182128	0.00748552	5.91986	0.0149711
MZB1	High vs Low	pspline(AGE_AT_DIAGNOSIS)			5.08428	0.167981
MZB1	High vs Low	pspline(LYMPH_NODES_EXAMI	0.0641502	0.0255522	6.30287	0.0120543
MZB1	High vs Low	pspline(LYMPH_NODES_EXAMI			1.79282	0.615583
MZB1	High vs Low	pspline(TUMOR_SIZE), line	0.00579444	0.00740661	0.612047	0.434018
MZB1	High vs Low	pspline(TUMOR_SIZE), nonl			3.96398	0.25866
MZB1	High vs Low	High vs Low	-0.307951	0.223156	1.90435	0.167593	-346.853	1.81556	0.98592	0.174826
