# Supplementary material for: Utilizing cohort-level and individual networks to predict best response in patients with metastatic triple negative breast cancer
Source: NPJ Precis Oncol. 2025 Jun 13;9:179. doi: 10.1038/s41698-025-00959-w (PMC12166044; doi:10.1038/s41698-025-00959-w)
Supplement: Supplementary file 4 — Supplemental Data S3 [file 41698_2025_959_MOESM4_ESM.xlsx]

## Sheet: Table S3a
biopsy	gene_id	gene_name	gene_type	logFC	t	P.Value	fdr
Bx1	ENSG00000000003.14	TSPAN6	protein_coding	0.5185	1.37498	0.180942	0.845954
Bx1	ENSG00000000005.5	TNMD	protein_coding	1.34159	2.05094	0.0505398	0.762013
Bx1	ENSG00000000419.12	DPM1	protein_coding	-0.186881	-0.543078	0.59173	0.950444
Bx1	ENSG00000000457.13	SCYL3	protein_coding	0.249634	0.863475	0.395819	0.914596
Bx1	ENSG00000000460.16	C1orf112	protein_coding	0.259073	0.892621	0.380297	0.909521
Bx1	ENSG00000000938.12	FGR	protein_coding	-1.12244	-2.02288	0.0535453	0.772384
Bx1	ENSG00000000971.15	CFH	protein_coding	0.196317	0.192292	0.849016	0.984188
Bx1	ENSG00000001036.13	FUCA2	protein_coding	0.151013	0.421205	0.677088	0.962041
Bx1	ENSG00000001084.10	GCLC	protein_coding	0.117365	0.345285	0.732675	0.969588
Bx1	ENSG00000001167.14	NFYA	protein_coding	0.24465	0.564691	0.577153	0.947553
Bx1	ENSG00000001460.17	STPG1	protein_coding	-0.519916	-1.08303	0.288797	0.881063
Bx1	ENSG00000001461.16	NIPAL3	protein_coding	-0.415372	-1.0067	0.323413	0.893438
Bx1	ENSG00000001497.16	LAS1L	protein_coding	0.0604371	0.183255	0.856028	0.985151
Bx1	ENSG00000001561.6	ENPP4	protein_coding	0.949033	1.7617	0.0899472	0.805693
Bx1	ENSG00000001617.11	SEMA3F	protein_coding	0.563363	1.08261	0.288978	0.881063
Bx1	ENSG00000001626.14	CFTR	protein_coding	-0.615932	-0.519574	0.607782	0.952017
Bx1	ENSG00000001629.9	ANKIB1	protein_coding	0.170227	0.751515	0.459132	0.927748
Bx1	ENSG00000001630.15	CYP51A1	protein_coding	-0.191802	-0.457324	0.651259	0.957114
Bx1	ENSG00000001631.14	KRIT1	protein_coding	0.378511	1.92592	0.0651821	0.793791
Bx1	ENSG00000002016.16	RAD52	protein_coding	-0.50769	-1.65892	0.10922	0.811893
Bx1	ENSG00000002079.12	MYH16	unitary_pseudogene	1.45428	1.89657	0.0691159	0.796589
Bx1	ENSG00000002330.13	BAD	protein_coding	-0.172165	-0.469119	0.642918	0.955578
Bx1	ENSG00000002549.12	LAP3	protein_coding	-0.947509	-2.64549	0.0136935	0.658075
Bx1	ENSG00000002586.18	CD99	protein_coding	-0.0764541	-0.19121	0.849855	0.984455
Bx1	ENSG00000002587.9	HS3ST1	protein_coding	0.0510798	0.090076	0.928921	0.992983
Bx1	ENSG00000002726.19	AOC1	protein_coding	-0.311628	-0.561955	0.578988	0.947962
Bx1	ENSG00000002745.12	WNT16	protein_coding	-1.15233	-1.7558	0.0909699	0.805693
Bx1	ENSG00000002746.14	HECW1	protein_coding	0.601062	1.02913	0.312956	0.890689
Bx1	ENSG00000002822.15	MAD1L1	protein_coding	0.184668	0.466182	0.644991	0.955761
Bx1	ENSG00000002834.17	LASP1	protein_coding	-0.141074	-0.622938	0.538784	0.941791
Bx1	ENSG00000002919.14	SNX11	protein_coding	-0.158838	-0.692755	0.494642	0.934447
Bx1	ENSG00000002933.7	TMEM176A	protein_coding	-0.61419	-0.860018	0.397687	0.914596
Bx1	ENSG00000003056.7	M6PR	protein_coding	-0.324215	-1.06398	0.297178	0.883282
Bx1	ENSG00000003096.13	KLHL13	protein_coding	0.51762	0.605936	0.549843	0.943546
Bx1	ENSG00000003137.8	CYP26B1	protein_coding	-0.260092	-0.375444	0.710394	0.967052
Bx1	ENSG00000003147.17	ICA1	protein_coding	1.47308	2.71927	0.0115337	0.641626
Bx1	ENSG00000003249.13	DBNDD1	protein_coding	-0.546953	-1.06748	0.295628	0.883047
Bx1	ENSG00000003393.14	ALS2	protein_coding	0.347574	1.25854	0.219449	0.862954
Bx1	ENSG00000003400.14	CASP10	protein_coding	-0.603502	-0.859747	0.397834	0.914596
Bx1	ENSG00000003402.19	CFLAR	protein_coding	-0.0744752	-0.289329	0.774638	0.974438
Bx1	ENSG00000003436.14	TFPI	protein_coding	0.715641	1.07781	0.291077	0.882607
Bx1	ENSG00000003509.15	NDUFAF7	protein_coding	0.371389	1.59876	0.122029	0.813755
Bx1	ENSG00000003756.16	RBM5	protein_coding	-0.0281538	-0.124322	0.902022	0.990268
Bx1	ENSG00000003987.13	MTMR7	protein_coding	-0.540101	-1.17457	0.250876	0.870367
Bx1	ENSG00000003989.16	SLC7A2	protein_coding	-0.174309	-0.207063	0.837583	0.982803
Bx1	ENSG00000004059.10	ARF5	protein_coding	0.250228	0.855697	0.400029	0.914951
Bx1	ENSG00000004139.13	SARM1	protein_coding	-0.233067	-0.518416	0.608579	0.952017
Bx1	ENSG00000004142.11	POLDIP2	protein_coding	0.00121144	0.00533886	0.995781	0.999493
Bx1	ENSG00000004399.12	PLXND1	protein_coding	0.334309	1.27342	0.214203	0.862954
Bx1	ENSG00000004455.16	AK2	protein_coding	-0.0457521	-0.122353	0.903566	0.990275
Bx1	ENSG00000004468.12	CD38	protein_coding	-1.77366	-2.50148	0.0190368	0.688417
Bx1	ENSG00000004478.7	FKBP4	protein_coding	-0.609695	-1.28589	0.209884	0.86027
Bx1	ENSG00000004487.15	KDM1A	protein_coding	-0.145897	-0.440795	0.663027	0.959572
Bx1	ENSG00000004534.14	RBM6	protein_coding	0.146873	0.51978	0.607641	0.952017
Bx1	ENSG00000004660.14	CAMKK1	protein_coding	0.172746	0.255242	0.800557	0.978764
Bx1	ENSG00000004700.15	RECQL	protein_coding	-0.34302	-1.07183	0.293704	0.882804
Bx1	ENSG00000004766.15	VPS50	protein_coding	0.409427	1.26313	0.217819	0.862954
Bx1	ENSG00000004776.11	HSPB6	protein_coding	-0.17328	-0.291105	0.773295	0.974438
Bx1	ENSG00000004777.18	ARHGAP33	protein_coding	-0.332673	-0.60668	0.549356	0.943546
Bx1	ENSG00000004779.9	NDUFAB1	protein_coding	0.46748	1.40708	0.171316	0.836731
Bx1	ENSG00000004799.7	PDK4	protein_coding	1.79801	2.10645	0.0450309	0.753243
Bx1	ENSG00000004809.13	SLC22A16	protein_coding	-0.834537	-0.966682	0.342663	0.899626
Bx1	ENSG00000004838.13	ZMYND10	protein_coding	-0.197185	-0.27827	0.783019	0.976099
Bx1	ENSG00000004846.16	ABCB5	protein_coding	0.430437	0.435299	0.666959	0.960869
Bx1	ENSG00000004864.13	SLC25A13	protein_coding	0.155795	0.479202	0.635825	0.954937
Bx1	ENSG00000004866.18	ST7	protein_coding	-0.410618	-1.77346	0.0879384	0.805693
Bx1	ENSG00000004897.11	CDC27	protein_coding	0.149612	0.681991	0.501312	0.936038
Bx1	ENSG00000004939.13	SLC4A1	protein_coding	-2.00419	-1.60886	0.119796	0.812942
Bx1	ENSG00000004948.13	CALCR	protein_coding	0.674308	0.958533	0.346676	0.901115
Bx1	ENSG00000004961.14	HCCS	protein_coding	0.342887	0.765776	0.450747	0.92555
Bx1	ENSG00000004975.11	DVL2	protein_coding	-0.0664821	-0.203337	0.840464	0.983171
Bx1	ENSG00000005001.9	PRSS22	protein_coding	-0.501942	-0.640329	0.527596	0.940625
Bx1	ENSG00000005007.12	UPF1	protein_coding	0.493895	1.83703	0.0777326	0.805081
Bx1	ENSG00000005020.12	SKAP2	protein_coding	0.114349	0.190288	0.85057	0.984465
Bx1	ENSG00000005022.5	SLC25A5	protein_coding	0.0791027	0.195793	0.846303	0.984068
Bx1	ENSG00000005059.15	CCDC109B	protein_coding	-0.141339	-0.477953	0.636702	0.954937
Bx1	ENSG00000005073.5	HOXA11	protein_coding	-1.08284	-1.26158	0.218368	0.862954
Bx1	ENSG00000005075.15	POLR2J	protein_coding	-0.00311994	-0.0104444	0.991747	0.999054
Bx1	ENSG00000005100.12	DHX33	protein_coding	-0.0426379	-0.133811	0.894589	0.989977
Bx1	ENSG00000005102.12	MEOX1	protein_coding	-1.03754	-2.11899	0.0438629	0.747581
Bx1	ENSG00000005108.15	THSD7A	protein_coding	-0.74658	-1.08467	0.288085	0.881063
Bx1	ENSG00000005156.11	LIG3	protein_coding	0.0503696	0.166091	0.869377	0.986557
Bx1	ENSG00000005175.9	RPAP3	protein_coding	0.192439	0.738551	0.466834	0.930351
Bx1	ENSG00000005187.11	ACSM3	protein_coding	-0.33006	-0.451281	0.655551	0.958364
Bx1	ENSG00000005189.19	AC004381.6	protein_coding	0.062544	0.146635	0.884558	0.988866
Bx1	ENSG00000005194.14	CIAPIN1	protein_coding	0.254257	0.824907	0.416974	0.919533
Bx1	ENSG00000005206.16	SPPL2B	protein_coding	0.464574	1.39476	0.174961	0.839647
Bx1	ENSG00000005238.19	FAM214B	protein_coding	0.106575	0.296505	0.769214	0.974143
Bx1	ENSG00000005243.9	COPZ2	protein_coding	1.03305	1.54928	0.133475	0.821135
Bx1	ENSG00000005249.12	PRKAR2B	protein_coding	0.948634	1.26629	0.216704	0.862954
Bx1	ENSG00000005302.17	MSL3	protein_coding	-0.215927	-0.814796	0.422634	0.919583
Bx1	ENSG00000005339.13	CREBBP	protein_coding	0.36244	1.23076	0.229496	0.862954
Bx1	ENSG00000005379.15	BZRAP1	protein_coding	0.994006	2.29112	0.0303609	0.726968
Bx1	ENSG00000005381.7	MPO	protein_coding	0.143118	0.166926	0.868727	0.986557
Bx1	ENSG00000005421.8	PON1	protein_coding	-1.08808	-1.11018	0.277144	0.879073
Bx1	ENSG00000005436.13	GCFC2	protein_coding	-0.277514	-0.960044	0.34593	0.900893
Bx1	ENSG00000005448.16	WDR54	protein_coding	-0.586239	-2.18448	0.0381929	0.741789
Bx1	ENSG00000005469.11	CROT	protein_coding	0.0282431	0.0428044	0.966186	0.995766
Bx1	ENSG00000005471.15	ABCB4	protein_coding	-1.55072	-1.84818	0.0760515	0.804263
Bx1	ENSG00000005483.19	KMT2E	protein_coding	0.361306	1.7104	0.0991731	0.811087
Bx1	ENSG00000005486.16	RHBDD2	protein_coding	-0.218974	-0.647433	0.523062	0.939341
Bx1	ENSG00000005513.9	SOX8	protein_coding	1.37159	1.42479	0.166182	0.832028
Bx1	ENSG00000005700.14	IBTK	protein_coding	0.227956	0.888855	0.38228	0.909839
Bx1	ENSG00000005801.16	ZNF195	protein_coding	0.110863	0.29768	0.768328	0.974143
Bx1	ENSG00000005810.17	MYCBP2	protein_coding	-0.29438	-0.880531	0.386687	0.912112
Bx1	ENSG00000005812.10	FBXL3	protein_coding	0.309098	0.952379	0.349728	0.902946
Bx1	ENSG00000005844.17	ITGAL	protein_coding	-1.83398	-3.341	0.0025479	0.54
Bx1	ENSG00000005882.11	PDK2	protein_coding	0.611108	1.82747	0.0791979	0.805081
Bx1	ENSG00000005884.17	ITGA3	protein_coding	0.856107	1.59532	0.122797	0.815109
Bx1	ENSG00000005889.15	ZFX	protein_coding	0.218988	0.661615	0.514074	0.938198
Bx1	ENSG00000005893.15	LAMP2	protein_coding	0.517066	1.37536	0.180825	0.845954
Bx1	ENSG00000005961.17	ITGA2B	protein_coding	-0.322396	-0.443227	0.661289	0.959284
Bx1	ENSG00000005981.12	ASB4	protein_coding	-0.225908	-0.438046	0.664992	0.960231
Bx1	ENSG00000006007.11	GDE1	protein_coding	0.258798	0.860196	0.397591	0.914596
Bx1	ENSG00000006015.17	C19orf60	protein_coding	0.281078	1.10809	0.278029	0.879073
Bx1	ENSG00000006016.10	CRLF1	protein_coding	-0.00672854	-0.00844935	0.993323	0.999102
Bx1	ENSG00000006025.11	OSBPL7	protein_coding	-0.148264	-0.209787	0.835479	0.982803
Bx1	ENSG00000006042.11	TMEM98	protein_coding	0.804273	1.34867	0.189142	0.850917
Bx1	ENSG00000006047.12	YBX2	protein_coding	0.260306	0.285992	0.777164	0.974637
Bx1	ENSG00000006059.3	KRT33A	protein_coding	0.724785	0.69407	0.493831	0.934432
Bx1	ENSG00000006062.13	MAP3K14	protein_coding	-0.71834	-1.61336	0.118811	0.812845
Bx1	ENSG00000006071.11	ABCC8	protein_coding	-1.65726	-1.84177	0.0770135	0.804287
Bx1	ENSG00000006118.14	TMEM132A	protein_coding	-0.433752	-0.846693	0.404939	0.91619
Bx1	ENSG00000006125.16	AP2B1	protein_coding	0.431129	1.78362	0.0862345	0.805693
Bx1	ENSG00000006128.11	TAC1	protein_coding	-0.26206	-0.323601	0.748844	0.972698
Bx1	ENSG00000006194.9	ZNF263	protein_coding	0.30571	1.32508	0.196742	0.857548
Bx1	ENSG00000006210.6	CX3CL1	protein_coding	1.15144	1.47876	0.151289	0.825098
Bx1	ENSG00000006282.20	SPATA20	protein_coding	0.272609	0.851931	0.402078	0.91537
Bx1	ENSG00000006283.17	CACNA1G	protein_coding	0.130099	0.166082	0.869385	0.986557
Bx1	ENSG00000006327.13	TNFRSF12A	protein_coding	-0.157702	-0.264163	0.793749	0.978007
Bx1	ENSG00000006377.10	DLX6	protein_coding	-0.507562	-0.431211	0.669891	0.96143
Bx1	ENSG00000006432.15	MAP3K9	protein_coding	-0.390494	-1.17559	0.250474	0.870367
Bx1	ENSG00000006451.7	RALA	protein_coding	0.503239	1.67485	0.106024	0.811893
Bx1	ENSG00000006453.13	BAIAP2L1	protein_coding	0.083626	0.2909	0.77345	0.974438
Bx1	ENSG00000006459.10	KDM7A	protein_coding	-0.209516	-0.667901	0.510118	0.937353
Bx1	ENSG00000006468.13	ETV1	protein_coding	0.872647	1.62684	0.115904	0.812386
Bx1	ENSG00000006530.15	AGK	protein_coding	0.500687	1.50223	0.145158	0.823949
Bx1	ENSG00000006534.15	ALDH3B1	protein_coding	-0.94158	-1.66307	0.108381	0.811893
Bx1	ENSG00000006555.10	TTC22	protein_coding	0.0992006	0.242815	0.810066	0.97982
Bx1	ENSG00000006576.16	PHTF2	protein_coding	0.0930217	0.350977	0.72845	0.96934
Bx1	ENSG00000006606.8	CCL26	protein_coding	-1.43302	-1.55991	0.130943	0.81972
Bx1	ENSG00000006607.13	FARP2	protein_coding	-0.108356	-0.463504	0.646883	0.955794
Bx1	ENSG00000006611.15	USH1C	protein_coding	0.0486999	0.0540912	0.957278	0.995064
Bx1	ENSG00000006625.17	GGCT	protein_coding	0.692146	1.6613	0.108738	0.811893
Bx1	ENSG00000006634.7	DBF4	protein_coding	-0.6083	-1.23419	0.228239	0.862954
Bx1	ENSG00000006638.11	TBXA2R	protein_coding	0.166615	0.32382	0.74868	0.972656
Bx1	ENSG00000006652.13	IFRD1	protein_coding	0.586125	2.17219	0.0392046	0.741789
Bx1	ENSG00000006659.12	LGALS14	protein_coding	-1.58295	-2.34446	0.0270184	0.706967
Bx1	ENSG00000006695.10	COX10	protein_coding	-0.141206	-0.622375	0.539148	0.941791
Bx1	ENSG00000006704.10	GTF2IRD1	protein_coding	0.260806	0.710768	0.483594	0.931977
Bx1	ENSG00000006712.14	PAF1	protein_coding	-0.261744	-0.653866	0.518975	0.939
Bx1	ENSG00000006715.15	VPS41	protein_coding	0.576245	1.55251	0.132702	0.821135
Bx1	ENSG00000006740.16	ARHGAP44	protein_coding	0.268987	0.372263	0.712732	0.967052
Bx1	ENSG00000006744.18	ELAC2	protein_coding	-0.305151	-1.47295	0.15284	0.825098
Bx1	ENSG00000006747.14	SCIN	protein_coding	0.590248	0.934238	0.358829	0.904959
Bx1	ENSG00000006756.15	ARSD	protein_coding	0.864124	1.57103	0.12834	0.819077
Bx1	ENSG00000006757.11	PNPLA4	protein_coding	0.352419	0.508277	0.61557	0.952591
Bx1	ENSG00000006788.12	MYH13	protein_coding	1.01064	1.01611	0.318996	0.891468
Bx1	ENSG00000006831.9	ADIPOR2	protein_coding	-0.53758	-1.31326	0.200635	0.858504
Bx1	ENSG00000006837.11	CDKL3	protein_coding	0.428295	1.02479	0.31496	0.890841
Bx1	ENSG00000007001.12	UPP2	protein_coding	-0.229101	-0.18976	0.85098	0.984525
Bx1	ENSG00000007038.10	PRSS21	protein_coding	2.91174	2.1342	0.0424831	0.741789
Bx1	ENSG00000007047.14	MARK4	protein_coding	-0.364143	-1.08791	0.286677	0.881063
Bx1	ENSG00000007062.11	PROM1	protein_coding	0.937379	0.623245	0.538585	0.941791
Bx1	ENSG00000007080.10	CCDC124	protein_coding	-0.0714316	-0.206283	0.838186	0.982827
Bx1	ENSG00000007129.17	CEACAM21	protein_coding	-0.071684	-0.0874078	0.931021	0.99335
Bx1	ENSG00000007168.12	PAFAH1B1	protein_coding	0.138439	0.5741	0.570863	0.946581
Bx1	ENSG00000007171.16	NOS2	protein_coding	-0.230996	-0.521506	0.606455	0.951699
Bx1	ENSG00000007174.17	DNAH9	protein_coding	-1.72998	-2.34555	0.0269536	0.706967
Bx1	ENSG00000007202.14	KIAA0100	protein_coding	0.0417773	0.142639	0.887681	0.988866
Bx1	ENSG00000007216.14	SLC13A2	protein_coding	0.073983	0.101281	0.920109	0.992538
Bx1	ENSG00000007237.18	GAS7	protein_coding	0.269528	0.487652	0.629908	0.954279
Bx1	ENSG00000007255.10	TRAPPC6A	protein_coding	-0.84399	-1.86453	0.0736434	0.801075
Bx1	ENSG00000007264.13	MATK	protein_coding	-0.710202	-1.05939	0.299224	0.885091
Bx1	ENSG00000007306.14	CEACAM7	protein_coding	-0.976835	-1.57922	0.126449	0.819077
Bx1	ENSG00000007312.12	CD79B	protein_coding	-0.755772	-0.649199	0.521938	0.939341
Bx1	ENSG00000007314.11	SCN4A	protein_coding	0.32263	0.317044	0.753757	0.973165
Bx1	ENSG00000007341.18	ST7L	protein_coding	0.150009	0.393774	0.696978	0.963773
Bx1	ENSG00000007350.16	TKTL1	protein_coding	-1.80753	-2.76667	0.0103198	0.633319
Bx1	ENSG00000007372.20	PAX6	protein_coding	-0.00296084	-0.00226548	0.99821	0.9995
Bx1	ENSG00000007376.7	RPUSD1	protein_coding	-0.430554	-1.28082	0.211632	0.86027
Bx1	ENSG00000007384.15	RHBDF1	protein_coding	-0.0150335	-0.0463604	0.963379	0.995697
Bx1	ENSG00000007392.16	LUC7L	protein_coding	0.082181	0.247954	0.806129	0.979143
Bx1	ENSG00000007402.11	CACNA2D2	protein_coding	-0.150464	-0.225176	0.823613	0.9809
Bx1	ENSG00000007516.13	BAIAP3	protein_coding	0.150924	0.161653	0.872836	0.987141
Bx1	ENSG00000007520.3	TSR3	protein_coding	-0.399158	-1.22391	0.232027	0.862954
Bx1	ENSG00000007541.15	PIGQ	protein_coding	0.0489293	0.163866	0.871112	0.987013
Bx1	ENSG00000007545.15	CRAMP1	protein_coding	-0.314205	-1.0507	0.30312	0.886956
Bx1	ENSG00000007866.18	TEAD3	protein_coding	0.0611119	0.220693	0.827066	0.981345
Bx1	ENSG00000007908.15	SELE	protein_coding	-0.476324	-0.569614	0.573858	0.94732
Bx1	ENSG00000007923.15	DNAJC11	protein_coding	-0.209482	-0.510463	0.61406	0.952506
Bx1	ENSG00000007933.12	FMO3	protein_coding	0.737184	0.74619	0.462287	0.928444
Bx1	ENSG00000007944.14	MYLIP	protein_coding	0.527968	0.969856	0.341108	0.899118
Bx1	ENSG00000007952.17	NOX1	protein_coding	-0.307045	-0.512493	0.612658	0.952091
Bx1	ENSG00000007968.6	E2F2	protein_coding	-1.37363	-1.92085	0.0658478	0.793791
Bx1	ENSG00000008018.8	PSMB1	protein_coding	0.0343632	0.0969957	0.923478	0.992714
Bx1	ENSG00000008056.12	SYN1	protein_coding	0.159092	0.286375	0.776874	0.974637
Bx1	ENSG00000008083.13	JARID2	protein_coding	0.156499	0.425862	0.673734	0.961886
Bx1	ENSG00000008086.10	CDKL5	protein_coding	0.214512	0.543213	0.591638	0.950444
Bx1	ENSG00000008118.9	CAMK1G	protein_coding	0.265016	0.392105	0.698195	0.964066
Bx1	ENSG00000008128.22	CDK11A	protein_coding	-0.63345	-1.48906	0.148575	0.824376
Bx1	ENSG00000008130.15	NADK	protein_coding	-0.744758	-1.81204	0.0816151	0.805081
Bx1	ENSG00000008196.12	TFAP2B	protein_coding	1.37885	0.942545	0.354642	0.903485
Bx1	ENSG00000008226.19	DLEC1	protein_coding	0.0907096	0.150094	0.881856	0.988544
Bx1	ENSG00000008256.15	CYTH3	protein_coding	0.600518	1.50739	0.143839	0.823949
Bx1	ENSG00000008277.14	ADAM22	protein_coding	0.0492015	0.0859321	0.932183	0.993352
Bx1	ENSG00000008282.8	SYPL1	protein_coding	0.108297	0.32525	0.74761	0.972579
Bx1	ENSG00000008283.15	CYB561	protein_coding	-0.128589	-0.375762	0.710161	0.967052
Bx1	ENSG00000008294.20	SPAG9	protein_coding	0.294004	0.974425	0.338878	0.897557
Bx1	ENSG00000008300.14	CELSR3	protein_coding	-0.215093	-0.365373	0.717806	0.967307
Bx1	ENSG00000008311.14	AASS	protein_coding	0.687772	1.1374	0.265808	0.876615
Bx1	ENSG00000008323.15	PLEKHG6	protein_coding	-0.307668	-0.513907	0.611683	0.952091
Bx1	ENSG00000008324.10	SS18L2	protein_coding	-0.062624	-0.146604	0.884583	0.988866
Bx1	ENSG00000008382.15	MPND	protein_coding	-0.230188	-0.809853	0.425419	0.920458
Bx1	ENSG00000008394.12	MGST1	protein_coding	-0.315301	-0.702676	0.488539	0.933611
Bx1	ENSG00000008405.11	CRY1	protein_coding	0.310463	0.862578	0.396304	0.914596
Bx1	ENSG00000008438.4	PGLYRP1	protein_coding	-0.145259	-0.256193	0.79983	0.978764
Bx1	ENSG00000008441.16	NFIX	protein_coding	1.15051	1.99128	0.0571195	0.782308
Bx1	ENSG00000008513.14	ST3GAL1	protein_coding	-0.439372	-0.981588	0.335403	0.895621
Bx1	ENSG00000008516.16	MMP25	protein_coding	-0.116547	-0.167759	0.868079	0.986557
Bx1	ENSG00000008517.16	IL32	protein_coding	-0.929883	-1.61407	0.118658	0.812404
Bx1	ENSG00000008710.17	PKD1	protein_coding	-0.321635	-0.781651	0.441522	0.921859
Bx1	ENSG00000008735.13	MAPK8IP2	protein_coding	0.0204597	0.0237662	0.981222	0.997937
Bx1	ENSG00000008838.17	MED24	protein_coding	0.369201	1.63221	0.114761	0.812386
Bx1	ENSG00000008853.16	RHOBTB2	protein_coding	-0.574438	-0.935209	0.358338	0.904615
Bx1	ENSG00000008869.11	HEATR5B	protein_coding	0.313009	1.53842	0.136102	0.822564
Bx1	ENSG00000008952.16	SEC62	protein_coding	-0.211513	-0.642998	0.52589	0.940291
Bx1	ENSG00000008988.9	RPS20	protein_coding	0.24393	0.683953	0.500092	0.935845
Bx1	ENSG00000009307.15	CSDE1	protein_coding	0.374511	1.13237	0.267877	0.877143
Bx1	ENSG00000009335.17	UBE3C	protein_coding	0.438014	1.23477	0.228027	0.862954
Bx1	ENSG00000009413.15	REV3L	protein_coding	0.118332	0.453406	0.65404	0.958236
Bx1	ENSG00000009694.13	TENM1	protein_coding	-1.14499	-1.25274	0.221518	0.862954
Bx1	ENSG00000009724.16	MASP2	protein_coding	-0.723781	-1.05482	0.301268	0.886956
Bx1	ENSG00000009765.14	IYD	protein_coding	-2.94096	-2.9978	0.00593993	0.607585
Bx1	ENSG00000009780.15	FAM76A	protein_coding	-0.0537449	-0.1687	0.867346	0.986557
Bx1	ENSG00000009790.14	TRAF3IP3	protein_coding	-0.535289	-0.679471	0.50288	0.936056
Bx1	ENSG00000009830.11	POMT2	protein_coding	0.153589	0.502395	0.619644	0.953333
Bx1	ENSG00000009844.15	VTA1	protein_coding	0.325789	1.33532	0.193416	0.856985
Bx1	ENSG00000009950.15	MLXIPL	protein_coding	-1.48535	-1.71553	0.0982158	0.809895
Bx1	ENSG00000009954.10	BAZ1B	protein_coding	-0.0608367	-0.196308	0.845905	0.984068
Bx1	ENSG00000010017.12	RANBP9	protein_coding	0.217642	0.56367	0.577838	0.947828
Bx1	ENSG00000010030.13	ETV7	protein_coding	-1.26351	-3.21265	0.00350811	0.54
Bx1	ENSG00000010072.15	SPRTN	protein_coding	0.123787	0.52739	0.602422	0.951595
Bx1	ENSG00000010165.19	METTL13	protein_coding	0.168414	0.563639	0.577859	0.947828
Bx1	ENSG00000010219.13	DYRK4	protein_coding	-0.442079	-1.39709	0.174267	0.838604
Bx1	ENSG00000010244.16	ZNF207	protein_coding	-0.043824	-0.203583	0.840274	0.983171
Bx1	ENSG00000010256.10	UQCRC1	protein_coding	-0.547169	-1.55041	0.133203	0.821135
Bx1	ENSG00000010270.13	STARD3NL	protein_coding	0.377805	1.1318	0.26811	0.877143
Bx1	ENSG00000010278.11	CD9	protein_coding	-0.426288	-1.0848	0.288026	0.881063
Bx1	ENSG00000010282.14	HHATL	protein_coding	0.978497	1.15823	0.257363	0.875156
Bx1	ENSG00000010292.12	NCAPD2	protein_coding	-0.695495	-1.49647	0.146644	0.823949
Bx1	ENSG00000010295.19	IFFO1	protein_coding	-0.287027	-0.52792	0.602058	0.951595
Bx1	ENSG00000010310.8	GIPR	protein_coding	-1.2745	-2.05062	0.0505732	0.762013
Bx1	ENSG00000010318.19	PHF7	protein_coding	0.243632	0.593186	0.558212	0.944261
Bx1	ENSG00000010319.6	SEMA3G	protein_coding	0.661125	0.934526	0.358683	0.904959
Bx1	ENSG00000010322.15	NISCH	protein_coding	0.0546066	0.235925	0.815351	0.98028
Bx1	ENSG00000010327.10	STAB1	protein_coding	0.184815	0.304766	0.762985	0.974143
Bx1	ENSG00000010361.13	FUZ	protein_coding	-0.158562	-0.260429	0.796597	0.978713
Bx1	ENSG00000010379.15	SLC6A13	protein_coding	-0.729288	-0.806003	0.427595	0.920524
Bx1	ENSG00000010404.17	IDS	protein_coding	-0.357216	-1.08545	0.287744	0.881063
Bx1	ENSG00000010438.16	PRSS3	protein_coding	-0.0154379	-0.0225668	0.982169	0.998031
Bx1	ENSG00000010539.11	ZNF200	protein_coding	0.0299721	0.097834	0.922819	0.992714
Bx1	ENSG00000010610.9	CD4	protein_coding	-0.590791	-1.16413	0.255006	0.873076
Bx1	ENSG00000010626.14	LRRC23	protein_coding	-0.55341	-1.25284	0.221483	0.862954
Bx1	ENSG00000010671.15	BTK	protein_coding	-0.576179	-1.00399	0.324691	0.893809
Bx1	ENSG00000010704.18	HFE	protein_coding	-0.141606	-0.349353	0.729655	0.96934
Bx1	ENSG00000010803.16	SCMH1	protein_coding	0.0583475	0.205195	0.839027	0.982827
Bx1	ENSG00000010810.17	FYN	protein_coding	0.0993868	0.204918	0.839241	0.982827
Bx1	ENSG00000010818.8	HIVEP2	protein_coding	-0.198331	-0.748841	0.460715	0.927886
Bx1	ENSG00000010932.15	FMO1	protein_coding	1.30188	0.978082	0.337101	0.896625
Bx1	ENSG00000011007.12	TCEB3	protein_coding	-0.28282	-1.12573	0.270625	0.877143
Bx1	ENSG00000011009.10	LYPLA2	protein_coding	-0.212243	-0.677065	0.504381	0.936296
Bx1	ENSG00000011021.21	CLCN6	protein_coding	-0.309139	-0.819242	0.42014	0.919583
Bx1	ENSG00000011028.13	MRC2	protein_coding	1.14972	1.94988	0.0621176	0.787398
Bx1	ENSG00000011052.21	NME1-NME2	protein_coding	0.242582	0.474503	0.639126	0.955185
Bx1	ENSG00000011083.8	SLC6A7	protein_coding	0.183803	0.348681	0.730154	0.96934
Bx1	ENSG00000011105.11	TSPAN9	protein_coding	-0.51193	-0.810114	0.425272	0.920291
Bx1	ENSG00000011114.14	BTBD7	protein_coding	-0.160331	-0.64582	0.524089	0.939421
Bx1	ENSG00000011132.11	APBA3	protein_coding	0.0450999	0.152091	0.880297	0.988298
Bx1	ENSG00000011143.16	MKS1	protein_coding	0.518552	1.91693	0.0663658	0.793791
Bx1	ENSG00000011198.7	ABHD5	protein_coding	0.0389976	0.0967216	0.923694	0.992714
Bx1	ENSG00000011201.10	ANOS1	protein_coding	-0.135235	-0.175164	0.862316	0.986317
Bx1	ENSG00000011243.17	AKAP8L	protein_coding	-0.0454243	-0.238837	0.813116	0.98028
Bx1	ENSG00000011258.15	MBTD1	protein_coding	0.723341	2.42551	0.0225788	0.696467
Bx1	ENSG00000011260.13	UTP18	protein_coding	0.186291	0.545146	0.590327	0.950242
Bx1	ENSG00000011275.18	RNF216	protein_coding	0.0349115	0.145027	0.885814	0.988866
Bx1	ENSG00000011295.15	TTC19	protein_coding	-0.0182342	-0.0640434	0.949428	0.994609
Bx1	ENSG00000011304.17	PTBP1	protein_coding	-0.178401	-0.787398	0.438211	0.921573
Bx1	ENSG00000011332.19	DPF1	protein_coding	-0.254634	-0.304005	0.763559	0.974143
Bx1	ENSG00000011347.9	SYT7	protein_coding	0.460547	0.512478	0.612669	0.952091
Bx1	ENSG00000011376.9	LARS2	protein_coding	-0.0222188	-0.0650099	0.948666	0.994609
Bx1	ENSG00000011405.13	PIK3C2A	protein_coding	-0.240603	-0.908841	0.371832	0.906849
Bx1	ENSG00000011422.11	PLAUR	protein_coding	-0.62289	-1.42341	0.16658	0.832122
Bx1	ENSG00000011426.10	ANLN	protein_coding	-0.45558	-0.76711	0.449968	0.925274
Bx1	ENSG00000011451.17	WIZ	protein_coding	0.100233	0.292946	0.771902	0.974335
Bx1	ENSG00000011454.16	RABGAP1	protein_coding	0.241792	0.897072	0.377962	0.908671
Bx1	ENSG00000011465.16	DCN	protein_coding	1.50757	1.34926	0.188955	0.850917
Bx1	ENSG00000011478.11	QPCTL	protein_coding	-0.98516	-2.31621	0.0287442	0.719572
Bx1	ENSG00000011485.14	PPP5C	protein_coding	-0.255956	-1.10427	0.279651	0.879528
Bx1	ENSG00000011523.13	CEP68	protein_coding	0.234825	0.879775	0.387089	0.912296
Bx1	ENSG00000011566.14	MAP4K3	protein_coding	0.124861	0.587142	0.562203	0.94439
Bx1	ENSG00000011590.13	ZBTB32	protein_coding	0.0115901	0.0309162	0.975574	0.997313
Bx1	ENSG00000011600.11	TYROBP	protein_coding	-0.346667	-0.642246	0.52637	0.9406
Bx1	ENSG00000011638.10	TMEM159	protein_coding	0.363535	0.976205	0.338013	0.897013
Bx1	ENSG00000011677.12	GABRA3	protein_coding	-0.629945	-0.547895	0.588465	0.950093
Bx1	ENSG00000012048.20	BRCA1	protein_coding	0.506103	0.692727	0.494659	0.934447
Bx1	ENSG00000012061.15	ERCC1	protein_coding	-0.273418	-0.857577	0.399009	0.914951
Bx1	ENSG00000012124.14	CD22	protein_coding	-1.89883	-1.92705	0.065035	0.793791
Bx1	ENSG00000012171.17	SEMA3B	protein_coding	0.0452095	0.0892537	0.929568	0.993114
Bx1	ENSG00000012174.11	MBTPS2	protein_coding	0.126551	0.350586	0.728741	0.96934
Bx1	ENSG00000012211.12	PRICKLE3	protein_coding	-0.517404	-1.29149	0.207967	0.86027
Bx1	ENSG00000012223.12	LTF	protein_coding	1.15769	0.600958	0.553103	0.943546
Bx1	ENSG00000012232.8	EXTL3	protein_coding	-0.209558	-0.554939	0.583708	0.948861
Bx1	ENSG00000012504.13	NR1H4	protein_coding	-0.78233	-0.544992	0.590431	0.950242
Bx1	ENSG00000012660.13	ELOVL5	protein_coding	-0.117496	-0.370142	0.714293	0.967052
Bx1	ENSG00000012779.10	ALOX5	protein_coding	-0.36546	-0.76117	0.453445	0.926457
Bx1	ENSG00000012822.15	CALCOCO1	protein_coding	0.361181	0.895611	0.378727	0.908782
Bx1	ENSG00000012963.13	UBR7	protein_coding	-0.208862	-0.657944	0.516392	0.93895
Bx1	ENSG00000012983.11	MAP4K5	protein_coding	-0.386659	-1.30678	0.202797	0.860235
Bx1	ENSG00000013016.14	EHD3	protein_coding	0.534289	0.898355	0.37729	0.908609
Bx1	ENSG00000013275.7	PSMC4	protein_coding	0.0256042	0.0768232	0.939356	0.994313
Bx1	ENSG00000013288.8	MAN2B2	protein_coding	-0.431865	-1.30474	0.203481	0.86027
Bx1	ENSG00000013293.5	SLC7A14	protein_coding	0.249346	0.502461	0.619598	0.953333
Bx1	ENSG00000013297.10	CLDN11	protein_coding	0.614736	1.04977	0.303543	0.886956
Bx1	ENSG00000013306.15	SLC25A39	protein_coding	0.0356426	0.121959	0.903875	0.990275
Bx1	ENSG00000013364.18	MVP	protein_coding	-0.541177	-1.28792	0.209187	0.86027
Bx1	ENSG00000013374.15	NUB1	protein_coding	0.200679	0.737947	0.467195	0.930351
Bx1	ENSG00000013375.15	PGM3	protein_coding	0.255234	1.05275	0.302202	0.886956
Bx1	ENSG00000013392.7	RWDD2A	protein_coding	0.671357	1.26775	0.216191	0.862954
Bx1	ENSG00000013441.15	CLK1	protein_coding	0.204105	0.804586	0.428399	0.920524
Bx1	ENSG00000013503.9	POLR3B	protein_coding	0.559819	1.27975	0.212003	0.86027
Bx1	ENSG00000013523.9	ANGEL1	protein_coding	-0.304171	-0.820042	0.419691	0.919583
Bx1	ENSG00000013561.17	RNF14	protein_coding	0.0539472	0.255204	0.800586	0.978764
Bx1	ENSG00000013563.13	DNASE1L1	protein_coding	-0.608101	-1.3805	0.179256	0.845656
Bx1	ENSG00000013573.16	DDX11	protein_coding	-0.126178	-0.253471	0.80191	0.978764
Bx1	ENSG00000013583.8	HEBP1	protein_coding	-0.615673	-1.87968	0.0714706	0.799076
Bx1	ENSG00000013588.5	GPRC5A	protein_coding	-0.966956	-1.2147	0.235461	0.863598
Bx1	ENSG00000013619.13	MAMLD1	protein_coding	-0.10927	-0.184456	0.855096	0.985151
Bx1	ENSG00000013725.14	CD6	protein_coding	-1.63994	-2.58595	0.0157059	0.670131
Bx1	ENSG00000013810.18	TACC3	protein_coding	-1.0826	-4.11135	0.000352829	0.339532
Bx1	ENSG00000014123.9	UFL1	protein_coding	0.649976	1.88284	0.0710246	0.799076
Bx1	ENSG00000014138.8	POLA2	protein_coding	-0.354732	-0.940017	0.355912	0.903856
Bx1	ENSG00000014164.6	ZC3H3	protein_coding	-0.234697	-0.680364	0.502324	0.936038
Bx1	ENSG00000014216.15	CAPN1	protein_coding	-0.38657	-1.57189	0.128139	0.819077
Bx1	ENSG00000014257.15	ACPP	protein_coding	-0.326362	-0.515335	0.610699	0.952091
Bx1	ENSG00000014641.17	MDH1	protein_coding	0.149688	0.572682	0.571809	0.946846
Bx1	ENSG00000014824.13	SLC30A9	protein_coding	0.519437	1.93702	0.063747	0.7922
Bx1	ENSG00000014914.19	MTMR11	protein_coding	0.131316	0.229606	0.820205	0.9809
Bx1	ENSG00000014919.12	COX15	protein_coding	-0.0367366	-0.143621	0.886914	0.988866
Bx1	ENSG00000015133.18	CCDC88C	protein_coding	-0.940587	-2.32886	0.0279591	0.713295
Bx1	ENSG00000015153.14	YAF2	protein_coding	-0.183341	-0.933838	0.359031	0.904959
Bx1	ENSG00000015171.18	ZMYND11	protein_coding	0.105245	0.257706	0.798675	0.978764
Bx1	ENSG00000015285.10	WAS	protein_coding	-0.650969	-1.42689	0.165581	0.831745
Bx1	ENSG00000015413.9	DPEP1	protein_coding	1.01446	1.16437	0.254911	0.873076
Bx1	ENSG00000015475.18	BID	protein_coding	-0.250979	-0.789996	0.436719	0.921404
Bx1	ENSG00000015479.17	MATR3	protein_coding	0.347472	1.49225	0.147741	0.823949
Bx1	ENSG00000015520.14	NPC1L1	protein_coding	-0.328266	-0.358823	0.722642	0.968186
Bx1	ENSG00000015532.9	XYLT2	protein_coding	0.55056	1.46955	0.153753	0.825098
Bx1	ENSG00000015568.12	RGPD5	protein_coding	-0.505378	-1.1377	0.265683	0.876615
Bx1	ENSG00000015676.17	NUDCD3	protein_coding	0.325883	1.02945	0.312808	0.890689
Bx1	ENSG00000016082.14	ISL1	protein_coding	0.19106	0.264577	0.793434	0.977808
Bx1	ENSG00000016391.10	CHDH	protein_coding	0.548338	0.752547	0.458522	0.927748
Bx1	ENSG00000016402.13	IL20RA	protein_coding	1.05746	1.10305	0.280173	0.879528
Bx1	ENSG00000016602.9	CLCA4	protein_coding	0.0995639	0.112937	0.910953	0.991734
Bx1	ENSG00000016864.16	GLT8D1	protein_coding	0.584135	2.44359	0.0216844	0.689366
Bx1	ENSG00000017260.19	ATP2C1	protein_coding	0.836237	2.69103	0.0123196	0.644894
Bx1	ENSG00000017427.15	IGF1	protein_coding	0.578573	0.586315	0.56275	0.9449
Bx1	ENSG00000017483.14	SLC38A5	protein_coding	-0.893011	-1.49345	0.147428	0.823949
Bx1	ENSG00000017797.11	RALBP1	protein_coding	0.0769124	0.247045	0.806826	0.979255
Bx1	ENSG00000018189.12	RUFY3	protein_coding	0.238192	0.976808	0.33772	0.896991
Bx1	ENSG00000018236.14	CNTN1	protein_coding	1.02022	1.16495	0.254681	0.873076
Bx1	ENSG00000018280.16	SLC11A1	protein_coding	-0.236588	-0.278929	0.782519	0.976099
Bx1	ENSG00000018408.14	WWTR1	protein_coding	0.25597	0.406709	0.687571	0.963583
Bx1	ENSG00000018510.12	AGPS	protein_coding	-0.200018	-0.737598	0.467403	0.930351
Bx1	ENSG00000018610.13	CXorf56	protein_coding	0.227833	0.770459	0.448014	0.923624
Bx1	ENSG00000018625.14	ATP1A2	protein_coding	-0.0163323	-0.0195254	0.984572	0.998659
Bx1	ENSG00000018699.11	TTC27	protein_coding	0.32213	1.37934	0.179611	0.845656
Bx1	ENSG00000018869.16	ZNF582	protein_coding	0.638968	0.632266	0.532767	0.940979
Bx1	ENSG00000019102.11	VSIG2	protein_coding	0.0873936	0.0999176	0.921181	0.992624
Bx1	ENSG00000019144.16	PHLDB1	protein_coding	0.593557	1.30681	0.202787	0.860235
Bx1	ENSG00000019169.10	MARCO	protein_coding	0.79164	0.871318	0.391603	0.913552
Bx1	ENSG00000019186.9	CYP24A1	protein_coding	-2.65807	-1.77142	0.0882844	0.805693
Bx1	ENSG00000019485.12	PRDM11	protein_coding	-0.226223	-0.599242	0.554229	0.943546
Bx1	ENSG00000019505.7	SYT13	protein_coding	1.96126	2.22704	0.0348713	0.740424
Bx1	ENSG00000019549.8	SNAI2	protein_coding	-0.0706809	-0.0849472	0.932958	0.993469
Bx1	ENSG00000019582.14	CD74	protein_coding	-0.617616	-1.06373	0.297291	0.883282
Bx1	ENSG00000019991.15	HGF	protein_coding	0.733517	0.81683	0.421491	0.919583
Bx1	ENSG00000019995.6	ZRANB1	protein_coding	0.185609	0.786082	0.438968	0.921612
Bx1	ENSG00000020129.15	NCDN	protein_coding	-0.464838	-0.992582	0.330116	0.895281
Bx1	ENSG00000020181.17	ADGRA2	protein_coding	0.60084	0.946949	0.352436	0.902946
Bx1	ENSG00000020256.19	ZFP64	protein_coding	0.210048	0.860729	0.397303	0.914596
Bx1	ENSG00000020426.10	MNAT1	protein_coding	-0.118693	-0.611554	0.546175	0.943118
Bx1	ENSG00000020577.13	SAMD4A	protein_coding	-0.00108267	-0.00205262	0.998378	0.9995
Bx1	ENSG00000020633.18	RUNX3	protein_coding	-2.38535	-3.49535	0.00172679	0.466136
Bx1	ENSG00000020922.12	MRE11A	protein_coding	0.149157	0.436213	0.666305	0.960623
Bx1	ENSG00000021300.13	PLEKHB1	protein_coding	0.269138	0.359253	0.722324	0.968186
Bx1	ENSG00000021355.12	SERPINB1	protein_coding	-0.488398	-1.26955	0.215559	0.862954
Bx1	ENSG00000021461.16	CYP3A43	protein_coding	-1.51672	-1.50772	0.143755	0.823949
Bx1	ENSG00000021488.12	SLC7A9	protein_coding	0.455917	0.602964	0.551787	0.943546
Bx1	ENSG00000021574.11	SPAST	protein_coding	0.434732	2.14765	0.0412948	0.741789
Bx1	ENSG00000021645.18	NRXN3	protein_coding	-0.000653274	-0.00104934	0.999171	0.999601
Bx1	ENSG00000021762.19	OSBPL5	protein_coding	0.0785208	0.277901	0.7833	0.976099
Bx1	ENSG00000021776.10	AQR	protein_coding	-0.212781	-1.17765	0.249668	0.870367
Bx1	ENSG00000021826.14	CPS1	protein_coding	-1.30643	-0.84167	0.407694	0.916891
Bx1	ENSG00000021852.12	C8B	protein_coding	-0.845473	-0.497918	0.622753	0.953952
Bx1	ENSG00000022267.16	FHL1	protein_coding	0.378035	0.599876	0.553813	0.943546
Bx1	ENSG00000022277.12	RTFDC1	protein_coding	0.0885525	0.445417	0.659727	0.958827
Bx1	ENSG00000022556.15	NLRP2	protein_coding	-1.32694	-0.945489	0.353166	0.902946
Bx1	ENSG00000022567.9	SLC45A4	protein_coding	-0.143206	-0.312591	0.7571	0.974143
Bx1	ENSG00000022840.15	RNF10	protein_coding	0.0846237	0.375917	0.710047	0.967052
Bx1	ENSG00000022976.15	ZNF839	protein_coding	0.315687	0.920212	0.365972	0.906158
Bx1	ENSG00000023041.11	ZDHHC6	protein_coding	-0.103191	-0.41557	0.681155	0.962954
Bx1	ENSG00000023171.14	GRAMD1B	protein_coding	-1.06457	-1.25772	0.219739	0.862954
Bx1	ENSG00000023191.16	RNH1	protein_coding	-0.36962	-1.66641	0.107708	0.811893
Bx1	ENSG00000023228.13	NDUFS1	protein_coding	0.295274	0.950975	0.350427	0.902946
Bx1	ENSG00000023287.12	RB1CC1	protein_coding	0.215454	0.634323	0.531446	0.940964
Bx1	ENSG00000023318.7	ERP44	protein_coding	-0.0286828	-0.0916925	0.927649	0.992983
Bx1	ENSG00000023330.14	ALAS1	protein_coding	-0.137792	-0.450153	0.656354	0.95851
Bx1	ENSG00000023445.13	BIRC3	protein_coding	-1.478	-2.82934	0.00889839	0.619329
Bx1	ENSG00000023516.8	AKAP11	protein_coding	0.403073	1.33977	0.191982	0.855576
Bx1	ENSG00000023572.8	GLRX2	protein_coding	-0.17073	-0.556114	0.582916	0.948571
Bx1	ENSG00000023608.4	SNAPC1	protein_coding	0.0653586	0.199546	0.843397	0.98397
Bx1	ENSG00000023697.12	DERA	protein_coding	-0.42091	-1.31495	0.200074	0.858504
Bx1	ENSG00000023734.10	STRAP	protein_coding	0.0255727	0.0529774	0.958157	0.995134
Bx1	ENSG00000023839.10	ABCC2	protein_coding	-2.13446	-2.3843	0.0247448	0.706758
Bx1	ENSG00000023892.10	DEF6	protein_coding	-1.1794	-2.95981	0.0065115	0.612533
Bx1	ENSG00000023902.13	PLEKHO1	protein_coding	-0.359946	-1.06132	0.298364	0.884775
Bx1	ENSG00000023909.9	GCLM	protein_coding	0.0265696	0.0753597	0.940509	0.994473
Bx1	ENSG00000024048.10	UBR2	protein_coding	0.180364	0.70606	0.486467	0.932786
Bx1	ENSG00000024422.11	EHD2	protein_coding	0.489272	0.99097	0.330888	0.89556
Bx1	ENSG00000024526.16	DEPDC1	protein_coding	0.207707	0.451271	0.655559	0.958364
Bx1	ENSG00000024862.16	CCDC28A	protein_coding	-0.107469	-0.381002	0.706316	0.966258
Bx1	ENSG00000025039.14	RRAGD	protein_coding	1.09776	2.59916	0.015237	0.670131
Bx1	ENSG00000025156.12	HSF2	protein_coding	0.53329	1.9947	0.0567223	0.781448
Bx1	ENSG00000025293.15	PHF20	protein_coding	0.0884788	0.364852	0.71819	0.967507
Bx1	ENSG00000025423.11	HSD17B6	protein_coding	0.295969	0.296845	0.768958	0.974143
Bx1	ENSG00000025434.18	NR1H3	protein_coding	-0.154319	-0.507121	0.61637	0.952953
Bx1	ENSG00000025708.13	TYMP	protein_coding	-0.77814	-2.09775	0.0458567	0.753243
Bx1	ENSG00000025770.18	NCAPH2	protein_coding	-0.240375	-0.603289	0.551575	0.943546
Bx1	ENSG00000025772.7	TOMM34	protein_coding	-0.389093	-1.11444	0.275347	0.879073
Bx1	ENSG00000025796.13	SEC63	protein_coding	0.616116	2.1847	0.0381757	0.741789
Bx1	ENSG00000025800.13	KPNA6	protein_coding	0.062172	0.236444	0.814952	0.98028
Bx1	ENSG00000026025.13	VIM	protein_coding	0.650299	1.81035	0.0818837	0.805081
Bx1	ENSG00000026036.21	RTEL1-TNFRSF6B	protein_coding	-0.109552	-0.244514	0.808763	0.979579
Bx1	ENSG00000026103.19	FAS	protein_coding	-0.103022	-0.155983	0.877259	0.987814
Bx1	ENSG00000026297.15	RNASET2	protein_coding	-0.402093	-1.18936	0.245112	0.870157
Bx1	ENSG00000026508.16	CD44	protein_coding	1.48259	2.10264	0.0453913	0.753243
Bx1	ENSG00000026559.13	KCNG1	protein_coding	0.0577858	0.0612386	0.95164	0.994609
Bx1	ENSG00000026652.13	AGPAT4	protein_coding	0.0683967	0.143947	0.886659	0.988866
Bx1	ENSG00000026751.16	SLAMF7	protein_coding	-1.59522	-2.24621	0.0334623	0.736572
Bx1	ENSG00000026950.16	BTN3A1	protein_coding	-0.123442	-0.216254	0.830487	0.981965
Bx1	ENSG00000027001.9	MIPEP	protein_coding	0.237075	0.619939	0.540726	0.941791
Bx1	ENSG00000027075.13	PRKCH	protein_coding	-0.538828	-1.26862	0.215884	0.862954
Bx1	ENSG00000027644.4	INSRR	protein_coding	0.222075	0.340811	0.736001	0.970329
Bx1	ENSG00000027697.12	IFNGR1	protein_coding	0.456266	1.4028	0.172575	0.837981
Bx1	ENSG00000027847.13	B4GALT7	protein_coding	-0.263008	-0.702005	0.488951	0.93372
Bx1	ENSG00000027869.11	SH2D2A	protein_coding	-1.01715	-2.68577	0.0124716	0.644894
Bx1	ENSG00000028116.16	VRK2	protein_coding	0.0812198	0.327879	0.745645	0.972372
Bx1	ENSG00000028137.16	TNFRSF1B	protein_coding	-1.52389	-2.84893	0.00849367	0.619329
Bx1	ENSG00000028203.17	VEZT	protein_coding	0.225424	0.899898	0.376484	0.908609
Bx1	ENSG00000028277.20	POU2F2	protein_coding	-1.92439	-3.27968	0.00296979	0.54
Bx1	ENSG00000028310.17	BRD9	protein_coding	0.0457981	0.125168	0.901359	0.990268
Bx1	ENSG00000028528.14	SNX1	protein_coding	0.0899449	0.217966	0.829167	0.981603
Bx1	ENSG00000028839.9	TBPL1	protein_coding	0.734764	2.79505	0.00965152	0.619329
Bx1	ENSG00000029153.14	ARNTL2	protein_coding	-0.9054	-1.13597	0.266395	0.877143
Bx1	ENSG00000029363.15	BCLAF1	protein_coding	0.37062	2.15016	0.0410769	0.741789
Bx1	ENSG00000029364.11	SLC39A9	protein_coding	-0.0598561	-0.241722	0.810903	0.97982
Bx1	ENSG00000029534.19	ANK1	protein_coding	-1.39492	-1.6245	0.116405	0.812386
Bx1	ENSG00000029559.6	IBSP	protein_coding	-0.475938	-0.542014	0.592452	0.950444
Bx1	ENSG00000029639.10	TFB1M	protein_coding	-0.0378969	-0.123222	0.902885	0.990275
Bx1	ENSG00000029725.16	RABEP1	protein_coding	0.0638416	0.264085	0.793809	0.978007
Bx1	ENSG00000029993.14	HMGB3	protein_coding	-0.929623	-2.3629	0.0259429	0.706758
Bx1	ENSG00000030066.13	NUP160	protein_coding	0.136063	0.611211	0.546399	0.943118
Bx1	ENSG00000030110.12	BAK1	protein_coding	0.085352	0.328418	0.745242	0.972372
Bx1	ENSG00000030304.13	MUSK	protein_coding	-0.524997	-0.687173	0.498094	0.935472
Bx1	ENSG00000030419.16	IKZF2	protein_coding	-0.712285	-1.38439	0.178076	0.844744
Bx1	ENSG00000030582.16	GRN	protein_coding	-0.0834122	-0.296972	0.768862	0.974143
Bx1	ENSG00000031003.10	FAM13B	protein_coding	0.73684	2.96368	0.00645088	0.612533
Bx1	ENSG00000031081.10	ARHGAP31	protein_coding	0.467591	1.4067	0.171429	0.836731
Bx1	ENSG00000031691.6	CENPQ	protein_coding	0.231211	0.478234	0.636505	0.954937
Bx1	ENSG00000031698.12	SARS	protein_coding	0.340892	0.966233	0.342883	0.899633
Bx1	ENSG00000031823.14	RANBP3	protein_coding	-0.125815	-0.652243	0.520004	0.939
Bx1	ENSG00000032219.18	ARID4A	protein_coding	-0.125942	-0.378262	0.708325	0.967052
Bx1	ENSG00000032389.12	TSSC1	protein_coding	-0.173568	-0.5609	0.579697	0.948073
Bx1	ENSG00000032444.15	PNPLA6	protein_coding	0.00926622	0.0374885	0.970384	0.996326
Bx1	ENSG00000032742.17	IFT88	protein_coding	0.612153	1.55269	0.132658	0.821135
Bx1	ENSG00000033011.11	ALG1	protein_coding	0.37544	1.81959	0.0804254	0.805081
Bx1	ENSG00000033030.13	ZCCHC8	protein_coding	0.340004	1.17119	0.252207	0.871366
Bx1	ENSG00000033050.7	ABCF2	protein_coding	0.397838	1.09267	0.284621	0.880687
Bx1	ENSG00000033100.14	CHPF2	protein_coding	0.227051	0.640341	0.527588	0.940625
Bx1	ENSG00000033122.18	LRRC7	protein_coding	-0.307532	-0.395127	0.695992	0.963773
Bx1	ENSG00000033170.16	FUT8	protein_coding	-0.430085	-0.850339	0.402946	0.91537
Bx1	ENSG00000033178.12	UBA6	protein_coding	0.131401	0.463658	0.646774	0.955794
Bx1	ENSG00000033327.12	GAB2	protein_coding	0.518065	0.868293	0.393226	0.914024
Bx1	ENSG00000033627.14	ATP6V0A1	protein_coding	0.502481	2.30744	0.0292999	0.722319
Bx1	ENSG00000033800.13	PIAS1	protein_coding	-0.496112	-1.54822	0.13373	0.821135
Bx1	ENSG00000033867.16	SLC4A7	protein_coding	-0.204302	-0.626846	0.536259	0.941791
Bx1	ENSG00000034053.14	APBA2	protein_coding	-0.246375	-0.493467	0.62585	0.954002
Bx1	ENSG00000034152.18	MAP2K3	protein_coding	-0.518926	-2.18923	0.0378093	0.741789
Bx1	ENSG00000034239.10	EFCAB1	protein_coding	-0.975597	-0.774434	0.445702	0.923291
Bx1	ENSG00000034510.5	TMSB10	protein_coding	-0.270341	-0.858027	0.398765	0.914951
Bx1	ENSG00000034533.11	ASTE1	protein_coding	0.891072	2.23689	0.0341405	0.740424
Bx1	ENSG00000034677.11	RNF19A	protein_coding	-0.229728	-0.855921	0.399908	0.914951
Bx1	ENSG00000034693.14	PEX3	protein_coding	0.131087	0.408646	0.686166	0.963583
Bx1	ENSG00000034713.7	GABARAPL2	protein_coding	-0.0073351	-0.0256969	0.979697	0.997697
Bx1	ENSG00000034971.14	MYOC	protein_coding	-0.225364	-0.3574	0.723695	0.968502
Bx1	ENSG00000035115.21	SH3YL1	protein_coding	0.299987	0.685232	0.499298	0.93574
Bx1	ENSG00000035141.7	FAM136A	protein_coding	-0.273194	-0.948937	0.351442	0.902946
Bx1	ENSG00000035403.16	VCL	protein_coding	0.0755001	0.166704	0.8689	0.986557
Bx1	ENSG00000035499.12	DEPDC1B	protein_coding	-0.308275	-0.381525	0.705933	0.966238
Bx1	ENSG00000035664.11	DAPK2	protein_coding	0.65319	1.0543	0.301501	0.886956
Bx1	ENSG00000035681.7	NSMAF	protein_coding	-0.185566	-0.506189	0.617015	0.95309
Bx1	ENSG00000035687.9	ADSS	protein_coding	0.701085	1.6191	0.117566	0.812386
Bx1	ENSG00000035720.7	STAP1	protein_coding	-2.51159	-2.71102	0.0117583	0.644136
Bx1	ENSG00000035862.12	TIMP2	protein_coding	0.655745	1.52421	0.1396	0.823652
Bx1	ENSG00000035928.14	RFC1	protein_coding	0.0159171	0.0563784	0.955474	0.995064
Bx1	ENSG00000036054.12	TBC1D23	protein_coding	0.314916	1.39734	0.174194	0.838604
Bx1	ENSG00000036257.12	CUL3	protein_coding	0.0848381	0.337931	0.738145	0.970632
Bx1	ENSG00000036448.9	MYOM2	protein_coding	1.22622	1.65895	0.109215	0.811893
Bx1	ENSG00000036473.6	OTC	protein_coding	-2.32545	-1.74505	0.092857	0.805693
Bx1	ENSG00000036530.8	CYP46A1	protein_coding	0.470539	0.912494	0.369943	0.906678
Bx1	ENSG00000036549.12	ZZZ3	protein_coding	0.734984	2.14903	0.0411748	0.741789
Bx1	ENSG00000036565.14	SLC18A1	protein_coding	-0.226204	-0.324441	0.748216	0.972579
Bx1	ENSG00000036672.15	USP2	protein_coding	-0.0285166	-0.0452139	0.964284	0.995697
Bx1	ENSG00000037042.8	TUBG2	protein_coding	0.535455	1.53243	0.137567	0.822926
Bx1	ENSG00000037241.7	RPL26L1	protein_coding	0.339028	1.14994	0.2607	0.875425
Bx1	ENSG00000037280.15	FLT4	protein_coding	-0.0555942	-0.111341	0.912206	0.991806
Bx1	ENSG00000037474.14	NSUN2	protein_coding	-0.156235	-0.532255	0.599096	0.951481
Bx1	ENSG00000037637.10	FBXO42	protein_coding	-0.335102	-1.35195	0.188105	0.849852
Bx1	ENSG00000037749.11	MFAP3	protein_coding	0.43713	1.7145	0.0984058	0.809895
Bx1	ENSG00000037757.13	MRI1	protein_coding	0.432848	1.43431	0.163473	0.831714
Bx1	ENSG00000037897.16	METTL1	protein_coding	0.186084	0.608711	0.54803	0.943546
Bx1	ENSG00000037965.5	HOXC8	protein_coding	-0.233113	-0.26	0.796924	0.978713
Bx1	ENSG00000038002.8	AGA	protein_coding	0.241971	0.588036	0.561612	0.94429
Bx1	ENSG00000038210.12	PI4K2B	protein_coding	0.192299	0.308503	0.760172	0.974143
Bx1	ENSG00000038219.12	BOD1L1	protein_coding	0.143662	0.57504	0.570237	0.946525
Bx1	ENSG00000038274.16	MAT2B	protein_coding	0.256295	0.748927	0.460664	0.927886
Bx1	ENSG00000038295.7	TLL1	protein_coding	-1.49515	-1.41992	0.167583	0.833551
Bx1	ENSG00000038358.14	EDC4	protein_coding	-0.0857669	-0.295407	0.770044	0.974143
Bx1	ENSG00000038382.17	TRIO	protein_coding	0.290814	0.912882	0.369742	0.906667
Bx1	ENSG00000038427.15	VCAN	protein_coding	1.09023	1.73121	0.0953385	0.807051
Bx1	ENSG00000038532.14	CLEC16A	protein_coding	0.256211	1.01264	0.320617	0.89165
Bx1	ENSG00000038945.14	MSR1	protein_coding	-0.0694471	-0.134427	0.894106	0.989977
Bx1	ENSG00000039068.18	CDH1	protein_coding	-0.101775	-0.195659	0.846407	0.984068
Bx1	ENSG00000039123.15	SKIV2L2	protein_coding	-0.286782	-0.952323	0.349756	0.902946
Bx1	ENSG00000039139.9	DNAH5	protein_coding	-0.685533	-0.815958	0.421981	0.919583
Bx1	ENSG00000039319.16	ZFYVE16	protein_coding	0.182846	0.772216	0.446991	0.923373
Bx1	ENSG00000039523.17	FAM65A	protein_coding	-0.527371	-1.8189	0.080534	0.805081
Bx1	ENSG00000039537.13	C6	protein_coding	0.0224774	0.0141657	0.988807	0.999054
Bx1	ENSG00000039560.13	RAI14	protein_coding	0.0846965	0.160744	0.873545	0.987163
Bx1	ENSG00000039600.10	SOX30	protein_coding	0.209975	0.360246	0.721591	0.968186
Bx1	ENSG00000039650.9	PNKP	protein_coding	-0.463993	-1.50043	0.145622	0.823949
Bx1	ENSG00000040199.18	PHLPP2	protein_coding	-0.0594623	-0.154201	0.878649	0.987915
Bx1	ENSG00000040275.16	SPDL1	protein_coding	0.30963	1.00437	0.324513	0.893809
Bx1	ENSG00000040341.17	STAU2	protein_coding	0.224025	0.818485	0.420563	0.919583
Bx1	ENSG00000040487.12	PQLC2	protein_coding	-0.543057	-1.3558	0.186893	0.849395
Bx1	ENSG00000040531.14	CTNS	protein_coding	0.126826	0.398839	0.693288	0.963773
Bx1	ENSG00000040608.13	RTN4R	protein_coding	-0.35789	-0.579819	0.567058	0.945942
Bx1	ENSG00000040633.12	PHF23	protein_coding	-0.189914	-0.861952	0.396641	0.914596
Bx1	ENSG00000040933.15	INPP4A	protein_coding	-0.577494	-2.71029	0.0117784	0.644136
Bx1	ENSG00000041353.9	RAB27B	protein_coding	-1.36501	-1.76026	0.0901965	0.805693
Bx1	ENSG00000041357.15	PSMA4	protein_coding	-0.210142	-0.507809	0.615894	0.952695
Bx1	ENSG00000041515.15	MYO16	protein_coding	0.833491	0.944921	0.35345	0.903083
Bx1	ENSG00000041802.10	LSG1	protein_coding	-0.199847	-0.735553	0.468626	0.930351
Bx1	ENSG00000041880.14	PARP3	protein_coding	-0.125745	-0.507029	0.616434	0.952953
Bx1	ENSG00000041982.15	TNC	protein_coding	0.303133	0.354667	0.725717	0.969018
Bx1	ENSG00000041988.15	THAP3	protein_coding	-0.706829	-1.70263	0.100637	0.811893
Bx1	ENSG00000042062.11	FAM65C	protein_coding	-0.567306	-1.2516	0.221924	0.862954
Bx1	ENSG00000042088.13	TDP1	protein_coding	-0.508806	-1.95946	0.0609285	0.783632
Bx1	ENSG00000042286.14	AIFM2	protein_coding	-0.704282	-1.77331	0.0879634	0.805693
Bx1	ENSG00000042317.16	SPATA7	protein_coding	0.234073	0.805394	0.42794	0.920524
Bx1	ENSG00000042429.10	MED17	protein_coding	0.246856	0.904894	0.37388	0.907785
Bx1	ENSG00000042445.13	RETSAT	protein_coding	-0.82042	-2.51536	0.0184476	0.688417
Bx1	ENSG00000042493.15	CAPG	protein_coding	-0.780442	-2.30182	0.0296616	0.724681
Bx1	ENSG00000042753.11	AP2S1	protein_coding	-0.697574	-2.13188	0.0426908	0.741789
Bx1	ENSG00000042781.12	USH2A	protein_coding	0.529429	0.957353	0.34726	0.901356
Bx1	ENSG00000042813.7	ZPBP	protein_coding	1.39619	1.47741	0.151649	0.825098
Bx1	ENSG00000042832.11	TG	protein_coding	-0.48771	-1.00956	0.322064	0.892759
Bx1	ENSG00000042980.12	ADAM28	protein_coding	-0.289099	-0.394469	0.696471	0.963773
Bx1	ENSG00000043039.6	BARX2	protein_coding	-0.172098	-0.166768	0.868851	0.986557
Bx1	ENSG00000043093.13	DCUN1D1	protein_coding	0.292815	0.824057	0.417448	0.919574
Bx1	ENSG00000043143.20	JADE2	protein_coding	-0.361312	-0.819165	0.420182	0.919583
Bx1	ENSG00000043355.10	ZIC2	protein_coding	-0.924366	-0.923887	0.364091	0.905603
Bx1	ENSG00000043462.11	LCP2	protein_coding	-0.600291	-1.01347	0.32023	0.89165
Bx1	ENSG00000043514.15	TRIT1	protein_coding	0.408051	1.34577	0.190065	0.852265
Bx1	ENSG00000043591.5	ADRB1	protein_coding	-1.02146	-1.31655	0.199545	0.858504
Bx1	ENSG00000044090.8	CUL7	protein_coding	0.136565	0.466889	0.644491	0.955704
Bx1	ENSG00000044115.20	CTNNA1	protein_coding	0.247604	0.955775	0.348041	0.90211
Bx1	ENSG00000044446.11	PHKA2	protein_coding	-0.394034	-1.24117	0.22569	0.862954
Bx1	ENSG00000044459.14	CNTLN	protein_coding	0.483212	1.22068	0.233226	0.862954
Bx1	ENSG00000044524.10	EPHA3	protein_coding	-0.475401	-0.506208	0.617002	0.95309
Bx1	ENSG00000044574.7	HSPA5	protein_coding	-0.258248	-0.673343	0.506707	0.936824
Bx1	ENSG00000046604.12	DSG2	protein_coding	0.53422	0.950905	0.350461	0.902946
Bx1	ENSG00000046647.13	GEMIN8	protein_coding	0.28985	0.728695	0.47274	0.930644
Bx1	ENSG00000046651.14	OFD1	protein_coding	0.360071	1.03061	0.312275	0.890612
Bx1	ENSG00000046653.14	GPM6B	protein_coding	0.620517	0.984763	0.33387	0.89556
Bx1	ENSG00000046889.18	PREX2	protein_coding	0.72365	1.19666	0.242301	0.868797
Bx1	ENSG00000047056.14	WDR37	protein_coding	-0.0118466	-0.0363333	0.971296	0.996521
Bx1	ENSG00000047188.15	YTHDC2	protein_coding	0.227075	0.818944	0.420306	0.919583
Bx1	ENSG00000047230.14	CTPS2	protein_coding	0.483335	1.42792	0.165288	0.831714
Bx1	ENSG00000047249.16	ATP6V1H	protein_coding	-0.333132	-1.17516	0.250643	0.870367
Bx1	ENSG00000047315.14	POLR2B	protein_coding	0.194703	0.659439	0.515447	0.938562
Bx1	ENSG00000047346.12	FAM214A	protein_coding	0.132464	0.34973	0.729375	0.96934
Bx1	ENSG00000047365.11	ARAP2	protein_coding	-0.284135	-0.840253	0.408473	0.916917
Bx1	ENSG00000047410.13	TPR	protein_coding	0.567525	1.97113	0.0595054	0.783632
Bx1	ENSG00000047457.13	CP	protein_coding	0.466586	0.342297	0.734895	0.970329
Bx1	ENSG00000047578.12	KIAA0556	protein_coding	0.372217	1.52194	0.140167	0.823836
Bx1	ENSG00000047579.19	DTNBP1	protein_coding	0.134891	0.422367	0.676251	0.961924
Bx1	ENSG00000047597.5	XK	protein_coding	-0.392565	-0.684109	0.499995	0.935845
Bx1	ENSG00000047617.14	ANO2	protein_coding	0.596551	0.699276	0.490626	0.934432
Bx1	ENSG00000047621.11	C12orf4	protein_coding	-0.390825	-1.13217	0.267957	0.877143
Bx1	ENSG00000047634.14	SCML1	protein_coding	-0.801075	-1.54122	0.13542	0.821514
Bx1	ENSG00000047644.17	WWC3	protein_coding	0.372541	1.0636	0.297346	0.883282
Bx1	ENSG00000047648.21	ARHGAP6	protein_coding	0.254162	0.550117	0.586963	0.949781
Bx1	ENSG00000047662.4	FAM184B	protein_coding	-0.57383	-1.22934	0.230021	0.862954
Bx1	ENSG00000047849.21	MAP4	protein_coding	0.0349013	0.0981327	0.922584	0.992624
Bx1	ENSG00000047932.13	GOPC	protein_coding	0.379778	1.18137	0.248214	0.870367
Bx1	ENSG00000047936.10	ROS1	protein_coding	0.479537	0.423296	0.675581	0.961924
Bx1	ENSG00000048028.11	USP28	protein_coding	-0.190218	-0.670706	0.508358	0.937183
Bx1	ENSG00000048052.21	HDAC9	protein_coding	-0.509499	-0.933005	0.359453	0.904959
Bx1	ENSG00000048140.17	TSPAN17	protein_coding	-0.130855	-0.367807	0.716012	0.967052
Bx1	ENSG00000048162.19	NOP16	protein_coding	0.124773	0.332605	0.742115	0.971287
Bx1	ENSG00000048342.15	CC2D2A	protein_coding	0.147513	0.581884	0.565686	0.945438
Bx1	ENSG00000048392.11	RRM2B	protein_coding	-0.0109335	-0.031635	0.975006	0.997269
Bx1	ENSG00000048405.9	ZNF800	protein_coding	0.413077	2.04932	0.0507088	0.762013
Bx1	ENSG00000048462.10	TNFRSF17	protein_coding	-1.69828	-1.45091	0.158835	0.827593
Bx1	ENSG00000048471.13	SNX29	protein_coding	0.449712	1.48327	0.150095	0.825098
Bx1	ENSG00000048540.14	LMO3	protein_coding	-0.0280545	-0.0291107	0.977	0.997514
Bx1	ENSG00000048544.5	MRPS10	protein_coding	0.227039	0.744085	0.463537	0.92866
Bx1	ENSG00000048649.13	RSF1	protein_coding	0.218926	0.823855	0.41756	0.919574
Bx1	ENSG00000048707.13	VPS13D	protein_coding	-0.315507	-1.25384	0.221125	0.862954
Bx1	ENSG00000048740.17	CELF2	protein_coding	-0.374832	-0.760036	0.454111	0.926835
Bx1	ENSG00000048828.16	FAM120A	protein_coding	-0.220651	-0.883878	0.384911	0.910877
Bx1	ENSG00000048991.16	R3HDM1	protein_coding	-0.363962	-1.19786	0.241844	0.868797
Bx1	ENSG00000049089.13	COL9A2	protein_coding	0.74648	0.810648	0.42497	0.920168
Bx1	ENSG00000049130.13	KITLG	protein_coding	-0.0473361	-0.0689338	0.945573	0.994609
Bx1	ENSG00000049167.13	ERCC8	protein_coding	0.587877	1.25433	0.220949	0.862954
Bx1	ENSG00000049192.14	ADAMTS6	protein_coding	0.339336	0.42613	0.673541	0.961886
Bx1	ENSG00000049239.12	H6PD	protein_coding	-0.470904	-1.31726	0.199312	0.858504
Bx1	ENSG00000049245.12	VAMP3	protein_coding	-0.186679	-0.625544	0.5371	0.941791
Bx1	ENSG00000049246.14	PER3	protein_coding	0.152614	0.411187	0.684325	0.963509
Bx1	ENSG00000049247.13	UTS2	protein_coding	-0.785713	-1.08153	0.289451	0.881207
Bx1	ENSG00000049249.8	TNFRSF9	protein_coding	-1.51013	-3.1143	0.00447078	0.579303
Bx1	ENSG00000049283.17	EPN3	protein_coding	0.333759	0.427133	0.67282	0.961886
Bx1	ENSG00000049323.15	LTBP1	protein_coding	0.846912	1.61575	0.118293	0.812386
Bx1	ENSG00000049449.8	RCN1	protein_coding	1.1846	2.17699	0.0388064	0.741789
Bx1	ENSG00000049540.16	ELN	protein_coding	1.2056	1.09427	0.283929	0.880687
Bx1	ENSG00000049541.10	RFC2	protein_coding	0.0403103	0.111434	0.912133	0.991806
Bx1	ENSG00000049618.21	ARID1B	protein_coding	-0.115975	-0.412636	0.683277	0.963023
Bx1	ENSG00000049656.13	CLPTM1L	protein_coding	-0.270078	-0.851444	0.402343	0.91537
Bx1	ENSG00000049759.16	NEDD4L	protein_coding	0.645674	1.15038	0.260521	0.875425
Bx1	ENSG00000049768.14	FOXP3	protein_coding	-1.3702	-2.48314	0.0198411	0.688417
Bx1	ENSG00000049769.12	PPP1R3F	protein_coding	-0.25381	-0.672762	0.50707	0.937035
Bx1	ENSG00000049860.13	HEXB	protein_coding	0.302575	0.654786	0.518391	0.939
Bx1	ENSG00000049883.14	PTCD2	protein_coding	-0.0533877	-0.152617	0.879886	0.988179
Bx1	ENSG00000050030.13	KIAA2022	protein_coding	-0.861056	-1.02884	0.313087	0.890689
Bx1	ENSG00000050130.17	JKAMP	protein_coding	-0.145152	-0.601851	0.552517	0.943546
Bx1	ENSG00000050165.17	DKK3	protein_coding	0.967056	0.97271	0.339714	0.897851
Bx1	ENSG00000050327.14	ARHGEF5	protein_coding	0.103901	0.148549	0.883063	0.988773
Bx1	ENSG00000050344.8	NFE2L3	protein_coding	0.637707	1.73741	0.0942197	0.805896
Bx1	ENSG00000050393.11	MCUR1	protein_coding	0.253432	0.665083	0.51189	0.937814
Bx1	ENSG00000050405.13	LIMA1	protein_coding	0.158125	0.424449	0.674751	0.961924
Bx1	ENSG00000050426.15	LETMD1	protein_coding	0.100944	0.421091	0.67717	0.962041
Bx1	ENSG00000050438.16	SLC4A8	protein_coding	-0.797791	-1.49185	0.147846	0.823949
Bx1	ENSG00000050555.17	LAMC3	protein_coding	-0.199338	-0.241643	0.810964	0.97982
Bx1	ENSG00000050628.20	PTGER3	protein_coding	0.157788	0.25139	0.803501	0.978767
Bx1	ENSG00000050730.15	TNIP3	protein_coding	-0.960203	-1.23348	0.228499	0.862954
Bx1	ENSG00000050748.17	MAPK9	protein_coding	0.262751	0.66026	0.514929	0.938278
Bx1	ENSG00000050767.15	COL23A1	protein_coding	0.239086	0.336795	0.738991	0.970688
Bx1	ENSG00000050820.16	BCAR1	protein_coding	-0.0157859	-0.0413961	0.967298	0.995875
Bx1	ENSG00000051009.10	FAM160A2	protein_coding	0.0539694	0.205489	0.8388	0.982827
Bx1	ENSG00000051108.14	HERPUD1	protein_coding	-0.214601	-0.712821	0.482344	0.931977
Bx1	ENSG00000051128.18	HOMER3	protein_coding	0.731226	1.53935	0.135875	0.822326
Bx1	ENSG00000051180.16	RAD51	protein_coding	-0.929468	-2.20135	0.036844	0.740424
Bx1	ENSG00000051341.13	POLQ	protein_coding	-0.100302	-0.230323	0.819654	0.980822
Bx1	ENSG00000051382.8	PIK3CB	protein_coding	0.492809	1.42552	0.165974	0.831745
Bx1	ENSG00000051523.10	CYBA	protein_coding	-0.659274	-1.60462	0.120729	0.813755
Bx1	ENSG00000051596.9	THOC3	protein_coding	-0.409373	-0.720431	0.477725	0.93166
Bx1	ENSG00000051620.10	HEBP2	protein_coding	0.0279895	0.0732071	0.942205	0.994609
Bx1	ENSG00000051825.14	MPHOSPH9	protein_coding	-0.04052	-0.110487	0.912877	0.991806
Bx1	ENSG00000052126.14	PLEKHA5	protein_coding	0.0249411	0.0514993	0.959324	0.995134
Bx1	ENSG00000052344.15	PRSS8	protein_coding	0.216421	0.534355	0.597663	0.951481
Bx1	ENSG00000052723.11	SIKE1	protein_coding	0.139674	0.435442	0.666857	0.960869
Bx1	ENSG00000052749.13	RRP12	protein_coding	-0.395397	-0.907777	0.372384	0.907382
Bx1	ENSG00000052795.12	FNIP2	protein_coding	0.279917	1.03063	0.312265	0.890612
Bx1	ENSG00000052802.12	MSMO1	protein_coding	-0.428703	-0.683346	0.500469	0.935845
Bx1	ENSG00000052841.14	TTC17	protein_coding	0.228998	0.856566	0.399557	0.914951
Bx1	ENSG00000052850.5	ALX4	protein_coding	0.570559	0.6427	0.52608	0.940387
Bx1	ENSG00000053108.16	FSTL4	protein_coding	1.92411	2.12402	0.043402	0.744706
Bx1	ENSG00000053254.15	FOXN3	protein_coding	-0.144223	-0.395726	0.695555	0.963773
Bx1	ENSG00000053328.8	METTL24	protein_coding	0.00410671	0.00461507	0.996353	0.9995
Bx1	ENSG00000053371.12	AKR7A2	protein_coding	-0.294303	-0.81795	0.420864	0.919583
Bx1	ENSG00000053372.4	MRTO4	protein_coding	-0.319189	-0.889653	0.381859	0.909839
Bx1	ENSG00000053438.8	NNAT	protein_coding	-0.166423	-0.355448	0.725139	0.968686
Bx1	ENSG00000053501.12	USE1	protein_coding	0.025979	0.109808	0.91341	0.991806
Bx1	ENSG00000053524.11	MCF2L2	protein_coding	-0.341876	-0.647648	0.522925	0.939341
Bx1	ENSG00000053702.14	NRIP2	protein_coding	-0.0649542	-0.13556	0.893219	0.989762
Bx1	ENSG00000053747.15	LAMA3	protein_coding	-0.19975	-0.277492	0.78361	0.976099
Bx1	ENSG00000053770.11	AP5M1	protein_coding	-0.0821924	-0.293974	0.771126	0.974143
Bx1	ENSG00000053900.10	ANAPC4	protein_coding	0.0290203	0.135941	0.892921	0.989762
Bx1	ENSG00000053918.15	KCNQ1	protein_coding	-1.0502	-2.21126	0.0360711	0.740424
Bx1	ENSG00000054116.11	TRAPPC3	protein_coding	0.117058	0.484874	0.63185	0.954532
Bx1	ENSG00000054118.13	THRAP3	protein_coding	0.107605	0.479379	0.635701	0.954937
Bx1	ENSG00000054148.17	PHPT1	protein_coding	-0.503046	-1.47355	0.15268	0.825098
Bx1	ENSG00000054179.11	ENTPD2	protein_coding	0.527935	0.788046	0.437839	0.921573
Bx1	ENSG00000054219.10	LY75	protein_coding	0.818146	1.22281	0.232437	0.862954
Bx1	ENSG00000054267.20	ARID4B	protein_coding	0.303846	1.43662	0.162823	0.831714
Bx1	ENSG00000054277.12	OPN3	protein_coding	0.94516	2.1033	0.045328	0.753243
Bx1	ENSG00000054282.15	SDCCAG8	protein_coding	0.585001	1.83302	0.0783447	0.805081
Bx1	ENSG00000054356.13	PTPRN	protein_coding	0.252871	0.334021	0.741059	0.971185
Bx1	ENSG00000054392.12	HHAT	protein_coding	0.291341	0.587584	0.561911	0.944305
Bx1	ENSG00000054523.17	KIF1B	protein_coding	0.0445868	0.126514	0.900304	0.990268
Bx1	ENSG00000054598.6	FOXC1	protein_coding	0.750833	1.02149	0.316489	0.890841
Bx1	ENSG00000054611.13	TBC1D22A	protein_coding	-0.0757144	-0.371092	0.713594	0.967052
Bx1	ENSG00000054654.15	SYNE2	protein_coding	-0.583528	-1.70913	0.0994097	0.811561
Bx1	ENSG00000054690.13	PLEKHH1	protein_coding	0.530685	0.860183	0.397598	0.914596
Bx1	ENSG00000054793.13	ATP9A	protein_coding	-0.0611012	-0.167026	0.86865	0.986557
Bx1	ENSG00000054938.15	CHRDL2	protein_coding	-0.347295	-0.281836	0.780314	0.975658
Bx1	ENSG00000054965.10	FAM168A	protein_coding	-0.256954	-0.614871	0.544016	0.943118
Bx1	ENSG00000054967.12	RELT	protein_coding	-0.91396	-2.42954	0.0223764	0.695557
Bx1	ENSG00000054983.16	GALC	protein_coding	0.345964	1.00893	0.322362	0.893153
Bx1	ENSG00000055044.10	NOP58	protein_coding	0.120341	0.398895	0.693247	0.963773
Bx1	ENSG00000055070.16	SZRD1	protein_coding	-0.426707	-1.61438	0.11859	0.812386
Bx1	ENSG00000055118.14	KCNH2	protein_coding	1.1453	1.01228	0.320789	0.89165
Bx1	ENSG00000055130.15	CUL1	protein_coding	0.164718	0.534478	0.597579	0.951481
Bx1	ENSG00000055147.17	FAM114A2	protein_coding	0.559469	2.28582	0.0307131	0.726968
Bx1	ENSG00000055163.18	CYFIP2	protein_coding	-0.442257	-0.886958	0.383281	0.910313
Bx1	ENSG00000055208.17	TAB2	protein_coding	-0.336708	-1.18077	0.248447	0.870367
Bx1	ENSG00000055211.12	GINM1	protein_coding	-0.153406	-0.579868	0.567025	0.945942
Bx1	ENSG00000055332.16	EIF2AK2	protein_coding	-0.485901	-1.48418	0.149857	0.825098
Bx1	ENSG00000055483.19	USP36	protein_coding	-0.273591	-0.670802	0.508298	0.937183
Bx1	ENSG00000055609.17	KMT2C	protein_coding	0.34974	0.999324	0.326903	0.893941
Bx1	ENSG00000055732.12	MCOLN3	protein_coding	0.734414	1.19483	0.243004	0.868797
Bx1	ENSG00000055813.5	CCDC85A	protein_coding	0.404888	0.851216	0.402468	0.91537
Bx1	ENSG00000055917.15	PUM2	protein_coding	0.157039	0.550895	0.586437	0.949725
Bx1	ENSG00000055950.16	MRPL43	protein_coding	-0.0587745	-0.172144	0.864665	0.9864
Bx1	ENSG00000055955.15	ITIH4	protein_coding	-1.12904	-1.34858	0.189171	0.850917
Bx1	ENSG00000055957.10	ITIH1	protein_coding	-1.30553	-0.910527	0.370959	0.906678
Bx1	ENSG00000056050.6	C4orf27	protein_coding	0.350881	1.08117	0.289609	0.881207
Bx1	ENSG00000056097.15	ZFR	protein_coding	0.0455528	0.170571	0.86589	0.986557
Bx1	ENSG00000056277.15	ZNF280C	protein_coding	-0.00126724	-0.00320914	0.997464	0.9995
Bx1	ENSG00000056487.15	PHF21B	protein_coding	-0.0839681	-0.122626	0.903352	0.990275
Bx1	ENSG00000056558.10	TRAF1	protein_coding	-0.70423	-1.64215	0.112674	0.811893
Bx1	ENSG00000056586.15	RC3H2	protein_coding	-0.0564618	-0.214808	0.831603	0.982291
Bx1	ENSG00000056736.9	IL17RB	protein_coding	1.41431	1.81923	0.0804808	0.805081
Bx1	ENSG00000056972.18	TRAF3IP2	protein_coding	0.314714	1.1054	0.279169	0.879474
Bx1	ENSG00000056998.18	GYG2	protein_coding	0.298921	0.372323	0.712688	0.967052
Bx1	ENSG00000057019.15	DCBLD2	protein_coding	0.659878	1.8701	0.0728378	0.800748
Bx1	ENSG00000057149.14	SERPINB3	protein_coding	-1.65709	-0.947117	0.352351	0.902946
Bx1	ENSG00000057252.12	SOAT1	protein_coding	0.0471379	0.0835141	0.934086	0.993575
Bx1	ENSG00000057294.13	PKP2	protein_coding	0.44515	0.972158	0.339983	0.897984
Bx1	ENSG00000057468.6	MSH4	protein_coding	0.284465	0.619057	0.541298	0.941969
Bx1	ENSG00000057593.13	F7	protein_coding	0.492711	0.430268	0.670567	0.961541
Bx1	ENSG00000057608.16	GDI2	protein_coding	0.32715	1.17913	0.249087	0.870367
Bx1	ENSG00000057657.14	PRDM1	protein_coding	-0.568806	-0.969468	0.341298	0.899242
Bx1	ENSG00000057663.12	ATG5	protein_coding	0.498558	1.50889	0.143456	0.823949
Bx1	ENSG00000057704.10	TMCC3	protein_coding	-0.554797	-0.967661	0.342183	0.899585
Bx1	ENSG00000057757.9	PITHD1	protein_coding	-0.343189	-1.21651	0.234784	0.863321
Bx1	ENSG00000057935.13	MTA3	protein_coding	-0.0875993	-0.248654	0.805594	0.979143
Bx1	ENSG00000058056.8	USP13	protein_coding	-0.534382	-1.09323	0.284378	0.880687
Bx1	ENSG00000058063.15	ATP11B	protein_coding	-0.178398	-0.663278	0.513026	0.937926
Bx1	ENSG00000058085.14	LAMC2	protein_coding	1.19865	1.64544	0.111988	0.811893
Bx1	ENSG00000058091.16	CDK14	protein_coding	0.556197	1.49073	0.148138	0.823949
Bx1	ENSG00000058262.9	SEC61A1	protein_coding	0.340854	1.17447	0.250916	0.870367
Bx1	ENSG00000058272.16	PPP1R12A	protein_coding	-0.14224	-0.516405	0.609962	0.952091
Bx1	ENSG00000058335.15	RASGRF1	protein_coding	0.0254538	0.0217535	0.982812	0.998163
Bx1	ENSG00000058404.19	CAMK2B	protein_coding	-1.351	-1.68857	0.103333	0.811893
Bx1	ENSG00000058453.16	CROCC	protein_coding	-1.13118	-2.32616	0.0281252	0.713295
Bx1	ENSG00000058600.15	POLR3E	protein_coding	-0.111969	-0.517351	0.609311	0.952017
Bx1	ENSG00000058668.14	ATP2B4	protein_coding	0.20302	0.732684	0.470345	0.930565
Bx1	ENSG00000058673.15	ZC3H11A	protein_coding	0.289446	1.1758	0.250393	0.870367
Bx1	ENSG00000058729.10	RIOK2	protein_coding	-0.0639454	-0.199736	0.84325	0.983965
Bx1	ENSG00000058799.13	YIPF1	protein_coding	0.64205	1.80644	0.0825085	0.805081
Bx1	ENSG00000058804.11	NDC1	protein_coding	0.484936	1.17862	0.249287	0.870367
Bx1	ENSG00000058866.14	DGKG	protein_coding	0.250981	0.473356	0.639933	0.955185
Bx1	ENSG00000059122.16	FLYWCH1	protein_coding	-0.229283	-0.581601	0.565874	0.945438
Bx1	ENSG00000059145.18	UNKL	protein_coding	0.0911751	0.204231	0.839773	0.982908
Bx1	ENSG00000059377.15	TBXAS1	protein_coding	-0.099154	-0.177144	0.860776	0.986071
Bx1	ENSG00000059378.12	PARP12	protein_coding	-0.785454	-2.76808	0.0102855	0.633319
Bx1	ENSG00000059573.8	ALDH18A1	protein_coding	-0.243063	-0.730287	0.471783	0.930602
Bx1	ENSG00000059588.9	TARBP1	protein_coding	0.693514	1.76332	0.0896675	0.805693
Bx1	ENSG00000059691.11	GATB	protein_coding	0.275555	0.839052	0.409134	0.917372
Bx1	ENSG00000059728.10	MXD1	protein_coding	-0.0609913	-0.176236	0.861482	0.986151
Bx1	ENSG00000059758.7	CDK17	protein_coding	-0.0212551	-0.0809181	0.93613	0.993628
Bx1	ENSG00000059769.19	DNAJC25	protein_coding	-0.332346	-0.807855	0.426548	0.920524
Bx1	ENSG00000059804.15	SLC2A3	protein_coding	-0.138668	-0.300046	0.766542	0.974143
Bx1	ENSG00000059915.16	PSD	protein_coding	0.275291	0.524698	0.604265	0.951595
Bx1	ENSG00000060069.16	CTDP1	protein_coding	-0.0390797	-0.140372	0.889454	0.989052
Bx1	ENSG00000060138.12	YBX3	protein_coding	-0.251871	-0.738622	0.466792	0.930351
Bx1	ENSG00000060140.8	STYK1	protein_coding	-0.867991	-1.30947	0.201896	0.859119
Bx1	ENSG00000060237.16	WNK1	protein_coding	-0.411319	-1.00233	0.325476	0.893941
Bx1	ENSG00000060303.5	RPS17P5	processed_pseudogene	1.56826	1.81319	0.081434	0.805081
Bx1	ENSG00000060339.13	CCAR1	protein_coding	-0.354952	-1.68682	0.103674	0.811893
Bx1	ENSG00000060491.16	OGFR	protein_coding	-0.818394	-2.47695	0.0201196	0.688417
Bx1	ENSG00000060558.3	GNA15	protein_coding	0.0323216	0.066377	0.947589	0.994609
Bx1	ENSG00000060566.13	CREB3L3	protein_coding	-1.23984	-0.929486	0.361238	0.905603
Bx1	ENSG00000060642.10	PIGV	protein_coding	-0.385412	-1.09803	0.282318	0.880624
Bx1	ENSG00000060656.19	PTPRU	protein_coding	-0.977478	-1.23511	0.227902	0.862954
Bx1	ENSG00000060688.12	SNRNP40	protein_coding	-0.129847	-0.547302	0.588867	0.950202
Bx1	ENSG00000060709.13	RIMBP2	protein_coding	-0.194637	-0.230609	0.819435	0.980736
Bx1	ENSG00000060718.19	COL11A1	protein_coding	2.93164	2.21883	0.0354913	0.740424
Bx1	ENSG00000060749.14	QSER1	protein_coding	0.27053	0.910584	0.37093	0.906678
Bx1	ENSG00000060762.18	MPC1	protein_coding	-0.351307	-0.87535	0.389446	0.912794
Bx1	ENSG00000060971.17	ACAA1	protein_coding	-0.525186	-1.69962	0.101209	0.811893
Bx1	ENSG00000060982.14	BCAT1	protein_coding	0.677718	1.56633	0.129434	0.81972
Bx1	ENSG00000061273.17	HDAC7	protein_coding	-0.0099789	-0.0317267	0.974934	0.997269
Bx1	ENSG00000061337.15	LZTS1	protein_coding	0.238418	0.48152	0.634199	0.954803
Bx1	ENSG00000061455.10	PRDM6	protein_coding	0.689491	0.789533	0.436985	0.921404
Bx1	ENSG00000061656.9	SPAG4	protein_coding	-0.376073	-0.915338	0.368476	0.906549
Bx1	ENSG00000061676.14	NCKAP1	protein_coding	0.105879	0.25716	0.799091	0.978764
Bx1	ENSG00000061794.12	MRPS35	protein_coding	-0.360098	-0.802217	0.429743	0.920524
Bx1	ENSG00000061918.12	GUCY1B3	protein_coding	0.502475	1.02838	0.313298	0.890689
Bx1	ENSG00000061936.9	SFSWAP	protein_coding	0.222358	0.641502	0.526846	0.94061
Bx1	ENSG00000061938.16	TNK2	protein_coding	-0.275082	-0.848542	0.403928	0.915688
Bx1	ENSG00000061987.14	MON2	protein_coding	0.150589	0.574554	0.570561	0.946525
Bx1	ENSG00000062038.13	CDH3	protein_coding	0.519312	0.634953	0.531041	0.940944
Bx1	ENSG00000062194.15	GPBP1	protein_coding	-0.0581498	-0.167543	0.868247	0.986557
Bx1	ENSG00000062282.14	DGAT2	protein_coding	0.71166	1.02529	0.314726	0.890841
Bx1	ENSG00000062370.16	ZNF112	protein_coding	0.259785	0.782178	0.441218	0.921859
Bx1	ENSG00000062485.18	CS	protein_coding	0.150132	0.700493	0.489879	0.934109
Bx1	ENSG00000062524.15	LTK	protein_coding	-1.28324	-2.3922	0.0243151	0.704806
Bx1	ENSG00000062582.13	MRPS24	protein_coding	0.229781	0.590063	0.560273	0.944261
Bx1	ENSG00000062598.17	ELMO2	protein_coding	-0.154603	-0.592796	0.558469	0.944261
Bx1	ENSG00000062650.17	WAPL	protein_coding	0.354228	0.75444	0.457405	0.927748
Bx1	ENSG00000062716.10	VMP1	protein_coding	0.272063	1.2192	0.233781	0.862954
Bx1	ENSG00000062725.9	APPBP2	protein_coding	0.53491	2.49499	0.0193179	0.688417
Bx1	ENSG00000062822.12	POLD1	protein_coding	-0.529891	-1.49197	0.147815	0.823949
Bx1	ENSG00000063015.19	SEZ6	protein_coding	-1.01717	-1.93047	0.0645908	0.793791
Bx1	ENSG00000063046.17	EIF4B	protein_coding	0.413689	1.40779	0.17111	0.836473
Bx1	ENSG00000063127.15	SLC6A16	protein_coding	-0.0364755	-0.0562177	0.955601	0.995064
Bx1	ENSG00000063169.10	GLTSCR1	protein_coding	-0.657277	-1.92459	0.065356	0.793791
Bx1	ENSG00000063176.15	SPHK2	protein_coding	-0.615774	-1.76554	0.0892862	0.805693
Bx1	ENSG00000063177.12	RPL18	protein_coding	-0.186005	-0.463343	0.646997	0.955794
Bx1	ENSG00000063180.8	CA11	protein_coding	-0.244975	-0.546525	0.589393	0.950242
Bx1	ENSG00000063241.7	ISOC2	protein_coding	-0.438234	-1.31904	0.198724	0.858504
Bx1	ENSG00000063244.12	U2AF2	protein_coding	-0.404684	-1.79228	0.084804	0.805081
Bx1	ENSG00000063245.14	EPN1	protein_coding	-0.280986	-1.10155	0.280813	0.880221
Bx1	ENSG00000063322.13	MED29	protein_coding	-0.0957791	-0.269128	0.789968	0.976758
Bx1	ENSG00000063438.16	AHRR	protein_coding	-0.598992	-0.816941	0.421429	0.919583
Bx1	ENSG00000063587.13	ZNF275	protein_coding	-0.663545	-1.56351	0.130096	0.81972
Bx1	ENSG00000063601.16	MTMR1	protein_coding	-0.501416	-1.7385	0.094024	0.805896
Bx1	ENSG00000063660.8	GPC1	protein_coding	0.0240608	0.0495809	0.960838	0.995221
Bx1	ENSG00000063761.15	ADCK1	protein_coding	-0.661416	-1.58493	0.125143	0.819034
Bx1	ENSG00000063854.12	HAGH	protein_coding	-0.389576	-1.1222	0.272094	0.877358
Bx1	ENSG00000063978.15	RNF4	protein_coding	-0.213206	-1.10481	0.279423	0.879528
Bx1	ENSG00000064012.21	CASP8	protein_coding	-0.0500944	-0.125554	0.901057	0.990268
Bx1	ENSG00000064042.17	LIMCH1	protein_coding	0.568077	0.752408	0.458604	0.927748
Bx1	ENSG00000064102.14	ASUN	protein_coding	-0.106427	-0.279831	0.781835	0.975938
Bx1	ENSG00000064115.10	TM7SF3	protein_coding	-0.665443	-1.46957	0.153749	0.825098
Bx1	ENSG00000064195.7	DLX3	protein_coding	1.15582	1.17217	0.251821	0.870998
Bx1	ENSG00000064199.6	SPA17	protein_coding	0.573737	1.47547	0.152167	0.825098
Bx1	ENSG00000064201.15	TSPAN32	protein_coding	-0.173647	-0.264777	0.793282	0.977808
Bx1	ENSG00000064205.10	WISP2	protein_coding	-0.504672	-0.414989	0.681575	0.963009
Bx1	ENSG00000064218.4	DMRT3	protein_coding	0.276348	0.330281	0.74385	0.971909
Bx1	ENSG00000064225.12	ST3GAL6	protein_coding	0.729712	1.13922	0.265061	0.876615
Bx1	ENSG00000064270.12	ATP2C2	protein_coding	0.215102	0.3002	0.766426	0.974143
Bx1	ENSG00000064300.8	NGFR	protein_coding	1.6405	1.65644	0.109725	0.811893
Bx1	ENSG00000064309.14	CDON	protein_coding	0.446413	0.796448	0.433028	0.920527
Bx1	ENSG00000064313.11	TAF2	protein_coding	0.173061	0.650996	0.520796	0.939341
Bx1	ENSG00000064393.15	HIPK2	protein_coding	0.068251	0.169983	0.866347	0.986557
Bx1	ENSG00000064419.13	TNPO3	protein_coding	0.299345	1.11839	0.273688	0.878462
Bx1	ENSG00000064489.22	BORCS8-MEF2B	protein_coding	-0.0217713	-0.0862098	0.931964	0.99335
Bx1	ENSG00000064490.13	RFXANK	protein_coding	0.24158	0.971983	0.340069	0.897984
Bx1	ENSG00000064545.14	TMEM161A	protein_coding	0.293479	0.790238	0.43658	0.921404
Bx1	ENSG00000064547.13	LPAR2	protein_coding	-0.0312158	-0.0958641	0.924368	0.992714
Bx1	ENSG00000064601.16	CTSA	protein_coding	-0.175698	-0.793153	0.43491	0.921404
Bx1	ENSG00000064607.16	SUGP2	protein_coding	0.36865	1.35436	0.187346	0.849837
Bx1	ENSG00000064651.13	SLC12A2	protein_coding	0.32591	0.521874	0.606202	0.951595
Bx1	ENSG00000064652.10	SNX24	protein_coding	-0.0161937	-0.0638164	0.949607	0.994609
Bx1	ENSG00000064655.18	EYA2	protein_coding	0.449054	1.08884	0.286274	0.881063
Bx1	ENSG00000064666.14	CNN2	protein_coding	-0.0349252	-0.0758035	0.940159	0.994473
Bx1	ENSG00000064687.12	ABCA7	protein_coding	-0.5653	-1.27026	0.215309	0.862954
Bx1	ENSG00000064692.18	SNCAIP	protein_coding	0.234362	0.226555	0.822552	0.9809
Bx1	ENSG00000064703.11	DDX20	protein_coding	-0.0898628	-0.269936	0.789353	0.976692
Bx1	ENSG00000064726.9	BTBD1	protein_coding	0.0962948	0.416191	0.680706	0.962954
Bx1	ENSG00000064763.10	FAR2	protein_coding	0.119385	0.225781	0.823148	0.9809
Bx1	ENSG00000064787.12	BCAS1	protein_coding	-1.70509	-1.24598	0.22395	0.862954
Bx1	ENSG00000064835.10	POU1F1	protein_coding	-0.286078	-0.333334	0.741571	0.971287
Bx1	ENSG00000064886.13	CHI3L2	protein_coding	-0.200262	-0.170921	0.865617	0.986557
Bx1	ENSG00000064932.15	SBNO2	protein_coding	-0.103804	-0.46966	0.642537	0.955514
Bx1	ENSG00000064933.16	PMS1	protein_coding	-0.173708	-0.633041	0.532269	0.940964
Bx1	ENSG00000064961.18	HMG20B	protein_coding	-0.10124	-0.360361	0.721506	0.968186
Bx1	ENSG00000064989.12	CALCRL	protein_coding	0.913468	1.09833	0.282189	0.880624
Bx1	ENSG00000064995.16	TAF11	protein_coding	0.362583	1.33469	0.193617	0.857038
Bx1	ENSG00000064999.13	ANKS1A	protein_coding	0.0933992	0.300485	0.766211	0.974143
Bx1	ENSG00000065000.15	AP3D1	protein_coding	-0.255063	-1.18328	0.247469	0.870367
Bx1	ENSG00000065029.14	ZNF76	protein_coding	-0.292112	-0.99694	0.328037	0.894849
Bx1	ENSG00000065054.13	SLC9A3R2	protein_coding	-0.199873	-0.338217	0.737931	0.970632
Bx1	ENSG00000065057.7	NTHL1	protein_coding	-0.156015	-0.348073	0.730605	0.96934
Bx1	ENSG00000065060.16	UHRF1BP1	protein_coding	-0.311112	-1.04175	0.307177	0.888923
Bx1	ENSG00000065135.8	GNAI3	protein_coding	0.217986	0.63833	0.528875	0.940904
Bx1	ENSG00000065150.18	IPO5	protein_coding	0.0658449	0.211829	0.833902	0.982653
Bx1	ENSG00000065154.11	OAT	protein_coding	0.238705	0.548174	0.588277	0.950093
Bx1	ENSG00000065183.15	WDR3	protein_coding	-0.331311	-0.607054	0.549112	0.943546
Bx1	ENSG00000065243.18	PKN2	protein_coding	0.102636	0.436344	0.666211	0.960595
Bx1	ENSG00000065268.10	WDR18	protein_coding	-0.114681	-0.299883	0.766665	0.974143
Bx1	ENSG00000065308.4	TRAM2	protein_coding	-0.0466448	-0.152456	0.880011	0.988226
Bx1	ENSG00000065320.8	NTN1	protein_coding	-1.89603	-2.22933	0.0347005	0.740424
Bx1	ENSG00000065325.12	GLP2R	protein_coding	-0.610506	-0.800285	0.430841	0.920524
Bx1	ENSG00000065328.16	MCM10	protein_coding	0.116856	0.182814	0.856371	0.985151
Bx1	ENSG00000065357.19	DGKA	protein_coding	-0.8785	-1.61454	0.118556	0.812386
Bx1	ENSG00000065361.14	ERBB3	protein_coding	0.180732	0.466151	0.645013	0.955761
Bx1	ENSG00000065371.17	ROPN1	protein_coding	1.7992	1.23183	0.229103	0.862954
Bx1	ENSG00000065413.16	ANKRD44	protein_coding	-0.613324	-1.10361	0.279932	0.879528
Bx1	ENSG00000065427.14	KARS	protein_coding	-0.120807	-0.463448	0.646922	0.955794
Bx1	ENSG00000065457.10	ADAT1	protein_coding	-0.0497634	-0.159015	0.874893	0.987517
Bx1	ENSG00000065485.17	PDIA5	protein_coding	-0.227573	-0.613226	0.545086	0.943118
Bx1	ENSG00000065491.8	TBC1D22B	protein_coding	-0.210121	-0.744426	0.463335	0.928444
Bx1	ENSG00000065518.7	NDUFB4	protein_coding	0.232851	0.686979	0.498214	0.935472
Bx1	ENSG00000065526.10	SPEN	protein_coding	-0.0629864	-0.23281	0.817743	0.980413
Bx1	ENSG00000065534.18	MYLK	protein_coding	0.554381	1.02952	0.312777	0.890689
Bx1	ENSG00000065548.17	ZC3H15	protein_coding	-0.189962	-0.662496	0.513518	0.937926
Bx1	ENSG00000065559.14	MAP2K4	protein_coding	0.29336	1.12529	0.270809	0.877143
Bx1	ENSG00000065600.12	TMEM206	protein_coding	0.292718	0.941302	0.355266	0.903856
Bx1	ENSG00000065609.14	SNAP91	protein_coding	1.04286	0.926275	0.362872	0.905603
Bx1	ENSG00000065613.13	SLK	protein_coding	0.0504486	0.1361	0.892796	0.989762
Bx1	ENSG00000065615.13	CYB5R4	protein_coding	0.134125	0.511012	0.613681	0.952506
Bx1	ENSG00000065618.16	COL17A1	protein_coding	0.0387986	0.0378744	0.970079	0.996265
Bx1	ENSG00000065621.14	GSTO2	protein_coding	1.69282	1.61637	0.118158	0.812386
Bx1	ENSG00000065665.20	SEC61A2	protein_coding	0.338054	0.915545	0.36837	0.906549
Bx1	ENSG00000065675.14	PRKCQ	protein_coding	-0.947881	-1.54166	0.135314	0.821513
Bx1	ENSG00000065717.14	TLE2	protein_coding	0.831196	1.28857	0.208963	0.86027
Bx1	ENSG00000065802.11	ASB1	protein_coding	-0.148825	-0.601528	0.552729	0.943546
Bx1	ENSG00000065809.13	FAM107B	protein_coding	-0.299498	-0.647072	0.523291	0.939341
Bx1	ENSG00000065833.8	ME1	protein_coding	-0.474012	-0.682333	0.501099	0.936016
Bx1	ENSG00000065882.15	TBC1D1	protein_coding	-0.0366153	-0.104348	0.917699	0.992268
Bx1	ENSG00000065883.14	CDK13	protein_coding	0.291466	0.952593	0.349621	0.902946
Bx1	ENSG00000065911.11	MTHFD2	protein_coding	0.054484	0.150968	0.881173	0.988434
Bx1	ENSG00000065923.9	SLC9A7	protein_coding	-0.0643742	-0.131616	0.896307	0.990085
Bx1	ENSG00000065970.8	FOXJ2	protein_coding	-0.363855	-0.930074	0.36094	0.905603
Bx1	ENSG00000065978.17	YBX1	protein_coding	-0.107053	-0.369655	0.714651	0.967052
Bx1	ENSG00000065989.15	PDE4A	protein_coding	0.0897787	0.239698	0.812455	0.980066
Bx1	ENSG00000066027.11	PPP2R5A	protein_coding	0.287606	0.614197	0.544455	0.943118
Bx1	ENSG00000066032.18	CTNNA2	protein_coding	-1.40942	-1.89956	0.068705	0.795011
Bx1	ENSG00000066044.13	ELAVL1	protein_coding	0.180523	0.797141	0.432632	0.920524
Bx1	ENSG00000066056.13	TIE1	protein_coding	0.707622	1.08412	0.288323	0.881063
Bx1	ENSG00000066084.12	DIP2B	protein_coding	0.260945	0.983554	0.334454	0.89556
Bx1	ENSG00000066117.14	SMARCD1	protein_coding	-0.180987	-0.811414	0.424538	0.920078
Bx1	ENSG00000066135.12	KDM4A	protein_coding	0.208342	0.80258	0.429536	0.920524
Bx1	ENSG00000066136.19	NFYC	protein_coding	0.035523	0.123278	0.90284	0.990275
Bx1	ENSG00000066185.12	ZMYND12	protein_coding	1.22389	2.09569	0.0460549	0.754439
Bx1	ENSG00000066230.10	SLC9A3	protein_coding	0.49221	0.693414	0.494235	0.934447
Bx1	ENSG00000066248.14	NGEF	protein_coding	0.496509	0.954032	0.348906	0.902946
Bx1	ENSG00000066279.16	ASPM	protein_coding	-0.491381	-1.10428	0.279649	0.879528
Bx1	ENSG00000066294.14	CD84	protein_coding	-0.270255	-0.590039	0.560288	0.944261
Bx1	ENSG00000066322.12	ELOVL1	protein_coding	0.0587774	0.153761	0.878992	0.987915
Bx1	ENSG00000066336.11	SPI1	protein_coding	-0.70915	-1.40389	0.172255	0.837857
Bx1	ENSG00000066379.14	ZNRD1	protein_coding	0.512141	1.633	0.114594	0.812386
Bx1	ENSG00000066382.16	MPPED2	protein_coding	1.59067	1.28762	0.20929	0.86027
Bx1	ENSG00000066405.12	CLDN18	protein_coding	0.465054	0.971529	0.34029	0.898247
Bx1	ENSG00000066422.4	ZBTB11	protein_coding	0.514543	2.30807	0.0292601	0.722319
Bx1	ENSG00000066427.21	ATXN3	protein_coding	0.146792	0.502078	0.619864	0.953333
Bx1	ENSG00000066455.12	GOLGA5	protein_coding	-0.129366	-0.495588	0.624373	0.953952
Bx1	ENSG00000066468.20	FGFR2	protein_coding	0.0567426	0.0586149	0.95371	0.99492
Bx1	ENSG00000066557.5	LRRC40	protein_coding	0.455285	1.67502	0.105991	0.811893
Bx1	ENSG00000066583.11	ISOC1	protein_coding	0.185596	0.494859	0.624881	0.953952
Bx1	ENSG00000066629.16	EML1	protein_coding	0.303621	0.667484	0.51038	0.937393
Bx1	ENSG00000066651.17	TRMT11	protein_coding	0.51746	1.55884	0.131197	0.81972
Bx1	ENSG00000066654.12	THUMPD1	protein_coding	0.317015	1.09528	0.283496	0.880687
Bx1	ENSG00000066697.14	MSANTD3	protein_coding	-0.0472318	-0.10064	0.920613	0.992624
Bx1	ENSG00000066735.14	KIF26A	protein_coding	-0.339084	-0.497114	0.623311	0.953952
Bx1	ENSG00000066739.11	ATG2B	protein_coding	-0.301176	-0.898459	0.377236	0.908609
Bx1	ENSG00000066777.8	ARFGEF1	protein_coding	0.205013	0.696074	0.492595	0.934432
Bx1	ENSG00000066813.14	ACSM2B	protein_coding	-2.37076	-1.76216	0.0898673	0.805693
Bx1	ENSG00000066827.15	ZFAT	protein_coding	0.410237	1.49823	0.146189	0.823949
Bx1	ENSG00000066855.15	MTFR1	protein_coding	-0.535395	-1.03118	0.312012	0.890612
Bx1	ENSG00000066923.17	STAG3	protein_coding	-0.0901037	-0.141022	0.888946	0.988921
Bx1	ENSG00000066926.10	FECH	protein_coding	0.117684	0.377598	0.708812	0.967052
Bx1	ENSG00000066933.15	MYO9A	protein_coding	-0.263919	-0.609817	0.547308	0.943425
Bx1	ENSG00000067048.16	DDX3Y	protein_coding	-0.568998	-0.927029	0.362488	0.905603
Bx1	ENSG00000067057.16	PFKP	protein_coding	0.304546	0.496924	0.623444	0.953952
Bx1	ENSG00000067064.10	IDI1	protein_coding	-0.646139	-1.47011	0.153603	0.825098
Bx1	ENSG00000067066.16	SP100	protein_coding	-0.565001	-2.08729	0.0468681	0.756404
Bx1	ENSG00000067082.14	KLF6	protein_coding	0.0188601	0.0459655	0.963691	0.995697
Bx1	ENSG00000067113.16	PLPP1	protein_coding	0.563417	1.14778	0.261575	0.876336
Bx1	ENSG00000067141.16	NEO1	protein_coding	-0.0937887	-0.215868	0.830785	0.98207
Bx1	ENSG00000067167.7	TRAM1	protein_coding	-0.122644	-0.357095	0.72392	0.968502
Bx1	ENSG00000067177.14	PHKA1	protein_coding	0.18321	0.437618	0.665298	0.960231
Bx1	ENSG00000067182.7	TNFRSF1A	protein_coding	-0.199711	-0.626018	0.536793	0.941791
Bx1	ENSG00000067191.15	CACNB1	protein_coding	0.767676	1.33013	0.195097	0.857391
Bx1	ENSG00000067208.14	EVI5	protein_coding	0.420277	1.23812	0.226801	0.862954
Bx1	ENSG00000067221.13	STOML1	protein_coding	-0.381842	-0.837859	0.409792	0.917372
Bx1	ENSG00000067225.17	PKM	protein_coding	-0.511108	-1.17297	0.251506	0.870581
Bx1	ENSG00000067248.9	DHX29	protein_coding	-0.415407	-1.66902	0.107184	0.811893
Bx1	ENSG00000067334.13	DNTTIP2	protein_coding	0.150253	0.589026	0.560957	0.94429
Bx1	ENSG00000067365.14	METTL22	protein_coding	0.266776	0.840604	0.40828	0.916891
Bx1	ENSG00000067369.13	TP53BP1	protein_coding	0.323883	1.19193	0.244119	0.870087
Bx1	ENSG00000067445.20	TRO	protein_coding	0.412926	0.470292	0.642091	0.955353
Bx1	ENSG00000067533.5	RRP15	protein_coding	0.225958	0.799694	0.431177	0.920524
Bx1	ENSG00000067560.10	RHOA	protein_coding	0.0327152	0.110417	0.912932	0.991806
Bx1	ENSG00000067596.10	DHX8	protein_coding	0.259099	1.20447	0.239325	0.866557
Bx1	ENSG00000067601.7	PMS2P4	transcribed_unprocessed_pseudogene	0.596344	1.79877	0.0837454	0.805081
Bx1	ENSG00000067606.15	PRKCZ	protein_coding	-0.707009	-1.36132	0.185163	0.848339
Bx1	ENSG00000067646.11	ZFY	protein_coding	0.25257	0.370276	0.714194	0.967052
Bx1	ENSG00000067704.9	IARS2	protein_coding	0.429065	1.06362	0.297339	0.883282
Bx1	ENSG00000067715.13	SYT1	protein_coding	0.635421	0.647258	0.523173	0.939341
Bx1	ENSG00000067798.13	NAV3	protein_coding	1.18807	1.89721	0.0690269	0.795977
Bx1	ENSG00000067829.18	IDH3G	protein_coding	-0.380776	-1.0348	0.31035	0.890313
Bx1	ENSG00000067836.12	ROGDI	protein_coding	0.0434187	0.119708	0.90564	0.990571
Bx1	ENSG00000067840.12	PDZD4	protein_coding	1.02487	1.06455	0.296923	0.883282
Bx1	ENSG00000067842.17	ATP2B3	protein_coding	0.0373511	0.0373059	0.970528	0.996437
Bx1	ENSG00000067900.7	ROCK1	protein_coding	0.281828	0.933498	0.359203	0.904959
Bx1	ENSG00000067955.13	CBFB	protein_coding	0.0732734	0.212249	0.833578	0.982653
Bx1	ENSG00000067992.12	PDK3	protein_coding	0.687182	1.16587	0.254312	0.873076
Bx1	ENSG00000068001.13	HYAL2	protein_coding	0.116756	0.332428	0.742247	0.971287
Bx1	ENSG00000068024.16	HDAC4	protein_coding	-0.0462351	-0.149178	0.882571	0.988544
Bx1	ENSG00000068028.17	RASSF1	protein_coding	-0.214454	-0.577082	0.568877	0.946349
Bx1	ENSG00000068078.17	FGFR3	protein_coding	0.451843	0.454839	0.653023	0.95745
Bx1	ENSG00000068079.7	IFI35	protein_coding	-0.453464	-1.1237	0.271472	0.877143
Bx1	ENSG00000068097.14	HEATR6	protein_coding	0.50513	2.50304	0.0189697	0.688417
Bx1	ENSG00000068120.14	COASY	protein_coding	0.184288	0.756179	0.45638	0.927748
Bx1	ENSG00000068137.14	PLEKHH3	protein_coding	0.632249	1.89752	0.0689846	0.795889
Bx1	ENSG00000068305.17	MEF2A	protein_coding	-0.456728	-1.48502	0.149635	0.825098
Bx1	ENSG00000068308.13	OTUD5	protein_coding	0.0814545	0.344456	0.733291	0.969617
Bx1	ENSG00000068323.16	TFE3	protein_coding	0.0662613	0.252364	0.802756	0.978764
Bx1	ENSG00000068354.15	TBC1D25	protein_coding	-0.075242	-0.268681	0.790308	0.976782
Bx1	ENSG00000068366.19	ACSL4	protein_coding	0.240393	0.717981	0.479209	0.93166
Bx1	ENSG00000068383.18	INPP5A	protein_coding	0.101109	0.295628	0.769877	0.974143
Bx1	ENSG00000068394.10	GPKOW	protein_coding	0.246576	0.932558	0.359679	0.904959
Bx1	ENSG00000068400.13	GRIPAP1	protein_coding	-0.117802	-0.51376	0.611785	0.952091
Bx1	ENSG00000068438.14	FTSJ1	protein_coding	-0.0369323	-0.147648	0.883766	0.988866
Bx1	ENSG00000068489.12	PRR11	protein_coding	-0.415018	-0.916616	0.367818	0.906549
Bx1	ENSG00000068615.16	REEP1	protein_coding	-1.42811	-1.24296	0.225041	0.862954
Bx1	ENSG00000068650.18	ATP11A	protein_coding	-0.440566	-1.28943	0.208671	0.86027
Bx1	ENSG00000068654.15	POLR1A	protein_coding	-0.413095	-1.55161	0.132916	0.821135
Bx1	ENSG00000068697.6	LAPTM4A	protein_coding	-0.553107	-1.18543	0.246633	0.870251
Bx1	ENSG00000068724.15	TTC7A	protein_coding	-0.366969	-0.865772	0.394581	0.914596
Bx1	ENSG00000068745.14	IP6K2	protein_coding	0.211829	0.825955	0.41639	0.918834
Bx1	ENSG00000068781.21	STON1-GTF2A1L	protein_coding	1.02958	1.94001	0.0633641	0.7922
Bx1	ENSG00000068784.12	SRBD1	protein_coding	0.0134014	0.0541303	0.957248	0.995064
Bx1	ENSG00000068796.16	KIF2A	protein_coding	-0.355127	-1.3152	0.199994	0.858504
Bx1	ENSG00000068831.18	RASGRP2	protein_coding	-1.54787	-2.28541	0.0307402	0.726968
Bx1	ENSG00000068878.14	PSME4	protein_coding	-0.10261	-0.262139	0.795292	0.978422
Bx1	ENSG00000068885.14	IFT80	protein_coding	-0.386755	-1.32752	0.195946	0.857548
Bx1	ENSG00000068903.19	SIRT2	protein_coding	0.134503	0.323344	0.749036	0.972698
Bx1	ENSG00000068912.13	ERLEC1	protein_coding	-0.0974597	-0.238613	0.813287	0.98028
Bx1	ENSG00000068971.13	PPP2R5B	protein_coding	0.117079	0.328892	0.744888	0.972316
Bx1	ENSG00000068976.13	PYGM	protein_coding	-0.0216854	-0.0290959	0.977012	0.997514
Bx1	ENSG00000069011.15	PITX1	protein_coding	-0.335177	-0.680726	0.502099	0.936038
Bx1	ENSG00000069018.17	TRPC7	protein_coding	-0.445441	-0.743383	0.463955	0.92879
Bx1	ENSG00000069020.18	MAST4	protein_coding	-0.340949	-0.615936	0.543324	0.942763
Bx1	ENSG00000069122.18	ADGRF5	protein_coding	0.842206	1.31844	0.198921	0.858504
Bx1	ENSG00000069188.16	SDK2	protein_coding	1.26013	1.49915	0.145952	0.823949
Bx1	ENSG00000069248.11	NUP133	protein_coding	0.448858	1.59014	0.123963	0.818814
Bx1	ENSG00000069275.12	NUCKS1	protein_coding	0.273093	0.940553	0.355643	0.903856
Bx1	ENSG00000069329.15	VPS35	protein_coding	0.530502	1.72108	0.0971875	0.808077
Bx1	ENSG00000069345.11	DNAJA2	protein_coding	0.241924	0.790617	0.436363	0.921404
Bx1	ENSG00000069399.12	BCL3	protein_coding	-0.603458	-1.34941	0.188908	0.850917
Bx1	ENSG00000069424.14	KCNAB2	protein_coding	-0.956925	-2.82032	0.00909088	0.619329
Bx1	ENSG00000069431.10	ABCC9	protein_coding	0.501789	0.619829	0.540798	0.941791
Bx1	ENSG00000069482.6	GAL	protein_coding	-0.677124	-0.60673	0.549323	0.943546
Bx1	ENSG00000069493.14	CLEC2D	protein_coding	-0.295829	-0.744379	0.463362	0.928444
Bx1	ENSG00000069509.5	FUNDC1	protein_coding	0.520381	1.5346	0.137034	0.822926
Bx1	ENSG00000069535.13	MAOB	protein_coding	1.40893	1.13883	0.265221	0.876615
Bx1	ENSG00000069667.15	RORA	protein_coding	-0.530959	-1.29866	0.205531	0.86027
Bx1	ENSG00000069696.6	DRD4	protein_coding	0.0705188	0.136257	0.892674	0.989762
Bx1	ENSG00000069702.10	TGFBR3	protein_coding	2.09927	2.0667	0.0489173	0.756404
Bx1	ENSG00000069712.10	KIAA1107	protein_coding	0.755928	2.04376	0.0512937	0.762015
Bx1	ENSG00000069764.9	PLA2G10	protein_coding	-0.181231	-0.234109	0.816745	0.98028
Bx1	ENSG00000069812.11	HES2	protein_coding	-0.838154	-0.782729	0.4409	0.921859
Bx1	ENSG00000069849.10	ATP1B3	protein_coding	-0.279577	-0.542969	0.591803	0.950444
Bx1	ENSG00000069869.15	NEDD4	protein_coding	-0.0331682	-0.0939098	0.925905	0.992714
Bx1	ENSG00000069943.9	PIGB	protein_coding	-0.0695071	-0.243507	0.809535	0.979704
Bx1	ENSG00000069956.11	MAPK6	protein_coding	0.0545803	0.157749	0.875881	0.987517
Bx1	ENSG00000069966.18	GNB5	protein_coding	0.100279	0.208736	0.836291	0.982803
Bx1	ENSG00000069974.15	RAB27A	protein_coding	-0.298828	-0.579548	0.567238	0.945942
Bx1	ENSG00000069998.12	CECR5	protein_coding	0.199718	0.501492	0.62027	0.953333
Bx1	ENSG00000070010.18	UFD1L	protein_coding	-0.31582	-1.02731	0.313794	0.890841
Bx1	ENSG00000070018.8	LRP6	protein_coding	-0.478695	-0.838158	0.409627	0.917372
Bx1	ENSG00000070019.4	GUCY2C	protein_coding	-0.652545	-1.15693	0.257883	0.875281
Bx1	ENSG00000070031.3	SCT	protein_coding	0.168365	0.291357	0.773104	0.974438
Bx1	ENSG00000070047.11	PHRF1	protein_coding	-0.267902	-0.988434	0.332104	0.89556
Bx1	ENSG00000070061.14	IKBKAP	protein_coding	0.231222	0.839857	0.408691	0.917058
Bx1	ENSG00000070081.15	NUCB2	protein_coding	-0.457406	-0.824249	0.417341	0.919574
Bx1	ENSG00000070087.13	PFN2	protein_coding	0.154147	0.35974	0.721964	0.968186
Bx1	ENSG00000070159.13	PTPN3	protein_coding	-0.262865	-0.6909	0.495788	0.934975
Bx1	ENSG00000070182.17	SPTB	protein_coding	-0.476957	-0.664169	0.512465	0.937814
Bx1	ENSG00000070190.12	DAPP1	protein_coding	-0.840706	-1.82929	0.0789173	0.805081
Bx1	ENSG00000070193.4	FGF10	protein_coding	0.281008	0.27303	0.787	0.976594
Bx1	ENSG00000070214.15	SLC44A1	protein_coding	0.211488	0.509013	0.615062	0.952506
Bx1	ENSG00000070269.13	TMEM260	protein_coding	0.107207	0.383711	0.704331	0.965799
Bx1	ENSG00000070366.13	SMG6	protein_coding	-0.234731	-0.841439	0.407821	0.916891
Bx1	ENSG00000070367.15	EXOC5	protein_coding	0.00254832	0.0119041	0.990594	0.999054
Bx1	ENSG00000070371.15	CLTCL1	protein_coding	0.931422	2.02061	0.0537953	0.77334
Bx1	ENSG00000070388.11	FGF22	protein_coding	0.309366	0.61199	0.545891	0.943118
Bx1	ENSG00000070404.9	FSTL3	protein_coding	-0.067593	-0.0948847	0.925138	0.992714
Bx1	ENSG00000070413.18	DGCR2	protein_coding	-0.334069	-1.07445	0.292552	0.882804
Bx1	ENSG00000070423.17	RNF126	protein_coding	-0.273972	-1.03178	0.311734	0.890599
Bx1	ENSG00000070444.14	MNT	protein_coding	-0.595519	-1.57045	0.128474	0.819077
Bx1	ENSG00000070476.14	ZXDC	protein_coding	0.295204	1.37377	0.181313	0.845954
Bx1	ENSG00000070495.14	JMJD6	protein_coding	-0.133823	-0.431472	0.669703	0.96143
Bx1	ENSG00000070501.11	POLB	protein_coding	0.595746	2.02246	0.0535917	0.772384
Bx1	ENSG00000070526.14	ST6GALNAC1	protein_coding	-1.29486	-1.13769	0.265687	0.876615
Bx1	ENSG00000070540.12	WIPI1	protein_coding	0.693948	1.9604	0.0608122	0.783632
Bx1	ENSG00000070601.9	FRMPD1	protein_coding	-0.637488	-1.12856	0.269452	0.877143
Bx1	ENSG00000070610.14	GBA2	protein_coding	0.215186	0.932945	0.359483	0.904959
Bx1	ENSG00000070614.14	NDST1	protein_coding	0.211466	0.730119	0.471884	0.930602
Bx1	ENSG00000070669.16	ASNS	protein_coding	0.521351	1.26407	0.217488	0.862954
Bx1	ENSG00000070718.11	AP3M2	protein_coding	0.74878	2.33517	0.0275752	0.712893
Bx1	ENSG00000070729.13	CNGB1	protein_coding	0.267391	0.212833	0.833127	0.982561
Bx1	ENSG00000070731.9	ST6GALNAC2	protein_coding	-0.180856	-0.249707	0.804788	0.9791
Bx1	ENSG00000070748.17	CHAT	protein_coding	-0.0978658	-0.110308	0.913018	0.991806
Bx1	ENSG00000070756.13	PABPC1	protein_coding	0.19382	0.496904	0.623458	0.953952
Bx1	ENSG00000070759.16	TESK2	protein_coding	-0.299663	-0.855676	0.400041	0.914951
Bx1	ENSG00000070761.7	CFAP20	protein_coding	0.0967502	0.261764	0.795579	0.97855
Bx1	ENSG00000070770.8	CSNK2A2	protein_coding	0.26858	0.810134	0.42526	0.920291
Bx1	ENSG00000070778.12	PTPN21	protein_coding	0.203808	0.535935	0.596587	0.951481
Bx1	ENSG00000070785.16	EIF2B3	protein_coding	0.506396	1.40042	0.173279	0.838116
Bx1	ENSG00000070808.15	CAMK2A	protein_coding	0.553296	0.731648	0.470966	0.930565
Bx1	ENSG00000070814.17	TCOF1	protein_coding	-0.13525	-0.465945	0.645158	0.955761
Bx1	ENSG00000070831.15	CDC42	protein_coding	-0.02296	-0.0785498	0.937996	0.994057
Bx1	ENSG00000070882.12	OSBPL3	protein_coding	0.0553588	0.156202	0.877088	0.987814
Bx1	ENSG00000070886.10	EPHA8	protein_coding	1.15517	1.28932	0.208708	0.86027
Bx1	ENSG00000070915.9	SLC12A3	protein_coding	-2.09652	-2.40377	0.0236987	0.700328
Bx1	ENSG00000070950.9	RAD18	protein_coding	0.265724	0.617243	0.542475	0.942157
Bx1	ENSG00000070961.15	ATP2B1	protein_coding	0.45218	1.2867	0.209604	0.86027
Bx1	ENSG00000071051.13	NCK2	protein_coding	-0.446424	-1.36473	0.184102	0.847108
Bx1	ENSG00000071054.16	MAP4K4	protein_coding	0.198165	0.972956	0.339594	0.897851
Bx1	ENSG00000071073.12	MGAT4A	protein_coding	-0.0346725	-0.0783934	0.938119	0.994071
Bx1	ENSG00000071082.10	RPL31	protein_coding	0.26129	0.789007	0.437287	0.921404
Bx1	ENSG00000071127.16	WDR1	protein_coding	-0.164864	-0.69276	0.494638	0.934447
Bx1	ENSG00000071189.21	SNX13	protein_coding	0.577506	1.55667	0.131712	0.820391
Bx1	ENSG00000071205.11	ARHGAP10	protein_coding	0.17445	0.527702	0.602208	0.951595
Bx1	ENSG00000071242.11	RPS6KA2	protein_coding	0.242243	0.670453	0.508516	0.937183
Bx1	ENSG00000071243.15	ING3	protein_coding	0.0852468	0.358884	0.722597	0.968186
Bx1	ENSG00000071246.10	VASH1	protein_coding	0.0836696	0.182346	0.856734	0.985151
Bx1	ENSG00000071282.11	LMCD1	protein_coding	0.709524	1.50092	0.145497	0.823949
Bx1	ENSG00000071462.11	WBSCR22	protein_coding	-0.167531	-0.418974	0.678697	0.96281
Bx1	ENSG00000071537.13	SEL1L	protein_coding	0.0504598	0.182043	0.856969	0.985151
Bx1	ENSG00000071539.13	TRIP13	protein_coding	-0.698684	-1.47252	0.152957	0.825098
Bx1	ENSG00000071553.16	ATP6AP1	protein_coding	-0.332647	-1.06467	0.296872	0.883282
Bx1	ENSG00000071564.14	TCF3	protein_coding	-0.359186	-1.01803	0.318098	0.891392
Bx1	ENSG00000071575.11	TRIB2	protein_coding	0.190194	0.501628	0.620176	0.953333
Bx1	ENSG00000071626.16	DAZAP1	protein_coding	-0.201217	-0.893898	0.379626	0.909064
Bx1	ENSG00000071655.17	MBD3	protein_coding	0.234504	0.566917	0.575662	0.947416
Bx1	ENSG00000071794.15	HLTF	protein_coding	0.0845176	0.209573	0.835644	0.982803
Bx1	ENSG00000071859.14	FAM50A	protein_coding	-0.581633	-1.39318	0.175435	0.840947
Bx1	ENSG00000071889.16	FAM3A	protein_coding	-0.77652	-2.73125	0.0112149	0.638072
Bx1	ENSG00000071894.14	CPSF1	protein_coding	-0.197955	-0.464822	0.645952	0.955794
Bx1	ENSG00000071909.18	MYO3B	protein_coding	-2.21454	-1.77247	0.0881054	0.805693
Bx1	ENSG00000071967.11	CYBRD1	protein_coding	1.00774	2.00447	0.0556032	0.781052
Bx1	ENSG00000071991.8	CDH19	protein_coding	-0.239872	-0.185857	0.854008	0.985139
Bx1	ENSG00000071994.10	PDCD2	protein_coding	0.145259	0.495505	0.624431	0.953952
Bx1	ENSG00000072041.16	SLC6A15	protein_coding	2.21433	1.50849	0.143558	0.823949
Bx1	ENSG00000072042.12	RDH11	protein_coding	-0.188289	-0.815349	0.422323	0.919583
Bx1	ENSG00000072062.13	PRKACA	protein_coding	0.279504	1.10631	0.278784	0.879267
Bx1	ENSG00000072071.16	ADGRL1	protein_coding	0.0347337	0.0601088	0.952531	0.994633
Bx1	ENSG00000072080.10	SPP2	protein_coding	-1.38507	-1.01283	0.320528	0.89165
Bx1	ENSG00000072110.13	ACTN1	protein_coding	0.384289	0.876536	0.388814	0.912489
Bx1	ENSG00000072121.15	ZFYVE26	protein_coding	-0.341274	-1.1518	0.259946	0.875425
Bx1	ENSG00000072133.10	RPS6KA6	protein_coding	1.9306	2.28509	0.0307613	0.726968
Bx1	ENSG00000072134.15	EPN2	protein_coding	-0.208858	-0.600474	0.55342	0.943546
Bx1	ENSG00000072135.12	PTPN18	protein_coding	-0.481671	-1.22263	0.232501	0.862954
Bx1	ENSG00000072163.18	LIMS2	protein_coding	0.201847	0.291865	0.77272	0.974438
Bx1	ENSG00000072182.12	ASIC4	protein_coding	-0.0462536	-0.0941931	0.925682	0.992714
Bx1	ENSG00000072195.14	SPEG	protein_coding	0.819753	1.38308	0.178474	0.845074
Bx1	ENSG00000072201.13	LNX1	protein_coding	0.845064	1.66058	0.108884	0.811893
Bx1	ENSG00000072210.18	ALDH3A2	protein_coding	0.0745809	0.165293	0.869999	0.986599
Bx1	ENSG00000072274.12	TFRC	protein_coding	-0.659291	-1.56947	0.128702	0.819077
Bx1	ENSG00000072310.16	SREBF1	protein_coding	-0.793747	-1.89253	0.0696727	0.797745
Bx1	ENSG00000072364.12	AFF4	protein_coding	0.448339	1.9072	0.0676675	0.794567
Bx1	ENSG00000072401.14	UBE2D1	protein_coding	0.0393685	0.127317	0.899675	0.990268
Bx1	ENSG00000072415.8	MPP5	protein_coding	-0.140424	-0.476969	0.637393	0.955039
Bx1	ENSG00000072422.16	RHOBTB1	protein_coding	-0.374375	-0.857718	0.398933	0.914951
Bx1	ENSG00000072501.17	SMC1A	protein_coding	-0.16915	-0.685158	0.499344	0.93574
Bx1	ENSG00000072506.12	HSD17B10	protein_coding	-0.185842	-0.695522	0.492935	0.934432
Bx1	ENSG00000072518.20	MARK2	protein_coding	0.228184	0.829237	0.414564	0.918324
Bx1	ENSG00000072571.19	HMMR	protein_coding	-0.430767	-0.753241	0.458112	0.927748
Bx1	ENSG00000072609.17	CHFR	protein_coding	-0.103215	-0.391213	0.698847	0.964066
Bx1	ENSG00000072657.8	TRHDE	protein_coding	-1.70834	-1.87841	0.0716511	0.799076
Bx1	ENSG00000072682.18	P4HA2	protein_coding	0.41496	1.18134	0.248223	0.870367
Bx1	ENSG00000072694.19	FCGR2B	protein_coding	-0.0886725	-0.14918	0.88257	0.988544
Bx1	ENSG00000072736.18	NFATC3	protein_coding	-0.222936	-0.764121	0.451715	0.925926
Bx1	ENSG00000072756.16	TRNT1	protein_coding	0.146292	0.417901	0.679472	0.962865
Bx1	ENSG00000072778.19	ACADVL	protein_coding	-0.107352	-0.316589	0.754098	0.973165
Bx1	ENSG00000072786.12	STK10	protein_coding	-0.514179	-1.54222	0.135178	0.821513
Bx1	ENSG00000072803.17	FBXW11	protein_coding	0.521985	2.74079	0.0109668	0.638072
Bx1	ENSG00000072818.11	ACAP1	protein_coding	-1.28821	-2.68405	0.0125214	0.645338
Bx1	ENSG00000072832.14	CRMP1	protein_coding	0.731293	2.02109	0.053743	0.773208
Bx1	ENSG00000072840.12	EVC	protein_coding	0.400623	1.22331	0.232251	0.862954
Bx1	ENSG00000072849.10	DERL2	protein_coding	-0.10214	-0.409364	0.685646	0.963583
Bx1	ENSG00000072858.10	SIDT1	protein_coding	-1.41572	-1.97685	0.0588198	0.783632
Bx1	ENSG00000072864.12	NDE1	protein_coding	-0.499002	-2.10808	0.0448769	0.753243
Bx1	ENSG00000072952.18	MRVI1	protein_coding	0.644602	0.863988	0.395542	0.914596
Bx1	ENSG00000072954.6	TMEM38A	protein_coding	0.142475	0.232493	0.817986	0.980419
Bx1	ENSG00000072958.8	AP1M1	protein_coding	-0.0510117	-0.238447	0.813415	0.98028
Bx1	ENSG00000073008.14	PVR	protein_coding	-0.737283	-1.82603	0.0794211	0.805081
Bx1	ENSG00000073050.11	XRCC1	protein_coding	-0.611332	-2.07219	0.0483637	0.756404
Bx1	ENSG00000073060.15	SCARB1	protein_coding	0.0236179	0.0448435	0.964577	0.995697
Bx1	ENSG00000073067.13	CYP2W1	protein_coding	0.056025	0.108602	0.914357	0.991972
Bx1	ENSG00000073111.13	MCM2	protein_coding	-0.0959665	-0.246554	0.807202	0.979289
Bx1	ENSG00000073146.15	MOV10L1	protein_coding	-0.432879	-0.56679	0.575747	0.947416
Bx1	ENSG00000073150.13	PANX2	protein_coding	-0.237145	-0.373648	0.711714	0.967052
Bx1	ENSG00000073169.13	SELO	protein_coding	-0.377488	-1.20231	0.240144	0.866702
Bx1	ENSG00000073282.12	TP63	protein_coding	-0.357061	-0.484523	0.632096	0.954553
Bx1	ENSG00000073331.17	ALPK1	protein_coding	0.0196387	0.0441931	0.96509	0.995697
Bx1	ENSG00000073350.13	LLGL2	protein_coding	0.187313	0.390133	0.699635	0.964148
Bx1	ENSG00000073417.14	PDE8A	protein_coding	-0.215961	-0.686455	0.498539	0.935679
Bx1	ENSG00000073464.11	CLCN4	protein_coding	-0.693301	-0.978343	0.336974	0.896461
Bx1	ENSG00000073536.17	NLE1	protein_coding	0.0223534	0.0678126	0.946457	0.994609
Bx1	ENSG00000073578.16	SDHA	protein_coding	-0.1609	-0.503237	0.61906	0.953333
Bx1	ENSG00000073584.18	SMARCE1	protein_coding	0.0950877	0.336837	0.73896	0.970688
Bx1	ENSG00000073605.18	GSDMB	protein_coding	-0.0817468	-0.261508	0.795773	0.97855
Bx1	ENSG00000073614.11	KDM5A	protein_coding	-0.386457	-0.982107	0.335152	0.89556
Bx1	ENSG00000073670.13	ADAM11	protein_coding	1.05172	1.87301	0.0724212	0.800748
Bx1	ENSG00000073711.10	PPP2R3A	protein_coding	0.962851	2.07099	0.0484844	0.756404
Bx1	ENSG00000073712.14	FERMT2	protein_coding	0.74673	1.50124	0.145414	0.823949
Bx1	ENSG00000073734.8	ABCB11	protein_coding	-2.3075	-2.01417	0.0545103	0.776128
Bx1	ENSG00000073737.16	DHRS9	protein_coding	-1.3022	-2.106	0.0450731	0.753243
Bx1	ENSG00000073754.5	CD5L	protein_coding	-1.33246	-1.73611	0.0944529	0.805896
Bx1	ENSG00000073756.11	PTGS2	protein_coding	-0.639219	-0.560918	0.579685	0.948073
Bx1	ENSG00000073792.15	IGF2BP2	protein_coding	-1.54307	-1.92633	0.0651285	0.793791
Bx1	ENSG00000073803.13	MAP3K13	protein_coding	0.0402777	0.0955519	0.924614	0.992714
Bx1	ENSG00000073849.14	ST6GAL1	protein_coding	-0.544227	-0.885316	0.384149	0.910668
Bx1	ENSG00000073861.2	TBX21	protein_coding	-1.86753	-3.17913	0.0038113	0.555823
Bx1	ENSG00000073905.8	VDAC1P1	processed_pseudogene	-0.350031	-0.43953	0.663931	0.95972
Bx1	ENSG00000073910.19	FRY	protein_coding	1.09194	2.61675	0.0146328	0.670131
Bx1	ENSG00000073921.17	PICALM	protein_coding	0.040535	0.13583	0.893008	0.989762
Bx1	ENSG00000073969.18	NSF	protein_coding	0.0603254	0.133097	0.895148	0.990085
Bx1	ENSG00000074047.20	GLI2	protein_coding	0.400398	0.438472	0.664688	0.959958
Bx1	ENSG00000074054.17	CLASP1	protein_coding	0.0635	0.296442	0.769262	0.974143
Bx1	ENSG00000074071.13	MRPS34	protein_coding	-0.385474	-1.04871	0.30402	0.887596
Bx1	ENSG00000074181.8	NOTCH3	protein_coding	0.54835	1.26194	0.218239	0.862954
Bx1	ENSG00000074201.8	CLNS1A	protein_coding	-0.00405511	-0.0143801	0.988637	0.999054
Bx1	ENSG00000074211.13	PPP2R2C	protein_coding	0.871907	0.720556	0.47765	0.93166
Bx1	ENSG00000074219.13	TEAD2	protein_coding	0.222238	0.505056	0.617799	0.953333
Bx1	ENSG00000074266.17	EED	protein_coding	-0.139446	-0.4138	0.682434	0.963009
Bx1	ENSG00000074276.10	CDHR2	protein_coding	-0.643251	-0.862728	0.396222	0.914596
Bx1	ENSG00000074317.10	SNCB	protein_coding	-1.58595	-1.47863	0.151326	0.825098
Bx1	ENSG00000074319.12	TSG101	protein_coding	-0.316552	-1.02436	0.315158	0.890841
Bx1	ENSG00000074356.16	NCBP3	protein_coding	0.074356	0.20007	0.842992	0.983965
Bx1	ENSG00000074370.17	ATP2A3	protein_coding	0.468936	0.434244	0.667715	0.961145
Bx1	ENSG00000074410.13	CA12	protein_coding	1.4076	1.65058	0.110926	0.811893
Bx1	ENSG00000074416.13	MGLL	protein_coding	0.134361	0.338002	0.738092	0.970632
Bx1	ENSG00000074527.11	NTN4	protein_coding	-0.172377	-0.183861	0.855558	0.985151
Bx1	ENSG00000074582.12	BCS1L	protein_coding	0.150848	0.65354	0.519181	0.939
Bx1	ENSG00000074590.13	NUAK1	protein_coding	1.10565	1.95364	0.0616484	0.785204
Bx1	ENSG00000074603.18	DPP8	protein_coding	-0.252736	-0.8348	0.411481	0.918258
Bx1	ENSG00000074621.13	SLC24A1	protein_coding	-0.322417	-0.803041	0.429275	0.920524
Bx1	ENSG00000074657.13	ZNF532	protein_coding	0.721081	2.27702	0.0313054	0.727385
Bx1	ENSG00000074660.15	SCARF1	protein_coding	-0.204315	-0.461177	0.64853	0.956447
Bx1	ENSG00000074695.5	LMAN1	protein_coding	0.0975849	0.411863	0.683836	0.963162
Bx1	ENSG00000074696.12	HACD3	protein_coding	-0.410661	-1.02325	0.315675	0.890841
Bx1	ENSG00000074706.13	IPCEF1	protein_coding	-0.167175	-0.144799	0.885993	0.988866
Bx1	ENSG00000074755.14	ZZEF1	protein_coding	-0.351758	-1.26137	0.218442	0.862954
Bx1	ENSG00000074800.13	ENO1	protein_coding	-0.485748	-1.02575	0.314514	0.890841
Bx1	ENSG00000074803.17	SLC12A1	protein_coding	1.2565	1.54577	0.134318	0.821513
Bx1	ENSG00000074842.7	MYDGF	protein_coding	-0.242044	-1.11066	0.276942	0.879073
Bx1	ENSG00000074855.10	ANO8	protein_coding	0.0776529	0.138946	0.89057	0.989454
Bx1	ENSG00000074935.13	TUBE1	protein_coding	0.580646	1.86139	0.0740998	0.801133
Bx1	ENSG00000074964.16	ARHGEF10L	protein_coding	-0.384947	-0.689279	0.49679	0.935293
Bx1	ENSG00000074966.10	TXK	protein_coding	-0.107978	-0.13956	0.890089	0.989356
Bx1	ENSG00000075043.17	KCNQ2	protein_coding	-0.588933	-0.323298	0.749071	0.972698
Bx1	ENSG00000075073.14	TACR2	protein_coding	0.0399033	0.0987306	0.922114	0.992624
Bx1	ENSG00000075089.9	ACTR6	protein_coding	-0.00411201	-0.0103881	0.991791	0.999054
Bx1	ENSG00000075131.9	TIPIN	protein_coding	-0.0459719	-0.105967	0.916427	0.992262
Bx1	ENSG00000075142.13	SRI	protein_coding	0.085056	0.17723	0.860709	0.986071
Bx1	ENSG00000075151.20	EIF4G3	protein_coding	-0.222234	-0.928863	0.361555	0.905603
Bx1	ENSG00000075188.8	NUP37	protein_coding	0.302694	0.960842	0.345536	0.900893
Bx1	ENSG00000075213.10	SEMA3A	protein_coding	-1.12851	-1.64269	0.11256	0.811893
Bx1	ENSG00000075218.18	GTSE1	protein_coding	-0.985157	-2.06471	0.0491197	0.756404
Bx1	ENSG00000075223.13	SEMA3C	protein_coding	0.446738	0.61166	0.546106	0.943118
Bx1	ENSG00000075234.16	TTC38	protein_coding	-0.418081	-1.14033	0.264607	0.876615
Bx1	ENSG00000075239.13	ACAT1	protein_coding	-0.350512	-1.02613	0.31434	0.890841
Bx1	ENSG00000075240.16	GRAMD4	protein_coding	0.293894	0.817727	0.420989	0.919583
Bx1	ENSG00000075275.16	CELSR1	protein_coding	0.807671	1.58555	0.125003	0.819034
Bx1	ENSG00000075292.18	ZNF638	protein_coding	0.297488	1.42259	0.166813	0.832234
Bx1	ENSG00000075303.12	SLC25A40	protein_coding	-0.491364	-1.05976	0.299056	0.885059
Bx1	ENSG00000075336.11	TIMM21	protein_coding	0.281515	1.16392	0.25509	0.873076
Bx1	ENSG00000075340.22	ADD2	protein_coding	-0.277419	-0.330127	0.743965	0.971909
Bx1	ENSG00000075391.16	RASAL2	protein_coding	0.512261	1.22531	0.231509	0.862954
Bx1	ENSG00000075399.12	VPS9D1	protein_coding	0.203959	0.704665	0.487321	0.93326
Bx1	ENSG00000075407.17	ZNF37A	protein_coding	0.0781624	0.34194	0.735161	0.970329
Bx1	ENSG00000075413.17	MARK3	protein_coding	0.117001	0.5726	0.571864	0.946846
Bx1	ENSG00000075415.12	SLC25A3	protein_coding	0.365145	1.07238	0.293461	0.882804
Bx1	ENSG00000075420.12	FNDC3B	protein_coding	0.0297996	0.0786659	0.937904	0.994038
Bx1	ENSG00000075426.11	FOSL2	protein_coding	-0.228162	-0.603961	0.551135	0.943546
Bx1	ENSG00000075461.5	CACNG4	protein_coding	-0.606842	-0.573346	0.571366	0.946811
Bx1	ENSG00000075539.13	FRYL	protein_coding	0.150324	0.484755	0.631934	0.954532
Bx1	ENSG00000075568.16	TMEM131	protein_coding	-0.183563	-0.756509	0.456185	0.927748
Bx1	ENSG00000075618.17	FSCN1	protein_coding	0.294714	0.462535	0.647568	0.955939
Bx1	ENSG00000075624.13	ACTB	protein_coding	-0.0614661	-0.18431	0.855209	0.985151
Bx1	ENSG00000075643.5	MOCOS	protein_coding	0.482874	1.21843	0.234067	0.862954
Bx1	ENSG00000075651.15	PLD1	protein_coding	0.0765663	0.176534	0.861251	0.986082
Bx1	ENSG00000075673.11	ATP12A	protein_coding	-0.386325	-0.49873	0.622188	0.95395
Bx1	ENSG00000075702.16	WDR62	protein_coding	-0.971415	-1.56998	0.128583	0.819077
Bx1	ENSG00000075711.20	DLG1	protein_coding	0.0539939	0.190976	0.850037	0.984465
Bx1	ENSG00000075785.12	RAB7A	protein_coding	0.413583	1.80129	0.0833371	0.805081
Bx1	ENSG00000075790.10	BCAP29	protein_coding	0.102133	0.376636	0.709518	0.967052
Bx1	ENSG00000075826.16	SEC31B	protein_coding	0.393686	0.965029	0.343474	0.9001
Bx1	ENSG00000075856.11	SART3	protein_coding	0.287958	0.806849	0.427117	0.920524
Bx1	ENSG00000075884.12	ARHGAP15	protein_coding	-0.90804	-1.2835	0.210706	0.86027
Bx1	ENSG00000075886.10	TUBA3D	protein_coding	-0.277513	-0.513791	0.611763	0.952091
Bx1	ENSG00000075914.12	EXOSC7	protein_coding	0.109043	0.268441	0.790491	0.976898
Bx1	ENSG00000075945.12	KIFAP3	protein_coding	0.104201	0.266367	0.79207	0.977293
Bx1	ENSG00000075975.15	MKRN2	protein_coding	0.119244	0.395183	0.695951	0.963773
Bx1	ENSG00000076003.4	MCM6	protein_coding	0.0341613	0.0773922	0.938908	0.994296
Bx1	ENSG00000076043.9	REXO2	protein_coding	0.227794	0.799098	0.431517	0.920524
Bx1	ENSG00000076053.10	RBM7	protein_coding	0.0852747	0.302589	0.764625	0.974143
Bx1	ENSG00000076067.11	RBMS2	protein_coding	-0.0883754	-0.301481	0.765461	0.974143
Bx1	ENSG00000076108.11	BAZ2A	protein_coding	-0.317949	-1.56506	0.129733	0.81972
Bx1	ENSG00000076201.14	PTPN23	protein_coding	-0.21511	-0.655483	0.517949	0.93895
Bx1	ENSG00000076242.14	MLH1	protein_coding	0.0312959	0.147577	0.883822	0.988866
Bx1	ENSG00000076248.10	UNG	protein_coding	0.711826	1.55014	0.133269	0.821135
Bx1	ENSG00000076258.9	FMO4	protein_coding	0.475421	1.0298	0.312644	0.890689
Bx1	ENSG00000076321.10	KLHL20	protein_coding	0.537392	1.73227	0.0951455	0.807051
Bx1	ENSG00000076344.15	RGS11	protein_coding	0.936291	0.81561	0.422177	0.919583
Bx1	ENSG00000076351.12	SLC46A1	protein_coding	0.200698	0.489847	0.628375	0.954201
Bx1	ENSG00000076356.6	PLXNA2	protein_coding	0.412346	0.951772	0.35003	0.902946
Bx1	ENSG00000076382.16	SPAG5	protein_coding	-0.179852	-0.392904	0.697613	0.963863
Bx1	ENSG00000076513.16	ANKRD13A	protein_coding	0.296279	1.06735	0.295683	0.883047
Bx1	ENSG00000076554.15	TPD52	protein_coding	-0.964564	-2.1497	0.0411162	0.741789
Bx1	ENSG00000076555.15	ACACB	protein_coding	0.329471	0.690515	0.496025	0.934975
Bx1	ENSG00000076604.14	TRAF4	protein_coding	0.1419	0.373805	0.711598	0.967052
Bx1	ENSG00000076641.4	PAG1	protein_coding	-0.935776	-1.75294	0.0914679	0.805693
Bx1	ENSG00000076650.6	GPATCH1	protein_coding	-0.00316385	-0.012377	0.99022	0.999054
Bx1	ENSG00000076662.9	ICAM3	protein_coding	-1.22631	-2.67012	0.0129335	0.646399
Bx1	ENSG00000076685.18	NT5C2	protein_coding	0.0081584	0.0229128	0.981896	0.998031
Bx1	ENSG00000076706.14	MCAM	protein_coding	0.818429	2.02716	0.0530769	0.770468
Bx1	ENSG00000076716.8	GPC4	protein_coding	1.12493	1.33342	0.194028	0.857068
Bx1	ENSG00000076770.14	MBNL3	protein_coding	-0.962716	-1.9596	0.0609109	0.783632
Bx1	ENSG00000076826.9	CAMSAP3	protein_coding	-0.269537	-0.549234	0.58756	0.950093
Bx1	ENSG00000076864.19	RAP1GAP	protein_coding	0.224024	0.392322	0.698037	0.964066
Bx1	ENSG00000076924.11	XAB2	protein_coding	0.210013	0.869882	0.392373	0.913674
Bx1	ENSG00000076928.17	ARHGEF1	protein_coding	-0.619094	-2.2504	0.0331609	0.735797
Bx1	ENSG00000076944.14	STXBP2	protein_coding	-0.251354	-0.978532	0.336883	0.896461
Bx1	ENSG00000076984.17	MAP2K7	protein_coding	0.124202	0.328956	0.74484	0.972299
Bx1	ENSG00000077009.13	NMRK2	protein_coding	-0.534555	-0.826908	0.415859	0.918612
Bx1	ENSG00000077044.9	DGKD	protein_coding	-0.131172	-0.548864	0.58781	0.950093
Bx1	ENSG00000077063.10	CTTNBP2	protein_coding	0.442453	0.439307	0.66409	0.959788
Bx1	ENSG00000077080.9	ACTL6B	protein_coding	-1.65897	-2.00067	0.0560356	0.781052
Bx1	ENSG00000077092.18	RARB	protein_coding	-0.275859	-0.522441	0.605813	0.951595
Bx1	ENSG00000077097.13	TOP2B	protein_coding	0.0516567	0.142811	0.887547	0.988866
Bx1	ENSG00000077147.14	TM9SF3	protein_coding	-0.0894878	-0.268984	0.790078	0.976758
Bx1	ENSG00000077150.17	NFKB2	protein_coding	-0.603992	-1.7134	0.0986109	0.809942
Bx1	ENSG00000077152.9	UBE2T	protein_coding	0.0695591	0.142569	0.887736	0.988866
Bx1	ENSG00000077157.21	PPP1R12B	protein_coding	0.464228	1.16442	0.254891	0.873076
Bx1	ENSG00000077232.16	DNAJC10	protein_coding	0.186238	0.574327	0.570712	0.946525
Bx1	ENSG00000077235.17	GTF3C1	protein_coding	0.236524	0.971881	0.340118	0.897984
Bx1	ENSG00000077238.13	IL4R	protein_coding	-0.150427	-0.310901	0.75837	0.974143
Bx1	ENSG00000077254.14	USP33	protein_coding	0.366606	1.23129	0.229302	0.862954
Bx1	ENSG00000077264.14	PAK3	protein_coding	-0.888217	-1.22945	0.22998	0.862954
Bx1	ENSG00000077274.8	CAPN6	protein_coding	2.29542	1.20757	0.238149	0.86573
Bx1	ENSG00000077279.16	DCX	protein_coding	1.7741	1.25291	0.221458	0.862954
Bx1	ENSG00000077312.8	SNRPA	protein_coding	-0.442753	-1.25674	0.220087	0.862954
Bx1	ENSG00000077327.15	SPAG6	protein_coding	-2.54403	-2.2761	0.0313675	0.727385
Bx1	ENSG00000077348.8	EXOSC5	protein_coding	-0.717191	-1.67047	0.106896	0.811893
Bx1	ENSG00000077380.15	DYNC1I2	protein_coding	0.247725	1.09367	0.284188	0.880687
Bx1	ENSG00000077420.15	APBB1IP	protein_coding	-0.511613	-1.05168	0.302682	0.886956
Bx1	ENSG00000077454.15	LRCH4	protein_coding	-0.220893	-0.606073	0.549753	0.943546
Bx1	ENSG00000077458.12	FAM76B	protein_coding	-0.0395716	-0.131928	0.896063	0.990085
Bx1	ENSG00000077463.14	SIRT6	protein_coding	0.267112	1.06685	0.295906	0.883047
Bx1	ENSG00000077498.8	TYR	protein_coding	0.0312371	0.0414517	0.967254	0.995875
Bx1	ENSG00000077514.8	POLD3	protein_coding	-0.235739	-0.959199	0.346347	0.900893
Bx1	ENSG00000077522.12	ACTN2	protein_coding	2.29354	2.78233	0.00994577	0.622447
Bx1	ENSG00000077549.17	CAPZB	protein_coding	-0.125079	-0.510371	0.614123	0.952506
Bx1	ENSG00000077585.13	GPR137B	protein_coding	0.582939	1.4941	0.147259	0.823949
Bx1	ENSG00000077616.10	NAALAD2	protein_coding	0.546127	0.765611	0.450844	0.92555
Bx1	ENSG00000077684.15	JADE1	protein_coding	0.0167818	0.0532286	0.957959	0.995134
Bx1	ENSG00000077713.18	SLC25A43	protein_coding	-0.0945888	-0.259069	0.797635	0.978713
Bx1	ENSG00000077721.15	UBE2A	protein_coding	-0.011374	-0.0508014	0.959874	0.995134
Bx1	ENSG00000077782.19	FGFR1	protein_coding	0.682297	1.00081	0.326198	0.893941
Bx1	ENSG00000077800.11	FKBP6	protein_coding	-0.965332	-1.44065	0.161689	0.831714
Bx1	ENSG00000077935.16	SMC1B	protein_coding	0.756932	0.721573	0.477035	0.93166
Bx1	ENSG00000077942.18	FBLN1	protein_coding	0.917826	1.01241	0.320729	0.89165
Bx1	ENSG00000077943.7	ITGA8	protein_coding	-0.320034	-0.461786	0.648099	0.956209
Bx1	ENSG00000077984.5	CST7	protein_coding	-1.33763	-1.63822	0.113495	0.812386
Bx1	ENSG00000078018.19	MAP2	protein_coding	1.26727	1.79452	0.0844377	0.805081
Bx1	ENSG00000078043.15	PIAS2	protein_coding	0.417521	1.23265	0.228803	0.862954
Bx1	ENSG00000078053.16	AMPH	protein_coding	1.00703	1.31312	0.200682	0.858504
Bx1	ENSG00000078061.12	ARAF	protein_coding	-0.134358	-0.590398	0.560051	0.944261
Bx1	ENSG00000078070.11	MCCC1	protein_coding	-0.526674	-1.27946	0.212102	0.86027
Bx1	ENSG00000078081.7	LAMP3	protein_coding	-1.75943	-3.48772	0.00176047	0.466136
Bx1	ENSG00000078098.13	FAP	protein_coding	1.40658	1.80667	0.0824716	0.805081
Bx1	ENSG00000078114.18	NEBL	protein_coding	-0.340044	-0.699786	0.490313	0.934254
Bx1	ENSG00000078124.11	ACER3	protein_coding	-0.330373	-0.913366	0.369493	0.906667
Bx1	ENSG00000078140.13	UBE2K	protein_coding	-0.0084514	-0.0302146	0.976128	0.997374
Bx1	ENSG00000078142.11	PIK3C3	protein_coding	0.193128	0.74724	0.461664	0.928444
Bx1	ENSG00000078177.13	N4BP2	protein_coding	0.00409687	0.0166916	0.986811	0.99884
Bx1	ENSG00000078237.6	TIGAR	protein_coding	-0.200314	-0.408731	0.686104	0.963583
Bx1	ENSG00000078246.15	TULP3	protein_coding	-0.330746	-0.823882	0.417545	0.919574
Bx1	ENSG00000078269.13	SYNJ2	protein_coding	-0.0923356	-0.25533	0.80049	0.978764
Bx1	ENSG00000078295.15	ADCY2	protein_coding	-0.266719	-0.223274	0.825078	0.981069
Bx1	ENSG00000078304.19	PPP2R5C	protein_coding	-0.176092	-0.750399	0.459792	0.927748
Bx1	ENSG00000078319.8	PMS2P1	unprocessed_pseudogene	0.382219	1.48261	0.150271	0.825098
Bx1	ENSG00000078328.19	RBFOX1	protein_coding	-0.585136	-0.723246	0.476024	0.93166
Bx1	ENSG00000078369.17	GNB1	protein_coding	-0.702135	-1.89131	0.0698411	0.797981
Bx1	ENSG00000078399.15	HOXA9	protein_coding	-0.925758	-0.999935	0.326613	0.893941
Bx1	ENSG00000078401.6	EDN1	protein_coding	0.137946	0.172572	0.864333	0.9864
Bx1	ENSG00000078403.16	MLLT10	protein_coding	-0.28239	-1.01917	0.317567	0.891179
Bx1	ENSG00000078487.17	ZCWPW1	protein_coding	0.0290332	0.0719892	0.943165	0.994609
Bx1	ENSG00000078549.14	ADCYAP1R1	protein_coding	0.97099	1.10107	0.281017	0.880273
Bx1	ENSG00000078579.8	FGF20	protein_coding	-0.0405124	-0.061058	0.951783	0.994609
Bx1	ENSG00000078589.12	P2RY10	protein_coding	-2.84054	-2.8295	0.00889502	0.619329
Bx1	ENSG00000078596.10	ITM2A	protein_coding	-0.766401	-0.875085	0.389588	0.912873
Bx1	ENSG00000078618.19	NRD1	protein_coding	0.372719	1.66676	0.107639	0.811893
Bx1	ENSG00000078668.13	VDAC3	protein_coding	0.550853	1.38066	0.179209	0.845656
Bx1	ENSG00000078674.17	PCM1	protein_coding	-0.21307	-0.732334	0.470554	0.930565
Bx1	ENSG00000078687.16	TNRC6C	protein_coding	0.170872	0.518889	0.608253	0.952017
Bx1	ENSG00000078699.21	CBFA2T2	protein_coding	-0.495917	-2.1063	0.0450444	0.753243
Bx1	ENSG00000078725.12	BRINP1	protein_coding	0.38259	0.26147	0.795803	0.97855
Bx1	ENSG00000078747.12	ITCH	protein_coding	-0.247566	-0.776247	0.44465	0.922915
Bx1	ENSG00000078795.16	PKD2L2	protein_coding	0.552798	1.49003	0.148321	0.823949
Bx1	ENSG00000078804.12	TP53INP2	protein_coding	-0.717214	-1.4098	0.17052	0.835732
Bx1	ENSG00000078808.16	SDF4	protein_coding	-0.720226	-2.02239	0.0535995	0.772384
Bx1	ENSG00000078814.15	MYH7B	protein_coding	-0.398169	-0.8618	0.396723	0.914596
Bx1	ENSG00000078898.6	BPIFB2	protein_coding	-2.42783	-1.75686	0.0907844	0.805693
Bx1	ENSG00000078900.14	TP73	protein_coding	0.131251	0.15692	0.876527	0.987712
Bx1	ENSG00000078902.15	TOLLIP	protein_coding	-0.499124	-1.75631	0.0908799	0.805693
Bx1	ENSG00000078967.12	UBE2D4	protein_coding	0.148021	0.539646	0.59406	0.951194
Bx1	ENSG00000079101.16	CLUL1	protein_coding	0.30291	0.385685	0.702887	0.965104
Bx1	ENSG00000079102.16	RUNX1T1	protein_coding	0.539295	0.683016	0.500674	0.935845
Bx1	ENSG00000079112.9	CDH17	protein_coding	-0.595941	-0.786767	0.438574	0.921573
Bx1	ENSG00000079134.11	THOC1	protein_coding	0.658173	1.92544	0.0652452	0.793791
Bx1	ENSG00000079150.17	FKBP7	protein_coding	0.970974	2.19098	0.0376685	0.741789
Bx1	ENSG00000079156.16	OSBPL6	protein_coding	-0.0734167	-0.119401	0.905881	0.990755
Bx1	ENSG00000079215.13	SLC1A3	protein_coding	-0.174409	-0.302618	0.764603	0.974143
Bx1	ENSG00000079246.15	XRCC5	protein_coding	0.259883	0.901285	0.37576	0.908609
Bx1	ENSG00000079257.7	LXN	protein_coding	0.807834	1.46035	0.156244	0.825746
Bx1	ENSG00000079263.18	SP140	protein_coding	-1.37298	-2.38704	0.024595	0.706502
Bx1	ENSG00000079277.19	MKNK1	protein_coding	0.305533	0.945321	0.35325	0.902946
Bx1	ENSG00000079308.16	TNS1	protein_coding	0.447501	1.22581	0.231322	0.862954
Bx1	ENSG00000079313.11	REXO1	protein_coding	0.0040659	0.0158683	0.987461	0.998991
Bx1	ENSG00000079332.14	SAR1A	protein_coding	-0.41702	-1.15868	0.257182	0.874863
Bx1	ENSG00000079335.18	CDC14A	protein_coding	-0.547791	-1.31683	0.199454	0.858504
Bx1	ENSG00000079337.15	RAPGEF3	protein_coding	-0.485115	-0.689064	0.496923	0.935293
Bx1	ENSG00000079385.21	CEACAM1	protein_coding	-0.535579	-0.961833	0.345047	0.900776
Bx1	ENSG00000079387.13	SENP1	protein_coding	0.272415	1.14215	0.263863	0.87657
Bx1	ENSG00000079432.7	CIC	protein_coding	-1.16056	-2.51636	0.0184059	0.688417
Bx1	ENSG00000079435.9	LIPE	protein_coding	-0.756807	-1.6022	0.121266	0.813755
Bx1	ENSG00000079459.12	FDFT1	protein_coding	-1.1763	-3.04885	0.00524688	0.599196
Bx1	ENSG00000079462.7	PAFAH1B3	protein_coding	-1.30222	-1.84361	0.0767365	0.804263
Bx1	ENSG00000079482.12	OPHN1	protein_coding	0.732036	1.66613	0.107764	0.811893
Bx1	ENSG00000079557.4	AFM	protein_coding	-2.34207	-1.55895	0.131171	0.81972
Bx1	ENSG00000079616.12	KIF22	protein_coding	-0.422573	-1.43535	0.163182	0.831714
Bx1	ENSG00000079691.17	LRRC16A	protein_coding	0.274683	0.827636	0.415454	0.918612
Bx1	ENSG00000079739.15	PGM1	protein_coding	0.329241	0.877241	0.388438	0.912489
Bx1	ENSG00000079785.14	DDX1	protein_coding	-0.00414486	-0.0115763	0.990853	0.999054
Bx1	ENSG00000079805.16	DNM2	protein_coding	-0.348049	-1.90483	0.0679885	0.795011
Bx1	ENSG00000079819.16	EPB41L2	protein_coding	0.224901	0.723436	0.475909	0.93166
Bx1	ENSG00000079841.18	RIMS1	protein_coding	0.76156	1.16236	0.255711	0.873205
Bx1	ENSG00000079931.14	MOXD1	protein_coding	0.709066	0.864836	0.395086	0.914596
Bx1	ENSG00000079950.13	STX7	protein_coding	0.398806	1.30781	0.202453	0.859834
Bx1	ENSG00000079974.17	RABL2B	protein_coding	0.504063	1.55855	0.131266	0.81972
Bx1	ENSG00000079999.13	KEAP1	protein_coding	-0.252934	-0.991196	0.33078	0.89556
Bx1	ENSG00000080007.7	DDX43	protein_coding	-1.12155	-1.42168	0.167075	0.832626
Bx1	ENSG00000080031.9	PTPRH	protein_coding	-1.43035	-1.27644	0.213151	0.862153
Bx1	ENSG00000080166.15	DCT	protein_coding	-0.283457	-0.418534	0.679014	0.96281
Bx1	ENSG00000080189.14	SLC35C2	protein_coding	-0.240468	-0.870652	0.39196	0.913632
Bx1	ENSG00000080200.9	CRYBG3	protein_coding	0.0263824	0.0828546	0.934606	0.993577
Bx1	ENSG00000080224.17	EPHA6	protein_coding	0.0744509	0.0803416	0.936584	0.993679
Bx1	ENSG00000080293.9	SCTR	protein_coding	0.11432	0.12467	0.90175	0.990268
Bx1	ENSG00000080298.15	RFX3	protein_coding	0.336185	0.818062	0.420801	0.919583
Bx1	ENSG00000080345.17	RIF1	protein_coding	0.0757087	0.252067	0.802983	0.978764
Bx1	ENSG00000080371.5	RAB21	protein_coding	0.281196	1.04518	0.305619	0.88788
Bx1	ENSG00000080493.13	SLC4A4	protein_coding	-0.178588	-0.209941	0.83536	0.982803
Bx1	ENSG00000080503.20	SMARCA2	protein_coding	0.27099	0.785397	0.439362	0.921768
Bx1	ENSG00000080511.3	RDH8	protein_coding	-0.295336	-0.412247	0.683558	0.963067
Bx1	ENSG00000080546.13	SESN1	protein_coding	0.801929	1.97568	0.0589598	0.783632
Bx1	ENSG00000080561.13	MID2	protein_coding	-0.294332	-1.09697	0.282772	0.880624
Bx1	ENSG00000080573.6	COL5A3	protein_coding	0.906066	1.29072	0.208229	0.86027
Bx1	ENSG00000080603.16	SRCAP	protein_coding	-0.171906	-1.05962	0.299119	0.885059
Bx1	ENSG00000080608.9	PUM3	protein_coding	0.551668	1.35877	0.18596	0.848828
Bx1	ENSG00000080618.13	CPB2	protein_coding	-1.00326	-0.83123	0.413458	0.918324
Bx1	ENSG00000080644.15	CHRNA3	protein_coding	-0.697457	-0.985211	0.333655	0.89556
Bx1	ENSG00000080709.14	KCNN2	protein_coding	0.64734	0.810755	0.42491	0.920159
Bx1	ENSG00000080802.18	CNOT4	protein_coding	-0.0438032	-0.189026	0.851549	0.984553
Bx1	ENSG00000080815.18	PSEN1	protein_coding	0.00877859	0.0351918	0.972197	0.996701
Bx1	ENSG00000080819.6	CPOX	protein_coding	0.367303	1.14539	0.262544	0.876495
Bx1	ENSG00000080822.16	CLDND1	protein_coding	0.503738	2.38208	0.0248664	0.706758
Bx1	ENSG00000080823.21	MOK	protein_coding	0.325584	0.673336	0.506711	0.936824
Bx1	ENSG00000080824.18	HSP90AA1	protein_coding	0.167664	0.559956	0.580331	0.948175
Bx1	ENSG00000080839.11	RBL1	protein_coding	-0.495474	-1.26884	0.215809	0.862954
Bx1	ENSG00000080845.17	DLGAP4	protein_coding	-0.277715	-0.93578	0.358049	0.904549
Bx1	ENSG00000080854.14	IGSF9B	protein_coding	-0.135854	-0.148147	0.883377	0.988866
Bx1	ENSG00000080910.11	CFHR2	protein_coding	-2.03375	-1.14879	0.261165	0.875931
Bx1	ENSG00000080947.14	CROCCP3	transcribed_unprocessed_pseudogene	-0.386091	-1.07866	0.290706	0.882567
Bx1	ENSG00000080986.12	NDC80	protein_coding	-0.234388	-0.381875	0.705676	0.966153
Bx1	ENSG00000081014.10	AP4E1	protein_coding	0.111981	0.39115	0.698893	0.964066
Bx1	ENSG00000081019.13	RSBN1	protein_coding	0.0315431	0.0944051	0.925516	0.992714
Bx1	ENSG00000081026.18	MAGI3	protein_coding	0.256104	0.612777	0.545378	0.943118
Bx1	ENSG00000081041.8	CXCL2	protein_coding	-0.759179	-0.884268	0.384704	0.910877
Bx1	ENSG00000081051.7	AFP	protein_coding	-0.913575	-0.964733	0.34362	0.900158
Bx1	ENSG00000081052.11	COL4A4	protein_coding	-0.213421	-0.281897	0.780267	0.975658
Bx1	ENSG00000081059.19	TCF7	protein_coding	-0.479245	-0.691605	0.495352	0.934921
Bx1	ENSG00000081087.14	OSTM1	protein_coding	0.21931	0.729829	0.472059	0.930644
Bx1	ENSG00000081148.11	IMPG2	protein_coding	0.495506	0.80414	0.428651	0.920524
Bx1	ENSG00000081154.11	PCNP	protein_coding	0.222157	0.90353	0.37459	0.907986
Bx1	ENSG00000081177.18	EXD2	protein_coding	0.176311	0.669684	0.508999	0.937183
Bx1	ENSG00000081181.7	ARG2	protein_coding	0.42014	1.08668	0.287209	0.881063
Bx1	ENSG00000081189.13	MEF2C	protein_coding	-0.121002	-0.217511	0.829518	0.981603
Bx1	ENSG00000081237.18	PTPRC	protein_coding	-1.20795	-2.05389	0.0502328	0.762013
Bx1	ENSG00000081277.11	PKP1	protein_coding	1.0101	0.799715	0.431165	0.920524
Bx1	ENSG00000081307.12	UBA5	protein_coding	0.511027	2.18153	0.0384341	0.741789
Bx1	ENSG00000081320.10	STK17B	protein_coding	-0.570969	-1.33638	0.193072	0.856985
Bx1	ENSG00000081377.16	CDC14B	protein_coding	0.588276	1.85207	0.0754718	0.804263
Bx1	ENSG00000081386.12	ZNF510	protein_coding	-0.100463	-0.33832	0.737855	0.970632
Bx1	ENSG00000081479.12	LRP2	protein_coding	-1.23441	-0.786971	0.438456	0.921573
Bx1	ENSG00000081665.13	ZNF506	protein_coding	0.808734	1.94442	0.0628041	0.790743
Bx1	ENSG00000081692.12	JMJD4	protein_coding	0.659192	1.80949	0.0820212	0.805081
Bx1	ENSG00000081721.11	DUSP12	protein_coding	0.468018	1.67855	0.105293	0.811893
Bx1	ENSG00000081760.16	AACS	protein_coding	-0.126171	-0.254691	0.800978	0.978764
Bx1	ENSG00000081791.8	KIAA0141	protein_coding	0.26253	1.26028	0.218829	0.862954
Bx1	ENSG00000081803.15	CADPS2	protein_coding	0.955656	2.16548	0.0397665	0.741789
Bx1	ENSG00000081818.3	PCDHB4	protein_coding	0.0861028	0.131021	0.896773	0.990189
Bx1	ENSG00000081842.17	PCDHA6	protein_coding	0.0439251	0.0370362	0.970741	0.996455
Bx1	ENSG00000081853.14	PCDHGA2	protein_coding	0.97611	1.17973	0.248852	0.870367
Bx1	ENSG00000081870.11	HSPB11	protein_coding	0.415257	0.975715	0.338251	0.8974
Bx1	ENSG00000081913.13	PHLPP1	protein_coding	0.133734	0.249023	0.805311	0.979143
Bx1	ENSG00000081923.10	ATP8B1	protein_coding	0.285627	0.992001	0.330394	0.895281
Bx1	ENSG00000081985.10	IL12RB2	protein_coding	1.33512	1.47461	0.152396	0.825098
Bx1	ENSG00000082014.16	SMARCD3	protein_coding	1.22884	2.35143	0.0266073	0.706967
Bx1	ENSG00000082068.8	WDR70	protein_coding	-0.316326	-1.13209	0.267993	0.877143
Bx1	ENSG00000082074.15	FYB	protein_coding	-0.861305	-1.3736	0.181365	0.845954
Bx1	ENSG00000082126.17	MPP4	protein_coding	-0.373404	-0.557114	0.582243	0.948411
Bx1	ENSG00000082146.12	STRADB	protein_coding	-0.0415076	-0.125337	0.901227	0.990268
Bx1	ENSG00000082153.17	BZW1	protein_coding	0.389282	1.16618	0.254192	0.873076
Bx1	ENSG00000082175.14	PGR	protein_coding	-0.208819	-0.254244	0.801319	0.978764
Bx1	ENSG00000082196.20	C1QTNF3	protein_coding	0.548432	1.07158	0.293813	0.882804
Bx1	ENSG00000082212.11	ME2	protein_coding	0.21723	0.694149	0.493782	0.934432
Bx1	ENSG00000082213.17	C5orf22	protein_coding	-0.239302	-0.916246	0.368009	0.906549
Bx1	ENSG00000082258.12	CCNT2	protein_coding	-0.0576493	-0.264677	0.793358	0.977808
Bx1	ENSG00000082269.16	FAM135A	protein_coding	0.264484	0.912089	0.370152	0.906678
Bx1	ENSG00000082293.12	COL19A1	protein_coding	-2.30987	-2.62809	0.0142552	0.662336
Bx1	ENSG00000082397.16	EPB41L3	protein_coding	0.437169	0.776918	0.44426	0.922674
Bx1	ENSG00000082438.15	COBLL1	protein_coding	-0.219188	-0.521834	0.60623	0.951595
Bx1	ENSG00000082458.11	DLG3	protein_coding	-0.316379	-1.10704	0.278476	0.879073
Bx1	ENSG00000082482.13	KCNK2	protein_coding	2.11282	2.16684	0.039652	0.741789
Bx1	ENSG00000082497.11	SERTAD4	protein_coding	1.25818	1.81644	0.0809195	0.805081
Bx1	ENSG00000082512.14	TRAF5	protein_coding	0.280964	0.740474	0.465687	0.929614
Bx1	ENSG00000082515.16	MRPL22	protein_coding	0.00795801	0.020929	0.983463	0.998316
Bx1	ENSG00000082516.8	GEMIN5	protein_coding	0.420164	1.35389	0.187494	0.849837
Bx1	ENSG00000082556.10	OPRK1	protein_coding	0.249221	0.214411	0.831909	0.982291
Bx1	ENSG00000082641.15	NFE2L1	protein_coding	-0.050355	-0.235381	0.815768	0.98028
Bx1	ENSG00000082684.14	SEMA5B	protein_coding	0.215566	0.283796	0.778828	0.974953
Bx1	ENSG00000082701.14	GSK3B	protein_coding	0.428592	1.95803	0.0611042	0.783632
Bx1	ENSG00000082781.11	ITGB5	protein_coding	0.944874	2.43078	0.0223148	0.695557
Bx1	ENSG00000082805.19	ERC1	protein_coding	-0.46632	-1.18211	0.247924	0.870367
Bx1	ENSG00000082898.16	XPO1	protein_coding	-0.180608	-0.760737	0.453699	0.926457
Bx1	ENSG00000082929.8	LINC01587	processed_transcript	0.643654	1.02215	0.316184	0.890841
Bx1	ENSG00000082996.19	RNF13	protein_coding	0.178069	0.436453	0.666133	0.96057
Bx1	ENSG00000083067.22	TRPM3	protein_coding	1.01983	1.05367	0.301787	0.886956
Bx1	ENSG00000083093.9	PALB2	protein_coding	0.483745	1.70837	0.0995531	0.811561
Bx1	ENSG00000083097.14	DOPEY1	protein_coding	0.628657	2.45033	0.0213596	0.688417
Bx1	ENSG00000083099.10	LYRM2	protein_coding	0.460473	1.64201	0.112703	0.811893
Bx1	ENSG00000083123.14	BCKDHB	protein_coding	0.168257	0.368256	0.715681	0.967052
Bx1	ENSG00000083168.9	KAT6A	protein_coding	0.463372	1.81626	0.0809483	0.805081
Bx1	ENSG00000083223.17	ZCCHC6	protein_coding	-0.165801	-0.718347	0.478988	0.93166
Bx1	ENSG00000083290.19	ULK2	protein_coding	0.135972	0.445538	0.659641	0.958803
Bx1	ENSG00000083307.10	GRHL2	protein_coding	0.541123	1.60206	0.121296	0.813755
Bx1	ENSG00000083312.17	TNPO1	protein_coding	-0.24553	-1.10683	0.278563	0.879073
Bx1	ENSG00000083444.16	PLOD1	protein_coding	-0.507859	-1.08087	0.28974	0.881207
Bx1	ENSG00000083454.21	P2RX5	protein_coding	-1.6044	-2.26478	0.0321466	0.73038
Bx1	ENSG00000083457.11	ITGAE	protein_coding	-0.318916	-1.18304	0.247561	0.870367
Bx1	ENSG00000083520.14	DIS3	protein_coding	0.0477275	0.181093	0.857707	0.985151
Bx1	ENSG00000083535.15	PIBF1	protein_coding	0.111249	0.388037	0.701166	0.964581
Bx1	ENSG00000083544.13	TDRD3	protein_coding	0.591684	2.47595	0.0201652	0.688417
Bx1	ENSG00000083635.7	NUFIP1	protein_coding	0.141353	0.506572	0.61675	0.953073
Bx1	ENSG00000083642.18	PDS5B	protein_coding	0.0631569	0.222139	0.825952	0.981217
Bx1	ENSG00000083720.12	OXCT1	protein_coding	-0.0729827	-0.17313	0.863898	0.9864
Bx1	ENSG00000083750.12	RRAGB	protein_coding	0.262385	0.742491	0.464486	0.929342
Bx1	ENSG00000083782.7	EPYC	protein_coding	0.77374	0.466662	0.644651	0.955761
Bx1	ENSG00000083799.17	CYLD	protein_coding	-0.373787	-1.15448	0.258867	0.875425
Bx1	ENSG00000083807.9	SLC27A5	protein_coding	-0.803897	-1.41336	0.169483	0.83513
Bx1	ENSG00000083812.11	ZNF324	protein_coding	-0.022307	-0.0630567	0.950207	0.994609
Bx1	ENSG00000083814.12	ZNF671	protein_coding	-0.102885	-0.255194	0.800593	0.978764
Bx1	ENSG00000083817.8	ZNF416	protein_coding	0.256503	0.731608	0.47099	0.930565
Bx1	ENSG00000083828.15	ZNF586	protein_coding	0.255998	0.743276	0.464018	0.928812
Bx1	ENSG00000083838.15	ZNF446	protein_coding	-0.372793	-0.840379	0.408404	0.916917
Bx1	ENSG00000083844.10	ZNF264	protein_coding	0.0549358	0.168847	0.867231	0.986557
Bx1	ENSG00000083845.8	RPS5	protein_coding	0.372607	1.00898	0.32234	0.893153
Bx1	ENSG00000083857.13	FAT1	protein_coding	0.319311	0.607489	0.548828	0.943546
Bx1	ENSG00000083896.12	YTHDC1	protein_coding	0.22738	0.729296	0.472379	0.930644
Bx1	ENSG00000083937.8	CHMP2B	protein_coding	0.321192	0.993481	0.329687	0.895281
Bx1	ENSG00000084070.11	SMAP2	protein_coding	-0.216757	-0.645556	0.524258	0.939447
Bx1	ENSG00000084072.16	PPIE	protein_coding	-0.243532	-0.778912	0.443105	0.922659
Bx1	ENSG00000084073.8	ZMPSTE24	protein_coding	0.376402	0.895846	0.378604	0.908782
Bx1	ENSG00000084090.13	STARD7	protein_coding	-0.00401029	-0.0141957	0.988783	0.999054
Bx1	ENSG00000084092.6	NOA1	protein_coding	0.426892	1.8255	0.0795043	0.805081
Bx1	ENSG00000084093.15	REST	protein_coding	0.501885	1.793	0.084685	0.805081
Bx1	ENSG00000084110.10	HAL	protein_coding	-1.35271	-1.86218	0.0739851	0.801133
Bx1	ENSG00000084112.14	SSH1	protein_coding	0.204345	0.694585	0.493513	0.934432
Bx1	ENSG00000084207.15	GSTP1	protein_coding	-0.760503	-1.95755	0.0611634	0.783632
Bx1	ENSG00000084234.16	APLP2	protein_coding	0.111398	0.296883	0.768929	0.974143
Bx1	ENSG00000084444.13	FAM234B	protein_coding	-0.173007	-0.481762	0.63403	0.954803
Bx1	ENSG00000084453.16	SLCO1A2	protein_coding	-2.92834	-1.7583	0.0905347	0.805693
Bx1	ENSG00000084463.7	WBP11	protein_coding	-0.193242	-0.584236	0.564127	0.945028
Bx1	ENSG00000084623.11	EIF3I	protein_coding	0.131332	0.369839	0.714516	0.967052
Bx1	ENSG00000084628.9	NKAIN1	protein_coding	0.439269	0.489777	0.628423	0.954201
Bx1	ENSG00000084636.17	COL16A1	protein_coding	0.844763	1.27928	0.212164	0.86027
Bx1	ENSG00000084652.15	TXLNA	protein_coding	-0.19718	-0.643615	0.525495	0.940136
Bx1	ENSG00000084674.13	APOB	protein_coding	-1.17189	-0.70213	0.488874	0.93372
Bx1	ENSG00000084676.15	NCOA1	protein_coding	-0.158968	-0.588807	0.561102	0.94429
Bx1	ENSG00000084693.15	AGBL5	protein_coding	0.611361	2.28833	0.0305456	0.726968
Bx1	ENSG00000084710.13	EFR3B	protein_coding	0.735525	0.84827	0.404076	0.915688
Bx1	ENSG00000084731.13	KIF3C	protein_coding	0.793564	1.51862	0.140998	0.823949
Bx1	ENSG00000084733.10	RAB10	protein_coding	0.197214	0.554779	0.583816	0.948861
Bx1	ENSG00000084734.8	GCKR	protein_coding	-0.406107	-0.329745	0.74425	0.972083
Bx1	ENSG00000084754.10	HADHA	protein_coding	0.0654463	0.198476	0.844226	0.984068
Bx1	ENSG00000084764.10	MAPRE3	protein_coding	0.492965	1.087	0.28707	0.881063
Bx1	ENSG00000084774.13	CAD	protein_coding	-0.0576139	-0.190893	0.850101	0.984465
Bx1	ENSG00000085063.14	CD59	protein_coding	0.955606	2.04956	0.0506836	0.762013
Bx1	ENSG00000085117.11	CD82	protein_coding	-0.162106	-0.292914	0.771927	0.974335
Bx1	ENSG00000085185.15	BCORL1	protein_coding	0.193368	0.537518	0.595508	0.951481
Bx1	ENSG00000085224.20	ATRX	protein_coding	0.0776915	0.182178	0.856865	0.985151
Bx1	ENSG00000085231.13	AK6	protein_coding	0.108591	0.273105	0.786943	0.976594
Bx1	ENSG00000085265.10	FCN1	protein_coding	-1.15799	-1.41199	0.16988	0.835357
Bx1	ENSG00000085274.15	MYNN	protein_coding	0.118122	0.478863	0.636063	0.954937
Bx1	ENSG00000085276.17	MECOM	protein_coding	0.467126	1.13853	0.265344	0.876615
Bx1	ENSG00000085365.17	SCAMP1	protein_coding	-0.0838178	-0.324217	0.748383	0.972579
Bx1	ENSG00000085377.13	PREP	protein_coding	0.567999	1.92027	0.065924	0.793791
Bx1	ENSG00000085382.11	HACE1	protein_coding	0.622713	2.34252	0.0271334	0.707133
Bx1	ENSG00000085415.15	SEH1L	protein_coding	0.208191	0.605745	0.549967	0.943546
Bx1	ENSG00000085433.15	WDR47	protein_coding	0.160439	0.497278	0.623197	0.953952
Bx1	ENSG00000085449.14	WDFY1	protein_coding	-0.738239	-2.27475	0.03146	0.727385
Bx1	ENSG00000085465.12	OVGP1	protein_coding	-0.119426	-0.323201	0.749143	0.972698
Bx1	ENSG00000085491.15	SLC25A24	protein_coding	0.199713	0.634548	0.531301	0.940964
Bx1	ENSG00000085511.19	MAP3K4	protein_coding	-0.19359	-0.88939	0.381998	0.909839
Bx1	ENSG00000085514.15	PILRA	protein_coding	-0.197951	-0.501002	0.62061	0.953333
Bx1	ENSG00000085552.16	IGSF9	protein_coding	0.552795	1.31776	0.199146	0.858504
Bx1	ENSG00000085563.14	ABCB1	protein_coding	-1.88978	-1.83956	0.0773471	0.80504
Bx1	ENSG00000085644.13	ZNF213	protein_coding	0.251459	0.656857	0.51708	0.93895
Bx1	ENSG00000085662.13	AKR1B1	protein_coding	0.6103	1.2057	0.238858	0.866472
Bx1	ENSG00000085719.11	CPNE3	protein_coding	-0.195446	-0.408242	0.686459	0.963583
Bx1	ENSG00000085721.12	RRN3	protein_coding	0.167415	0.622817	0.538862	0.941791
Bx1	ENSG00000085733.15	CTTN	protein_coding	0.393779	0.740454	0.465699	0.929614
Bx1	ENSG00000085741.12	WNT11	protein_coding	0.34495	0.334637	0.7406	0.970907
Bx1	ENSG00000085760.14	MTIF2	protein_coding	0.202509	0.645997	0.523976	0.939421
Bx1	ENSG00000085788.13	DDHD2	protein_coding	0.171383	0.486042	0.631033	0.954532
Bx1	ENSG00000085831.15	TTC39A	protein_coding	1.82975	1.71906	0.0975604	0.809753
Bx1	ENSG00000085832.16	EPS15	protein_coding	0.79282	2.49978	0.0191099	0.688417
Bx1	ENSG00000085840.12	ORC1	protein_coding	0.107331	0.228226	0.821267	0.9809
Bx1	ENSG00000085871.8	MGST2	protein_coding	-0.356003	-0.932613	0.359651	0.904959
Bx1	ENSG00000085872.14	CHERP	protein_coding	0.0615748	0.189195	0.851418	0.984525
Bx1	ENSG00000085978.21	ATG16L1	protein_coding	-0.0997817	-0.477606	0.636946	0.955009
Bx1	ENSG00000085982.13	USP40	protein_coding	0.433866	1.78854	0.0854196	0.805081
Bx1	ENSG00000085998.13	POMGNT1	protein_coding	0.68729	2.59049	0.0155436	0.670131
Bx1	ENSG00000085999.11	RAD54L	protein_coding	0.206845	0.445059	0.659983	0.958856
Bx1	ENSG00000086015.20	MAST2	protein_coding	0.0236653	0.0720816	0.943092	0.994609
Bx1	ENSG00000086061.15	DNAJA1	protein_coding	0.0115338	0.0277305	0.97809	0.997547
Bx1	ENSG00000086062.12	B4GALT1	protein_coding	0.158111	0.322574	0.749613	0.972698
Bx1	ENSG00000086065.13	CHMP5	protein_coding	0.197781	0.512555	0.612615	0.952091
Bx1	ENSG00000086102.18	NFX1	protein_coding	0.180966	0.819427	0.420036	0.919583
Bx1	ENSG00000086159.12	AQP6	protein_coding	0.312978	0.467801	0.643848	0.955578
Bx1	ENSG00000086189.9	DIMT1	protein_coding	-0.0233974	-0.0831575	0.934367	0.993577
Bx1	ENSG00000086200.16	IPO11	protein_coding	-0.301712	-1.09913	0.281844	0.880624
Bx1	ENSG00000086205.16	FOLH1	protein_coding	1.40506	2.19526	0.0373262	0.740424
Bx1	ENSG00000086232.12	EIF2AK1	protein_coding	0.0826444	0.286337	0.776903	0.974637
Bx1	ENSG00000086288.11	NME8	protein_coding	-0.579195	-0.647553	0.522985	0.939341
Bx1	ENSG00000086289.11	EPDR1	protein_coding	0.151399	0.275352	0.785236	0.97643
Bx1	ENSG00000086300.15	SNX10	protein_coding	-0.252392	-0.450022	0.656447	0.95851
Bx1	ENSG00000086475.14	SEPHS1	protein_coding	0.203755	0.546977	0.589087	0.950209
Bx1	ENSG00000086504.15	MRPL28	protein_coding	-0.0378581	-0.127201	0.899766	0.990268
Bx1	ENSG00000086506.2	HBQ1	protein_coding	-0.425353	-0.474206	0.639335	0.955185
Bx1	ENSG00000086544.2	ITPKC	protein_coding	-0.718521	-2.07079	0.0485044	0.756404
Bx1	ENSG00000086548.8	CEACAM6	protein_coding	-2.35314	-1.18627	0.246309	0.870157
Bx1	ENSG00000086570.12	FAT2	protein_coding	0.947	0.839637	0.408812	0.91718
Bx1	ENSG00000086589.11	RBM22	protein_coding	0.354404	1.75687	0.0907832	0.805693
Bx1	ENSG00000086598.10	TMED2	protein_coding	0.137526	0.489861	0.628365	0.954201
Bx1	ENSG00000086619.13	ERO1B	protein_coding	0.0321405	0.0815082	0.935666	0.993577
Bx1	ENSG00000086666.18	ZFAND6	protein_coding	0.535532	1.21002	0.237224	0.864707
Bx1	ENSG00000086696.10	HSD17B2	protein_coding	0.672385	0.503153	0.619118	0.953333
Bx1	ENSG00000086712.12	TXLNG	protein_coding	0.244406	0.476625	0.637634	0.955185
Bx1	ENSG00000086717.18	PPEF1	protein_coding	0.41519	0.626794	0.536292	0.941791
Bx1	ENSG00000086730.16	LAT2	protein_coding	-0.749041	-1.46952	0.15376	0.825098
Bx1	ENSG00000086758.15	HUWE1	protein_coding	0.00569428	0.0190477	0.984949	0.998681
Bx1	ENSG00000086827.8	ZW10	protein_coding	-0.0321038	-0.123951	0.902313	0.990268
Bx1	ENSG00000086848.14	ALG9	protein_coding	0.119947	0.47159	0.641177	0.955353
Bx1	ENSG00000086967.9	MYBPC2	protein_coding	-0.656821	-0.803037	0.429277	0.920524
Bx1	ENSG00000086991.12	NOX4	protein_coding	1.10369	1.32233	0.197641	0.857548
Bx1	ENSG00000087008.15	ACOX3	protein_coding	-0.1998	-0.702835	0.488442	0.933611
Bx1	ENSG00000087053.18	MTMR2	protein_coding	0.685108	2.07831	0.047753	0.756404
Bx1	ENSG00000087074.7	PPP1R15A	protein_coding	-0.417242	-1.19509	0.242905	0.868797
Bx1	ENSG00000087076.8	HSD17B14	protein_coding	0.210344	0.570009	0.573594	0.94732
Bx1	ENSG00000087077.11	TRIP6	protein_coding	0.453311	1.5084	0.143581	0.823949
Bx1	ENSG00000087085.13	ACHE	protein_coding	-0.153577	-0.249053	0.805288	0.979143
Bx1	ENSG00000087086.13	FTL	protein_coding	-0.0634817	-0.163676	0.87126	0.987013
Bx1	ENSG00000087087.18	SRRT	protein_coding	-0.082291	-0.332962	0.741849	0.971287
Bx1	ENSG00000087088.19	BAX	protein_coding	-0.350463	-1.33553	0.193345	0.856985
Bx1	ENSG00000087095.12	NLK	protein_coding	-0.0293675	-0.118526	0.906567	0.990837
Bx1	ENSG00000087111.20	PIGS	protein_coding	0.234661	0.692365	0.494883	0.934605
Bx1	ENSG00000087116.13	ADAMTS2	protein_coding	0.788947	1.06446	0.296966	0.883282
Bx1	ENSG00000087128.9	TMPRSS11E	protein_coding	-0.397566	-0.346692	0.73163	0.969503
Bx1	ENSG00000087152.15	ATXN7L3	protein_coding	0.169238	0.899116	0.376892	0.908609
Bx1	ENSG00000087157.18	PGS1	protein_coding	0.0428371	0.161504	0.872953	0.987141
Bx1	ENSG00000087191.12	PSMC5	protein_coding	0.459598	1.40086	0.173149	0.838116
Bx1	ENSG00000087206.16	UIMC1	protein_coding	-0.0583953	-0.165985	0.869461	0.986557
Bx1	ENSG00000087237.10	CETP	protein_coding	-0.80294	-1.57465	0.127501	0.819077
Bx1	ENSG00000087245.12	MMP2	protein_coding	1.28493	1.49518	0.14698	0.823949
Bx1	ENSG00000087250.8	MT3	protein_coding	-0.0689255	-0.0741917	0.941429	0.994609
Bx1	ENSG00000087253.11	LPCAT2	protein_coding	0.140769	0.300615	0.766113	0.974143
Bx1	ENSG00000087258.13	GNAO1	protein_coding	-0.110713	-0.125183	0.901347	0.990268
Bx1	ENSG00000087263.16	OGFOD1	protein_coding	0.0641534	0.223416	0.824968	0.981069
Bx1	ENSG00000087266.15	SH3BP2	protein_coding	-0.726529	-1.83704	0.0777304	0.805081
Bx1	ENSG00000087269.15	NOP14	protein_coding	-0.305965	-1.54023	0.13566	0.821514
Bx1	ENSG00000087274.16	ADD1	protein_coding	-0.245096	-1.1048	0.279428	0.879528
Bx1	ENSG00000087299.11	L2HGDH	protein_coding	-0.288589	-0.700587	0.489821	0.934109
Bx1	ENSG00000087301.8	TXNDC16	protein_coding	-0.207773	-0.598379	0.554796	0.943546
Bx1	ENSG00000087302.8	C14orf166	protein_coding	-0.0464373	-0.18307	0.856172	0.985151
Bx1	ENSG00000087303.16	NID2	protein_coding	1.35702	1.44259	0.161148	0.831491
Bx1	ENSG00000087338.4	GMCL1	protein_coding	0.186119	0.709046	0.484644	0.931977
Bx1	ENSG00000087365.14	SF3B2	protein_coding	-0.481211	-2.22097	0.0353284	0.740424
Bx1	ENSG00000087448.9	KLHL42	protein_coding	-0.483548	-1.14627	0.262187	0.876495
Bx1	ENSG00000087460.23	GNAS	protein_coding	0.138543	0.52363	0.604998	0.951595
Bx1	ENSG00000087470.17	DNM1L	protein_coding	0.199013	0.790675	0.43633	0.921404
Bx1	ENSG00000087494.15	PTHLH	protein_coding	-0.403227	-0.504241	0.618364	0.953333
Bx1	ENSG00000087495.16	PHACTR3	protein_coding	0.055606	0.0680798	0.946246	0.994609
Bx1	ENSG00000087502.17	ERGIC2	protein_coding	-0.0983255	-0.265543	0.792698	0.977569
Bx1	ENSG00000087510.6	TFAP2C	protein_coding	0.308023	0.775026	0.445358	0.923214
Bx1	ENSG00000087586.17	AURKA	protein_coding	-0.731901	-1.36328	0.184552	0.847709
Bx1	ENSG00000087589.16	CASS4	protein_coding	-0.829651	-1.83195	0.0785086	0.805081
Bx1	ENSG00000087842.10	PIR	protein_coding	0.0676564	0.0885804	0.930098	0.993268
Bx1	ENSG00000087884.14	AAMDC	protein_coding	-0.239991	-0.71544	0.480752	0.931892
Bx1	ENSG00000087903.12	RFX2	protein_coding	-0.761183	-1.93822	0.0635922	0.7922
Bx1	ENSG00000087995.15	METTL2A	protein_coding	0.487235	1.80074	0.0834256	0.805081
Bx1	ENSG00000088002.11	SULT2B1	protein_coding	-0.791906	-0.891251	0.381018	0.909534
Bx1	ENSG00000088035.15	ALG6	protein_coding	0.311072	0.952174	0.34983	0.902946
Bx1	ENSG00000088038.17	CNOT3	protein_coding	-0.616503	-2.28032	0.0310821	0.727385
Bx1	ENSG00000088053.11	GP6	protein_coding	-1.48287	-2.24485	0.0335609	0.737587
Bx1	ENSG00000088179.8	PTPN4	protein_coding	0.0498234	0.207132	0.83753	0.982803
Bx1	ENSG00000088205.12	DDX18	protein_coding	-0.076936	-0.353757	0.726391	0.969274
Bx1	ENSG00000088247.15	KHSRP	protein_coding	0.0350122	0.137437	0.89175	0.98963
Bx1	ENSG00000088256.8	GNA11	protein_coding	0.0172852	0.0655017	0.948279	0.994609
Bx1	ENSG00000088280.18	ASAP3	protein_coding	-0.505218	-0.889963	0.381696	0.909629
Bx1	ENSG00000088298.12	EDEM2	protein_coding	-0.404154	-1.42164	0.167088	0.832626
Bx1	ENSG00000088305.18	DNMT3B	protein_coding	-0.319282	-0.710636	0.483674	0.931977
Bx1	ENSG00000088320.3	REM1	protein_coding	-0.724765	-1.3636	0.184453	0.847535
Bx1	ENSG00000088325.15	TPX2	protein_coding	-0.827244	-1.86628	0.0733894	0.801075
Bx1	ENSG00000088340.15	FER1L4	unitary_pseudogene	-0.818123	-1.32111	0.198043	0.858353
Bx1	ENSG00000088356.5	PDRG1	protein_coding	-0.184795	-0.578156	0.568163	0.946252
Bx1	ENSG00000088367.20	EPB41L1	protein_coding	0.0361579	0.06688	0.947192	0.994609
Bx1	ENSG00000088386.15	SLC15A1	protein_coding	-0.0623281	-0.0516495	0.959205	0.995134
Bx1	ENSG00000088387.17	DOCK9	protein_coding	0.0778695	0.235215	0.815896	0.98028
Bx1	ENSG00000088448.14	ANKRD10	protein_coding	-0.289103	-0.968671	0.341688	0.899356
Bx1	ENSG00000088451.10	TGDS	protein_coding	-0.26221	-0.92199	0.365061	0.906041
Bx1	ENSG00000088538.12	DOCK3	protein_coding	0.420295	0.445667	0.659549	0.958803
Bx1	ENSG00000088543.14	C3orf18	protein_coding	0.0732129	0.168564	0.867452	0.986557
Bx1	ENSG00000088682.13	COQ9	protein_coding	0.122803	0.447896	0.65796	0.95851
Bx1	ENSG00000088726.15	TMEM40	protein_coding	1.00432	1.17744	0.249751	0.870367
Bx1	ENSG00000088727.12	KIF9	protein_coding	0.0897884	0.200534	0.842633	0.983911
Bx1	ENSG00000088756.12	ARHGAP28	protein_coding	1.16272	2.0363	0.0520886	0.764289
Bx1	ENSG00000088766.11	CRLS1	protein_coding	0.196549	0.646301	0.523783	0.939341
Bx1	ENSG00000088808.16	PPP1R13B	protein_coding	0.028289	0.0849424	0.932962	0.993469
Bx1	ENSG00000088812.17	ATRN	protein_coding	0.219051	0.716899	0.479866	0.93166
Bx1	ENSG00000088826.17	SMOX	protein_coding	0.850593	2.16105	0.0401414	0.741789
Bx1	ENSG00000088827.12	SIGLEC1	protein_coding	-0.173033	-0.287534	0.775996	0.974637
Bx1	ENSG00000088832.14	FKBP1A	protein_coding	-0.201454	-1.09643	0.283002	0.880624
Bx1	ENSG00000088833.17	NSFL1C	protein_coding	-0.33995	-1.18057	0.248523	0.870367
Bx1	ENSG00000088836.12	SLC4A11	protein_coding	0.576015	0.618689	0.541537	0.942027
Bx1	ENSG00000088854.12	C20orf194	protein_coding	0.30931	1.25386	0.221117	0.862954
Bx1	ENSG00000088876.11	ZNF343	protein_coding	-0.057029	-0.149509	0.882313	0.988544
Bx1	ENSG00000088881.20	EBF4	protein_coding	0.306955	0.661943	0.513867	0.938104
Bx1	ENSG00000088882.7	CPXM1	protein_coding	0.676801	0.772285	0.446951	0.923373
Bx1	ENSG00000088888.17	MAVS	protein_coding	-0.175216	-0.609095	0.547779	0.943546
Bx1	ENSG00000088899.14	RP5-1187M17.10	protein_coding	-0.218459	-0.415942	0.680886	0.962954
Bx1	ENSG00000088926.13	F11	protein_coding	-0.326631	-0.219892	0.827683	0.981529
Bx1	ENSG00000088930.7	XRN2	protein_coding	0.361592	1.40781	0.171103	0.836473
Bx1	ENSG00000088970.15	KIZ	protein_coding	0.406927	1.20788	0.23803	0.86573
Bx1	ENSG00000088986.10	DYNLL1	protein_coding	0.231952	0.933515	0.359195	0.904959
Bx1	ENSG00000088992.17	TESC	protein_coding	-0.552088	-0.57332	0.571384	0.946811
Bx1	ENSG00000089006.16	SNX5	protein_coding	0.192031	0.688565	0.497232	0.935293
Bx1	ENSG00000089009.15	RPL6	protein_coding	0.564975	1.63635	0.113888	0.812386
Bx1	ENSG00000089012.14	SIRPG	protein_coding	-2.09716	-1.99485	0.0567055	0.781448
Bx1	ENSG00000089022.13	MAPKAPK5	protein_coding	0.304688	0.803344	0.429103	0.920524
Bx1	ENSG00000089041.16	P2RX7	protein_coding	-0.0370253	-0.0750177	0.940778	0.99448
Bx1	ENSG00000089048.14	ESF1	protein_coding	0.385675	1.2287	0.230256	0.862954
Bx1	ENSG00000089050.14	RBBP9	protein_coding	0.187235	0.60214	0.552328	0.943546
Bx1	ENSG00000089053.12	ANAPC5	protein_coding	0.260302	0.911361	0.370528	0.906678
Bx1	ENSG00000089057.14	SLC23A2	protein_coding	0.108099	0.397234	0.694457	0.963773
Bx1	ENSG00000089060.11	SLC8B1	protein_coding	-0.434111	-1.34832	0.189256	0.851093
Bx1	ENSG00000089063.14	TMEM230	protein_coding	0.193353	0.784158	0.440076	0.921859
Bx1	ENSG00000089091.16	DZANK1	protein_coding	0.650024	1.17634	0.250179	0.870367
Bx1	ENSG00000089094.16	KDM2B	protein_coding	-0.202894	-0.566707	0.575802	0.947416
Bx1	ENSG00000089101.17	CFAP61	protein_coding	-0.505151	-0.539168	0.594386	0.951273
Bx1	ENSG00000089123.15	TASP1	protein_coding	0.258674	1.08468	0.288079	0.881063
Bx1	ENSG00000089127.12	OAS1	protein_coding	-0.940869	-1.88473	0.0707598	0.798195
Bx1	ENSG00000089154.10	GCN1	protein_coding	0.403358	1.22021	0.233403	0.862954
Bx1	ENSG00000089157.15	RPLP0	protein_coding	0.416527	1.09483	0.283688	0.880687
Bx1	ENSG00000089159.15	PXN	protein_coding	-0.074185	-0.245322	0.808144	0.97947
Bx1	ENSG00000089163.4	SIRT4	protein_coding	-0.162632	-0.394533	0.696424	0.963773
Bx1	ENSG00000089169.14	RPH3A	protein_coding	-0.805548	-1.24664	0.223709	0.862954
Bx1	ENSG00000089177.17	KIF16B	protein_coding	0.548312	1.70457	0.100269	0.811893
Bx1	ENSG00000089195.14	TRMT6	protein_coding	0.15896	0.575252	0.570096	0.946525
Bx1	ENSG00000089220.4	PEBP1	protein_coding	0.0362077	0.112581	0.911233	0.991803
Bx1	ENSG00000089225.19	TBX5	protein_coding	-0.605177	-0.397984	0.693911	0.963773
Bx1	ENSG00000089234.15	BRAP	protein_coding	0.483127	1.83289	0.078364	0.805081
Bx1	ENSG00000089248.6	ERP29	protein_coding	0.450499	1.25429	0.220961	0.862954
Bx1	ENSG00000089280.18	FUS	protein_coding	0.119328	0.515814	0.610369	0.952091
Bx1	ENSG00000089289.15	IGBP1	protein_coding	0.513685	1.49032	0.148244	0.823949
Bx1	ENSG00000089327.14	FXYD5	protein_coding	-0.172365	-0.436917	0.6658	0.960404
Bx1	ENSG00000089335.20	ZNF302	protein_coding	0.172112	0.592595	0.558602	0.944261
Bx1	ENSG00000089351.14	GRAMD1A	protein_coding	0.0230848	0.0933927	0.926312	0.992714
Bx1	ENSG00000089356.16	FXYD3	protein_coding	0.205806	0.162488	0.872185	0.987029
Bx1	ENSG00000089472.16	HEPH	protein_coding	1.09568	1.93835	0.0635764	0.7922
Bx1	ENSG00000089486.16	CDIP1	protein_coding	0.321638	1.02263	0.315959	0.890841
Bx1	ENSG00000089505.17	CMTM1	protein_coding	-0.201534	-0.545515	0.590077	0.950242
Bx1	ENSG00000089558.8	KCNH4	protein_coding	-1.04406	-2.17372	0.0390767	0.741789
Bx1	ENSG00000089597.16	GANAB	protein_coding	0.14268	0.627707	0.535704	0.941791
Bx1	ENSG00000089639.10	GMIP	protein_coding	-0.354865	-1.13849	0.265358	0.876615
Bx1	ENSG00000089682.16	RBM41	protein_coding	0.250645	0.72878	0.472689	0.930644
Bx1	ENSG00000089685.14	BIRC5	protein_coding	-0.307738	-0.574431	0.570643	0.946525
Bx1	ENSG00000089692.8	LAG3	protein_coding	-1.63048	-3.4281	0.00204687	0.48175
Bx1	ENSG00000089693.10	MLF2	protein_coding	-0.315288	-0.814363	0.422877	0.919583
Bx1	ENSG00000089723.9	OTUB2	protein_coding	0.101969	0.230729	0.819342	0.980711
Bx1	ENSG00000089737.15	DDX24	protein_coding	-0.429025	-1.7897	0.0852277	0.805081
Bx1	ENSG00000089775.11	ZBTB25	protein_coding	-0.00932325	-0.0294254	0.976751	0.997514
Bx1	ENSG00000089818.16	NECAP1	protein_coding	-0.404667	-0.991853	0.330465	0.895281
Bx1	ENSG00000089820.15	ARHGAP4	protein_coding	-0.827796	-1.90775	0.0675933	0.794567
Bx1	ENSG00000089847.12	ANKRD24	protein_coding	0.16728	0.248877	0.805423	0.979143
Bx1	ENSG00000089876.11	DHX32	protein_coding	0.142206	0.488242	0.629495	0.954279
Bx1	ENSG00000089902.9	RCOR1	protein_coding	-0.116393	-0.366656	0.71686	0.967078
Bx1	ENSG00000089916.17	GPATCH2L	protein_coding	-0.14157	-0.558272	0.581464	0.948369
Bx1	ENSG00000090006.17	LTBP4	protein_coding	-0.097607	-0.193063	0.848419	0.984068
Bx1	ENSG00000090013.9	BLVRB	protein_coding	-0.550657	-1.32679	0.196182	0.857548
Bx1	ENSG00000090020.10	SLC9A1	protein_coding	-0.552255	-1.71816	0.0977267	0.809753
Bx1	ENSG00000090054.13	SPTLC1	protein_coding	-0.202578	-0.687511	0.497885	0.935472
Bx1	ENSG00000090060.17	PAPOLA	protein_coding	0.0971935	0.585781	0.563104	0.944923
Bx1	ENSG00000090061.17	CCNK	protein_coding	-0.111815	-0.621134	0.539951	0.941791
Bx1	ENSG00000090097.20	PCBP4	protein_coding	0.307488	0.814808	0.422628	0.919583
Bx1	ENSG00000090104.11	RGS1	protein_coding	-1.69102	-2.4067	0.0235445	0.69878
Bx1	ENSG00000090238.11	YPEL3	protein_coding	0.0112353	0.020443	0.983847	0.998386
Bx1	ENSG00000090263.15	MRPS33	protein_coding	0.615279	1.78269	0.0863884	0.805693
Bx1	ENSG00000090266.12	NDUFB2	protein_coding	0.418	0.992041	0.330375	0.895281
Bx1	ENSG00000090273.13	NUDC	protein_coding	-0.427986	-1.5404	0.13562	0.821514
Bx1	ENSG00000090316.15	MAEA	protein_coding	0.00904423	0.0330614	0.97388	0.997268
Bx1	ENSG00000090339.8	ICAM1	protein_coding	-0.896733	-1.78097	0.0866753	0.805693
Bx1	ENSG00000090372.14	STRN4	protein_coding	-0.40728	-1.35789	0.186237	0.848863
Bx1	ENSG00000090376.8	IRAK3	protein_coding	0.256613	0.426239	0.673463	0.961886
Bx1	ENSG00000090382.6	LYZ	protein_coding	-0.730444	-1.16435	0.25492	0.873076
Bx1	ENSG00000090432.6	MUL1	protein_coding	-0.0662095	-0.176777	0.861062	0.986071
Bx1	ENSG00000090447.11	TFAP4	protein_coding	0.649923	1.78707	0.0856618	0.805081
Bx1	ENSG00000090470.14	PDCD7	protein_coding	-0.504244	-1.48322	0.15011	0.825098
Bx1	ENSG00000090487.10	SPG21	protein_coding	-0.00752995	-0.0290511	0.977047	0.997514
Bx1	ENSG00000090512.11	FETUB	protein_coding	-0.402408	-0.393761	0.696988	0.963773
Bx1	ENSG00000090520.10	DNAJB11	protein_coding	-0.136722	-0.368178	0.715739	0.967052
Bx1	ENSG00000090530.9	P3H2	protein_coding	-0.0220995	-0.0381029	0.969898	0.99623
Bx1	ENSG00000090534.17	THPO	protein_coding	-0.466084	-0.564421	0.577334	0.947553
Bx1	ENSG00000090539.15	CHRD	protein_coding	0.0483746	0.0651295	0.948572	0.994609
Bx1	ENSG00000090554.12	FLT3LG	protein_coding	-0.732765	-1.14333	0.263384	0.87657
Bx1	ENSG00000090565.15	RAB11FIP3	protein_coding	-0.311419	-0.987293	0.332653	0.89556
Bx1	ENSG00000090581.9	GNPTG	protein_coding	0.0513012	0.155816	0.877389	0.987814
Bx1	ENSG00000090612.20	ZNF268	protein_coding	0.774573	2.54133	0.017391	0.685392
Bx1	ENSG00000090615.12	GOLGA3	protein_coding	0.151962	0.544924	0.590478	0.950242
Bx1	ENSG00000090621.13	PABPC4	protein_coding	0.168971	0.649543	0.521719	0.939341
Bx1	ENSG00000090659.17	CD209	protein_coding	0.123436	0.182088	0.856934	0.985151
Bx1	ENSG00000090661.11	CERS4	protein_coding	-0.352743	-0.910497	0.370975	0.906678
Bx1	ENSG00000090674.15	MCOLN1	protein_coding	0.0738105	0.262569	0.794964	0.978278
Bx1	ENSG00000090686.15	USP48	protein_coding	-0.322477	-1.28636	0.209723	0.86027
Bx1	ENSG00000090776.5	EFNB1	protein_coding	0.255632	0.573508	0.571258	0.946811
Bx1	ENSG00000090857.13	PDPR	protein_coding	-0.280895	-1.09409	0.284007	0.880687
Bx1	ENSG00000090861.15	AARS	protein_coding	0.0576182	0.209461	0.83573	0.982803
Bx1	ENSG00000090863.11	GLG1	protein_coding	-0.0120923	-0.0363745	0.971263	0.996521
Bx1	ENSG00000090889.11	KIF4A	protein_coding	-0.490097	-0.890776	0.381268	0.909534
Bx1	ENSG00000090905.17	TNRC6A	protein_coding	-0.150312	-0.511863	0.613093	0.952346
Bx1	ENSG00000090924.14	PLEKHG2	protein_coding	-0.004053	-0.01126	0.991102	0.999054
Bx1	ENSG00000090932.10	DLL3	protein_coding	-0.466992	-0.414073	0.682237	0.963009
Bx1	ENSG00000090971.4	NAT14	protein_coding	-0.237141	-0.480416	0.634973	0.954803
Bx1	ENSG00000090975.12	PITPNM2	protein_coding	0.845918	1.58284	0.125621	0.819034
Bx1	ENSG00000090989.17	EXOC1	protein_coding	0.516515	2.54585	0.0172132	0.682996
Bx1	ENSG00000091009.7	RBM27	protein_coding	-0.268123	-0.679285	0.502996	0.936056
Bx1	ENSG00000091039.16	OSBPL8	protein_coding	0.23935	0.96827	0.341884	0.899356
Bx1	ENSG00000091073.19	DTX2	protein_coding	-0.539117	-1.01344	0.320245	0.89165
Bx1	ENSG00000091106.18	NLRC4	protein_coding	0.0893012	0.253851	0.801619	0.978764
Bx1	ENSG00000091127.13	PUS7	protein_coding	0.317576	0.873167	0.390613	0.913332
Bx1	ENSG00000091128.12	LAMB4	protein_coding	0.271312	0.364859	0.718185	0.967507
Bx1	ENSG00000091129.19	NRCAM	protein_coding	1.0563	1.4584	0.156778	0.825746
Bx1	ENSG00000091136.13	LAMB1	protein_coding	1.16363	2.6889	0.012381	0.644894
Bx1	ENSG00000091137.11	SLC26A4	protein_coding	-0.773562	-0.860508	0.397422	0.914596
Bx1	ENSG00000091138.12	SLC26A3	protein_coding	-0.0647945	-0.0774645	0.938851	0.994296
Bx1	ENSG00000091140.12	DLD	protein_coding	0.268463	0.703305	0.488154	0.933557
Bx1	ENSG00000091157.13	WDR7	protein_coding	0.0371791	0.12819	0.898991	0.990268
Bx1	ENSG00000091164.12	TXNL1	protein_coding	0.603283	1.87783	0.0717332	0.799076
Bx1	ENSG00000091181.19	IL5RA	protein_coding	-1.64459	-2.93154	0.00697031	0.612533
Bx1	ENSG00000091262.14	ABCC6	protein_coding	-0.861622	-1.1327	0.267739	0.877143
Bx1	ENSG00000091317.7	CMTM6	protein_coding	-0.0151411	-0.0486791	0.961549	0.99536
Bx1	ENSG00000091409.14	ITGA6	protein_coding	1.47556	2.0106	0.0549101	0.778
Bx1	ENSG00000091428.17	RAPGEF4	protein_coding	0.714009	1.04196	0.30708	0.888923
Bx1	ENSG00000091436.16	AC013461.1	protein_coding	0.625134	1.44246	0.161183	0.831491
Bx1	ENSG00000091482.5	SMPX	protein_coding	0.742445	0.619282	0.541152	0.941874
Bx1	ENSG00000091483.6	FH	protein_coding	0.378617	0.811245	0.424634	0.92014
Bx1	ENSG00000091490.10	SEL1L3	protein_coding	-0.336153	-0.641343	0.526947	0.94061
Bx1	ENSG00000091513.14	TF	protein_coding	-0.436931	-0.270479	0.78894	0.976594
Bx1	ENSG00000091527.15	CDV3	protein_coding	0.0540652	0.208448	0.836513	0.982803
Bx1	ENSG00000091536.16	MYO15A	protein_coding	0.289758	0.480141	0.635166	0.954803
Bx1	ENSG00000091542.8	ALKBH5	protein_coding	-0.253505	-1.03605	0.309775	0.889875
Bx1	ENSG00000091583.10	APOH	protein_coding	-1.68813	-0.922291	0.364907	0.90601
Bx1	ENSG00000091592.15	NLRP1	protein_coding	-0.1066	-0.140802	0.889118	0.989001
Bx1	ENSG00000091622.15	PITPNM3	protein_coding	-0.481372	-0.698423	0.49115	0.934432
Bx1	ENSG00000091640.7	SPAG7	protein_coding	-0.247614	-0.865092	0.394948	0.914596
Bx1	ENSG00000091651.8	ORC6	protein_coding	0.193983	0.414316	0.682061	0.963009
Bx1	ENSG00000091656.15	ZFHX4	protein_coding	-0.911707	-0.860472	0.397442	0.914596
Bx1	ENSG00000091704.9	CPA1	protein_coding	-0.419228	-0.557525	0.581966	0.948411
Bx1	ENSG00000091732.15	ZC3HC1	protein_coding	0.190746	0.869016	0.392838	0.913888
Bx1	ENSG00000091831.21	ESR1	protein_coding	-0.61633	-1.02828	0.313345	0.890689
Bx1	ENSG00000091844.7	RGS17	protein_coding	0.305129	0.438785	0.664464	0.959958
Bx1	ENSG00000091879.13	ANGPT2	protein_coding	0.520215	1.3135	0.200555	0.858504
Bx1	ENSG00000091947.9	TMEM101	protein_coding	0.221033	0.685665	0.499029	0.93574
Bx1	ENSG00000091972.18	CD200	protein_coding	-0.530477	-0.77532	0.445187	0.923197
Bx1	ENSG00000091986.15	CCDC80	protein_coding	1.32165	1.46935	0.153807	0.825098
Bx1	ENSG00000092009.10	CMA1	protein_coding	1.27887	1.47773	0.151564	0.825098
Bx1	ENSG00000092010.14	PSME1	protein_coding	-0.529877	-1.48279	0.150222	0.825098
Bx1	ENSG00000092020.10	PPP2R3C	protein_coding	0.0986886	0.305028	0.762788	0.974143
Bx1	ENSG00000092036.16	HAUS4	protein_coding	-0.108896	-0.319544	0.751883	0.972863
Bx1	ENSG00000092051.16	JPH4	protein_coding	-0.0899857	-0.159047	0.874868	0.987517
Bx1	ENSG00000092054.12	MYH7	protein_coding	-1.48627	-2.70688	0.0118725	0.644136
Bx1	ENSG00000092068.18	SLC7A8	protein_coding	0.15435	0.312574	0.757112	0.974143
Bx1	ENSG00000092094.10	OSGEP	protein_coding	0.0340708	0.115041	0.909302	0.991179
Bx1	ENSG00000092096.14	SLC22A17	protein_coding	0.764126	1.6863	0.103776	0.811893
Bx1	ENSG00000092098.16	RNF31	protein_coding	-0.129854	-0.533218	0.598439	0.951481
Bx1	ENSG00000092108.20	SCFD1	protein_coding	-0.0310155	-0.136906	0.892166	0.98963
Bx1	ENSG00000092140.14	G2E3	protein_coding	-0.0631804	-0.240062	0.812176	0.980047
Bx1	ENSG00000092148.12	HECTD1	protein_coding	-0.16212	-0.503665	0.618763	0.953333
Bx1	ENSG00000092199.17	HNRNPC	protein_coding	0.182586	0.755627	0.456705	0.927748
Bx1	ENSG00000092200.12	RPGRIP1	protein_coding	-0.75142	-1.6338	0.114427	0.812386
Bx1	ENSG00000092201.9	SUPT16H	protein_coding	0.268924	0.899364	0.376763	0.908609
Bx1	ENSG00000092203.13	TOX4	protein_coding	0.0630613	0.291835	0.772743	0.974438
Bx1	ENSG00000092208.16	GEMIN2	protein_coding	0.012162	0.0377413	0.970184	0.996269
Bx1	ENSG00000092295.11	TGM1	protein_coding	-0.141493	-0.303292	0.764096	0.974143
Bx1	ENSG00000092330.15	TINF2	protein_coding	0.135275	0.517275	0.609363	0.952017
Bx1	ENSG00000092345.13	DAZL	protein_coding	-1.11757	-1.12831	0.269554	0.877143
Bx1	ENSG00000092421.16	SEMA6A	protein_coding	0.13421	0.240624	0.811745	0.979822
Bx1	ENSG00000092439.13	TRPM7	protein_coding	-0.0869153	-0.314188	0.7559	0.973674
Bx1	ENSG00000092445.11	TYRO3	protein_coding	0.233264	0.476543	0.637692	0.955185
Bx1	ENSG00000092470.11	WDR76	protein_coding	-0.0136783	-0.0261767	0.979317	0.997697
Bx1	ENSG00000092529.22	CAPN3	protein_coding	0.0420407	0.0982853	0.922464	0.992624
Bx1	ENSG00000092531.9	SNAP23	protein_coding	-0.136525	-0.424145	0.67497	0.961924
Bx1	ENSG00000092607.13	TBX15	protein_coding	-0.952564	-0.829458	0.414441	0.918324
Bx1	ENSG00000092621.11	PHGDH	protein_coding	-0.360517	-0.428802	0.671621	0.961886
Bx1	ENSG00000092758.15	COL9A3	protein_coding	0.677382	0.567261	0.575431	0.947416
Bx1	ENSG00000092820.17	EZR	protein_coding	-0.500132	-1.5492	0.133494	0.821135
Bx1	ENSG00000092841.18	MYL6	protein_coding	0.0738258	0.231319	0.818889	0.980578
Bx1	ENSG00000092847.11	AGO1	protein_coding	0.136873	0.414	0.68229	0.963009
Bx1	ENSG00000092850.11	TEKT2	protein_coding	-0.83597	-1.23135	0.22928	0.862954
Bx1	ENSG00000092853.13	CLSPN	protein_coding	-0.338458	-0.797993	0.432146	0.920524
Bx1	ENSG00000092871.16	RFFL	protein_coding	-0.261945	-1.08289	0.288859	0.881063
Bx1	ENSG00000092929.11	UNC13D	protein_coding	-1.21436	-2.11091	0.0446123	0.753213
Bx1	ENSG00000092931.11	MFSD11	protein_coding	0.200561	0.790455	0.436456	0.921404
Bx1	ENSG00000092964.16	DPYSL2	protein_coding	0.155203	0.433302	0.668391	0.961176
Bx1	ENSG00000092969.11	TGFB2	protein_coding	1.43755	1.66649	0.107691	0.811893
Bx1	ENSG00000092978.10	GPATCH2	protein_coding	0.680426	1.78486	0.0860274	0.805693
Bx1	ENSG00000093000.18	NUP50	protein_coding	-0.0649497	-0.277482	0.783618	0.976099
Bx1	ENSG00000093009.9	CDC45	protein_coding	-0.130483	-0.267276	0.791378	0.977005
Bx1	ENSG00000093010.11	COMT	protein_coding	-0.251622	-0.850046	0.403106	0.91537
Bx1	ENSG00000093072.15	CECR1	protein_coding	-0.710229	-1.1743	0.250981	0.8704
Bx1	ENSG00000093100.13	XXbac-B461K10.4	processed_transcript	0.00617493	0.0127627	0.989915	0.999054
Bx1	ENSG00000093134.13	VNN3	protein_coding	-0.625269	-0.540791	0.593283	0.950863
Bx1	ENSG00000093144.18	ECHDC1	protein_coding	0.479037	1.56638	0.129424	0.81972
Bx1	ENSG00000093167.17	LRRFIP2	protein_coding	-0.128174	-0.346151	0.732031	0.969503
Bx1	ENSG00000093183.13	SEC22C	protein_coding	0.0192674	0.067155	0.946975	0.994609
Bx1	ENSG00000093217.9	XYLB	protein_coding	0.377407	0.80949	0.425624	0.920524
Bx1	ENSG00000094631.18	HDAC6	protein_coding	0.120841	0.498437	0.622391	0.95395
Bx1	ENSG00000094755.16	GABRP	protein_coding	1.44835	1.02263	0.315958	0.890841
Bx1	ENSG00000094796.4	KRT31	protein_coding	0.841922	0.656236	0.517473	0.93895
Bx1	ENSG00000094804.9	CDC6	protein_coding	-0.245753	-0.591983	0.559006	0.944261
Bx1	ENSG00000094841.13	UPRT	protein_coding	-0.221264	-0.646078	0.523925	0.939401
Bx1	ENSG00000094880.10	CDC23	protein_coding	0.352158	1.52726	0.138844	0.82328
Bx1	ENSG00000094914.12	AAAS	protein_coding	-0.0989517	-0.456221	0.652042	0.957194
Bx1	ENSG00000094916.13	CBX5	protein_coding	0.200035	0.571042	0.572904	0.94726
Bx1	ENSG00000094963.13	FMO2	protein_coding	0.956342	0.944565	0.353629	0.903153
Bx1	ENSG00000094975.13	SUCO	protein_coding	0.144398	0.427511	0.672548	0.961886
Bx1	ENSG00000095002.12	MSH2	protein_coding	0.0776526	0.173219	0.863829	0.9864
Bx1	ENSG00000095015.5	MAP3K1	protein_coding	-0.0737105	-0.19893	0.843874	0.984021
Bx1	ENSG00000095059.15	DHPS	protein_coding	0.209483	0.789689	0.436895	0.921404
Bx1	ENSG00000095066.11	HOOK2	protein_coding	0.252325	0.710396	0.48382	0.931977
Bx1	ENSG00000095110.7	NXPE1	protein_coding	-0.906266	-0.804286	0.428569	0.920524
Bx1	ENSG00000095139.13	ARCN1	protein_coding	-0.196694	-0.791006	0.43614	0.921404
Bx1	ENSG00000095203.14	EPB41L4B	protein_coding	-0.59233	-0.928683	0.361646	0.905603
Bx1	ENSG00000095209.11	TMEM38B	protein_coding	0.255965	0.46001	0.649356	0.956447
Bx1	ENSG00000095261.13	PSMD5	protein_coding	-0.297544	-1.05324	0.301981	0.886956
Bx1	ENSG00000095303.14	PTGS1	protein_coding	0.206727	0.380605	0.706607	0.966442
Bx1	ENSG00000095319.14	NUP188	protein_coding	-0.36479	-1.08554	0.287704	0.881063
Bx1	ENSG00000095321.16	CRAT	protein_coding	-0.342611	-0.638848	0.528543	0.940838
Bx1	ENSG00000095370.19	SH2D3C	protein_coding	-0.215513	-0.455463	0.65258	0.95745
Bx1	ENSG00000095380.10	NANS	protein_coding	-0.478132	-1.13231	0.267902	0.877143
Bx1	ENSG00000095383.19	TBC1D2	protein_coding	-0.226464	-0.657161	0.516888	0.93895
Bx1	ENSG00000095397.13	DFNB31	protein_coding	-0.541249	-1.14138	0.264177	0.87657
Bx1	ENSG00000095464.9	PDE6C	protein_coding	1.25557	1.45425	0.157916	0.826717
Bx1	ENSG00000095485.16	CWF19L1	protein_coding	-0.0607524	-0.209115	0.835998	0.982803
Bx1	ENSG00000095539.15	SEMA4G	protein_coding	0.118244	0.209061	0.83604	0.982803
Bx1	ENSG00000095564.13	BTAF1	protein_coding	0.161613	0.38458	0.703695	0.965455
Bx1	ENSG00000095574.11	IKZF5	protein_coding	0.0764969	0.274926	0.785559	0.976594
Bx1	ENSG00000095585.16	BLNK	protein_coding	-1.19148	-3.3291	0.00262498	0.54
Bx1	ENSG00000095587.8	TLL2	protein_coding	-1.02258	-2.15703	0.0404843	0.741789
Bx1	ENSG00000095596.11	CYP26A1	protein_coding	-1.7231	-1.82489	0.0795977	0.805081
Bx1	ENSG00000095627.9	TDRD1	protein_coding	1.65674	1.41408	0.169272	0.834459
Bx1	ENSG00000095637.21	SORBS1	protein_coding	0.421606	0.597622	0.555293	0.943546
Bx1	ENSG00000095713.13	CRTAC1	protein_coding	0.843975	0.835186	0.411268	0.918258
Bx1	ENSG00000095739.10	BAMBI	protein_coding	-0.15741	-0.207594	0.837173	0.982803
Bx1	ENSG00000095752.6	IL11	protein_coding	-0.105734	-0.187977	0.852363	0.984792
Bx1	ENSG00000095777.14	MYO3A	protein_coding	0.696311	0.557458	0.582011	0.948411
Bx1	ENSG00000095787.21	WAC	protein_coding	-0.0604468	-0.276188	0.784601	0.976291
Bx1	ENSG00000095794.19	CREM	protein_coding	0.0315835	0.106947	0.915657	0.992102
Bx1	ENSG00000095906.16	NUBP2	protein_coding	-0.369487	-1.1636	0.255216	0.873205
Bx1	ENSG00000095917.13	TPSD1	protein_coding	-0.817156	-0.651079	0.520743	0.939341
Bx1	ENSG00000095932.6	SMIM24	protein_coding	-1.51461	-1.63233	0.114737	0.812386
Bx1	ENSG00000095951.16	HIVEP1	protein_coding	0.0146489	0.0616014	0.951354	0.994609
Bx1	ENSG00000095970.16	TREM2	protein_coding	0.0175479	0.0327739	0.974107	0.997268
Bx1	ENSG00000096006.11	CRISP3	protein_coding	-2.37568	-1.35844	0.186063	0.848863
Bx1	ENSG00000096060.14	FKBP5	protein_coding	0.044917	0.0984956	0.922299	0.992624
[truncated: 53,075 more rows]

## Sheet: Table S3b
module_name	network_feature	biopsy	gene_id	gene_name	gene_type	logFC	t	P.Value	fdr
Mod2 (blue)	ClusterCoef	Bx1	ENSG00000002933.7	TMEM176A	protein_coding	0.0563657	1.03564	0.307525	0.955057
Mod2 (blue)	ClusterCoef	Bx2	ENSG00000002933.7	TMEM176A	protein_coding	-0.082445	-1.5148	0.138866	0.999681
Mod2 (blue)	Connectivity	Bx1	ENSG00000002933.7	TMEM176A	protein_coding	0.570056	0.93604	0.356662	0.896569
Mod2 (blue)	Connectivity	Bx2	ENSG00000002933.7	TMEM176A	protein_coding	-1.26128	-2.07104	0.046976	0.951918
Mod2 (blue)	MAR	Bx1	ENSG00000002933.7	TMEM176A	protein_coding	0.0513975	0.71136	0.48288	0.948836
Mod2 (blue)	MAR	Bx2	ENSG00000002933.7	TMEM176A	protein_coding	-0.0970689	-1.34347	0.190153	0.940408
Mod1 (turquoise)	ClusterCoef	Bx1	ENSG00000003249.13	DBNDD1	protein_coding	-0.0539398	-1.51857	0.137917	0.955057
Mod1 (turquoise)	ClusterCoef	Bx2	ENSG00000003249.13	DBNDD1	protein_coding	0.0213501	0.601068	0.551695	0.999681
Mod1 (turquoise)	Connectivity	Bx1	ENSG00000003249.13	DBNDD1	protein_coding	-0.546128	-1.0634	0.296013	0.896569
Mod1 (turquoise)	Connectivity	Bx2	ENSG00000003249.13	DBNDD1	protein_coding	0.0556378	0.108336	0.914445	0.992046
Mod1 (turquoise)	MAR	Bx1	ENSG00000003249.13	DBNDD1	protein_coding	-0.0168207	-0.420784	0.677198	0.948836
Mod1 (turquoise)	MAR	Bx2	ENSG00000003249.13	DBNDD1	protein_coding	-0.00159323	-0.039856	0.968497	0.995308
Mod2 (blue)	ClusterCoef	Bx1	ENSG00000004468.12	CD38	protein_coding	0.0539986	1.08339	0.286094	0.955057
Mod2 (blue)	ClusterCoef	Bx2	ENSG00000004468.12	CD38	protein_coding	0.0114973	0.230673	0.818921	0.999681
Mod2 (blue)	Connectivity	Bx1	ENSG00000004468.12	CD38	protein_coding	0.749673	1.59683	0.120694	0.896569
Mod2 (blue)	Connectivity	Bx2	ENSG00000004468.12	CD38	protein_coding	0.0388936	0.0828445	0.934521	0.993052
Mod2 (blue)	MAR	Bx1	ENSG00000004468.12	CD38	protein_coding	0.0444271	0.776199	0.444287	0.948836
Mod2 (blue)	MAR	Bx2	ENSG00000004468.12	CD38	protein_coding	0.0183725	0.32099	0.750656	0.963367
Mod1 (turquoise)	ClusterCoef	Bx1	ENSG00000004776.11	HSPB6	protein_coding	-0.0258599	-0.675622	0.503752	0.955057
Mod1 (turquoise)	ClusterCoef	Bx2	ENSG00000004776.11	HSPB6	protein_coding	-0.020033	-0.523386	0.604027	0.999681
Mod1 (turquoise)	Connectivity	Bx1	ENSG00000004776.11	HSPB6	protein_coding	0.14056	0.251268	0.803305	0.949409
Mod1 (turquoise)	Connectivity	Bx2	ENSG00000004776.11	HSPB6	protein_coding	0.0273982	0.0489776	0.961259	0.993052
Mod1 (turquoise)	MAR	Bx1	ENSG00000004776.11	HSPB6	protein_coding	0.0132968	0.438045	0.664791	0.948836
Mod1 (turquoise)	MAR	Bx2	ENSG00000004776.11	HSPB6	protein_coding	-0.0275801	-0.90859	0.371497	0.940408
Mod1 (turquoise)	ClusterCoef	Bx1	ENSG00000004799.7	PDK4	protein_coding	0.0171391	0.414587	0.680993	0.960845
Mod1 (turquoise)	ClusterCoef	Bx2	ENSG00000004799.7	PDK4	protein_coding	-0.0122934	-0.297371	0.767954	0.999681
Mod1 (turquoise)	Connectivity	Bx1	ENSG00000004799.7	PDK4	protein_coding	-0.109803	-0.200078	0.842758	0.95416
Mod1 (turquoise)	Connectivity	Bx2	ENSG00000004799.7	PDK4	protein_coding	-0.363449	-0.662261	0.512816	0.962139
Mod1 (turquoise)	MAR	Bx1	ENSG00000004799.7	PDK4	protein_coding	-0.0110272	-0.249407	0.804908	0.958934
Mod1 (turquoise)	MAR	Bx2	ENSG00000004799.7	PDK4	protein_coding	-0.0424668	-0.960486	0.345219	0.940408
Mod1 (turquoise)	ClusterCoef	Bx1	ENSG00000005243.9	COPZ2	protein_coding	-0.0437301	-0.777512	0.442118	0.955057
Mod1 (turquoise)	ClusterCoef	Bx2	ENSG00000005243.9	COPZ2	protein_coding	-0.0296629	-0.527401	0.601266	0.999681
Mod1 (turquoise)	Connectivity	Bx1	ENSG00000005243.9	COPZ2	protein_coding	-0.117047	-0.230011	0.819631	0.951392
Mod1 (turquoise)	Connectivity	Bx2	ENSG00000005243.9	COPZ2	protein_coding	-0.211263	-0.415159	0.680954	0.980325
Mod1 (turquoise)	MAR	Bx1	ENSG00000005243.9	COPZ2	protein_coding	-0.0433565	-0.555791	0.582869	0.948836
Mod1 (turquoise)	MAR	Bx2	ENSG00000005243.9	COPZ2	protein_coding	-0.0016785	-0.0215168	0.982989	0.995308
Mod1 (turquoise)	ClusterCoef	Bx1	ENSG00000005379.15	BZRAP1	protein_coding	0.0057296	0.115975	0.90834	0.992611
Mod1 (turquoise)	ClusterCoef	Bx2	ENSG00000005379.15	BZRAP1	protein_coding	0.0338737	0.685649	0.497483	0.999681
Mod1 (turquoise)	Connectivity	Bx1	ENSG00000005379.15	BZRAP1	protein_coding	0.413649	0.691813	0.494328	0.896569
Mod1 (turquoise)	Connectivity	Bx2	ENSG00000005379.15	BZRAP1	protein_coding	0.651086	1.08892	0.284786	0.952975
Mod1 (turquoise)	MAR	Bx1	ENSG00000005379.15	BZRAP1	protein_coding	0.036135	0.638333	0.528561	0.948836
Mod1 (turquoise)	MAR	Bx2	ENSG00000005379.15	BZRAP1	protein_coding	0.0781551	1.38063	0.178564	0.940408
Mod1 (turquoise)	ClusterCoef	Bx1	ENSG00000005513.9	SOX8	protein_coding	0.0371653	0.862281	0.394444	0.955057
Mod1 (turquoise)	ClusterCoef	Bx2	ENSG00000005513.9	SOX8	protein_coding	0.0718585	1.66721	0.104462	0.999681
Mod1 (turquoise)	Connectivity	Bx1	ENSG00000005513.9	SOX8	protein_coding	0.495257	1.22954	0.228341	0.896569
Mod1 (turquoise)	Connectivity	Bx2	ENSG00000005513.9	SOX8	protein_coding	0.637556	1.58282	0.123857	0.951918
Mod1 (turquoise)	MAR	Bx1	ENSG00000005513.9	SOX8	protein_coding	0.0455696	1.07802	0.290433	0.948836
Mod1 (turquoise)	MAR	Bx2	ENSG00000005513.9	SOX8	protein_coding	0.0627953	1.48552	0.148833	0.940408
Mod2 (blue)	ClusterCoef	Bx1	ENSG00000005844.17	ITGAL	protein_coding	0.00221563	0.0488303	0.961334	0.992611
Mod2 (blue)	ClusterCoef	Bx2	ENSG00000005844.17	ITGAL	protein_coding	-0.0434467	-0.957524	0.344917	0.999681
Mod2 (blue)	Connectivity	Bx1	ENSG00000005844.17	ITGAL	protein_coding	0.255614	0.652501	0.519004	0.896569
Mod2 (blue)	Connectivity	Bx2	ENSG00000005844.17	ITGAL	protein_coding	-0.343232	-0.876162	0.387843	0.962139
Mod2 (blue)	MAR	Bx1	ENSG00000005844.17	ITGAL	protein_coding	0.000630567	0.0139207	0.988994	0.995336
Mod2 (blue)	MAR	Bx2	ENSG00000005844.17	ITGAL	protein_coding	-0.0511335	-1.12885	0.268759	0.940408
Mod1 (turquoise)	ClusterCoef	Bx1	ENSG00000006016.10	CRLF1	protein_coding	0.0185333	0.423876	0.674268	0.960141
Mod1 (turquoise)	ClusterCoef	Bx2	ENSG00000006016.10	CRLF1	protein_coding	0.073375	1.67816	0.102288	0.999681
Mod1 (turquoise)	Connectivity	Bx1	ENSG00000006016.10	CRLF1	protein_coding	0.374436	0.828818	0.413697	0.896569
Mod1 (turquoise)	Connectivity	Bx2	ENSG00000006016.10	CRLF1	protein_coding	0.318346	0.704662	0.486409	0.962139
Mod1 (turquoise)	MAR	Bx1	ENSG00000006016.10	CRLF1	protein_coding	0.016914	0.435957	0.666287	0.948836
Mod1 (turquoise)	MAR	Bx2	ENSG00000006016.10	CRLF1	protein_coding	0.0581495	1.4988	0.145372	0.940408
Mod1 (turquoise)	ClusterCoef	Bx1	ENSG00000006042.11	TMEM98	protein_coding	0.000467299	0.00867221	0.99313	0.99793
Mod1 (turquoise)	ClusterCoef	Bx2	ENSG00000006042.11	TMEM98	protein_coding	-0.0167261	-0.310406	0.758106	0.999681
Mod1 (turquoise)	Connectivity	Bx1	ENSG00000006042.11	TMEM98	protein_coding	0.133334	0.240768	0.811359	0.949409
Mod1 (turquoise)	Connectivity	Bx2	ENSG00000006042.11	TMEM98	protein_coding	0.362038	0.653749	0.51821	0.962139
Mod1 (turquoise)	MAR	Bx1	ENSG00000006042.11	TMEM98	protein_coding	0.030099	0.49007	0.62799	0.948836
Mod1 (turquoise)	MAR	Bx2	ENSG00000006042.11	TMEM98	protein_coding	0.0363692	0.59216	0.558603	0.940408
Mod2 (blue)	ClusterCoef	Bx1	ENSG00000006210.6	CX3CL1	protein_coding	0.00706029	0.144955	0.885584	0.992611
Mod2 (blue)	ClusterCoef	Bx2	ENSG00000006210.6	CX3CL1	protein_coding	-0.0330305	-0.678152	0.502166	0.999681
Mod2 (blue)	Connectivity	Bx1	ENSG00000006210.6	CX3CL1	protein_coding	-0.167839	-0.25576	0.799866	0.948634
Mod2 (blue)	Connectivity	Bx2	ENSG00000006210.6	CX3CL1	protein_coding	-0.74631	-1.13726	0.264352	0.952975
Mod2 (blue)	MAR	Bx1	ENSG00000006210.6	CX3CL1	protein_coding	0.0140401	0.261666	0.795538	0.958593
Mod2 (blue)	MAR	Bx2	ENSG00000006210.6	CX3CL1	protein_coding	-0.00488574	-0.0910553	0.928112	0.994984
Mod1 (turquoise)	ClusterCoef	Bx1	ENSG00000007062.11	PROM1	protein_coding	-0.100891	-2.31248	0.0267976	0.955057
Mod1 (turquoise)	ClusterCoef	Bx2	ENSG00000007062.11	PROM1	protein_coding	-0.0170621	-0.391073	0.698131	0.999681
Mod1 (turquoise)	Connectivity	Bx1	ENSG00000007062.11	PROM1	protein_coding	-1.42926	-2.95533	0.0059994	0.84163
Mod1 (turquoise)	Connectivity	Bx2	ENSG00000007062.11	PROM1	protein_coding	-0.358527	-0.741338	0.464202	0.962139
Mod1 (turquoise)	MAR	Bx1	ENSG00000007062.11	PROM1	protein_coding	-0.120409	-2.28214	0.0304671	0.948836
Mod1 (turquoise)	MAR	Bx2	ENSG00000007062.11	PROM1	protein_coding	-0.0703266	-1.33292	0.193548	0.940408
Mod2 (blue)	ClusterCoef	Bx1	ENSG00000007312.12	CD79B	protein_coding	0.0384292	0.752283	0.456946	0.955057
Mod2 (blue)	ClusterCoef	Bx2	ENSG00000007312.12	CD79B	protein_coding	0.0208567	0.408287	0.685568	0.999681
Mod2 (blue)	Connectivity	Bx1	ENSG00000007312.12	CD79B	protein_coding	0.559103	1.03115	0.310639	0.896569
Mod2 (blue)	Connectivity	Bx2	ENSG00000007312.12	CD79B	protein_coding	0.80228	1.47964	0.149303	0.951918
Mod2 (blue)	MAR	Bx1	ENSG00000007312.12	CD79B	protein_coding	0.00259042	0.0392928	0.968942	0.995336
Mod2 (blue)	MAR	Bx2	ENSG00000007312.12	CD79B	protein_coding	0.0418815	0.63528	0.530521	0.940408
Mod3 (brown)	ClusterCoef	Bx1	ENSG00000007933.12	FMO3	protein_coding	-0.074332	-1.53418	0.134039	0.955057
Mod3 (brown)	ClusterCoef	Bx2	ENSG00000007933.12	FMO3	protein_coding	-0.0497965	-1.02778	0.311154	0.999681
Mod3 (brown)	Connectivity	Bx1	ENSG00000007933.12	FMO3	protein_coding	-1.21966	-1.63054	0.113353	0.896569
Mod3 (brown)	Connectivity	Bx2	ENSG00000007933.12	FMO3	protein_coding	-1.15722	-1.54707	0.132242	0.951918
Mod3 (brown)	MAR	Bx1	ENSG00000007933.12	FMO3	protein_coding	-0.0428826	-0.673551	0.506245	0.948836
Mod3 (brown)	MAR	Bx2	ENSG00000007933.12	FMO3	protein_coding	0.101389	1.5925	0.122755	0.940408
Mod1 (turquoise)	ClusterCoef	Bx1	ENSG00000008441.16	NFIX	protein_coding	-0.0119545	-0.269641	0.789031	0.970257
Mod1 (turquoise)	ClusterCoef	Bx2	ENSG00000008441.16	NFIX	protein_coding	0.00644869	0.145454	0.885193	0.999681
Mod1 (turquoise)	Connectivity	Bx1	ENSG00000008441.16	NFIX	protein_coding	0.116892	0.193079	0.848187	0.95416
Mod1 (turquoise)	Connectivity	Bx2	ENSG00000008441.16	NFIX	protein_coding	0.238965	0.394714	0.695822	0.980325
Mod1 (turquoise)	MAR	Bx1	ENSG00000008441.16	NFIX	protein_coding	0.00494502	0.0832626	0.934249	0.99246
Mod1 (turquoise)	MAR	Bx2	ENSG00000008441.16	NFIX	protein_coding	0.0260525	0.438664	0.664348	0.940408
Mod2 (blue)	ClusterCoef	Bx1	ENSG00000008517.16	IL32	protein_coding	0.0682336	1.1674	0.250996	0.955057
Mod2 (blue)	ClusterCoef	Bx2	ENSG00000008517.16	IL32	protein_coding	0.0133777	0.228877	0.820306	0.999681
Mod2 (blue)	Connectivity	Bx1	ENSG00000008517.16	IL32	protein_coding	0.52098	0.85279	0.400475	0.896569
Mod2 (blue)	Connectivity	Bx2	ENSG00000008517.16	IL32	protein_coding	0.289296	0.473548	0.63922	0.979252
Mod2 (blue)	MAR	Bx1	ENSG00000008517.16	IL32	protein_coding	0.049496	0.723837	0.475307	0.948836
Mod2 (blue)	MAR	Bx2	ENSG00000008517.16	IL32	protein_coding	0.0276364	0.404159	0.689236	0.946981
Mod2 (blue)	ClusterCoef	Bx1	ENSG00000009790.14	TRAF3IP3	protein_coding	-0.0100273	-0.181126	0.857321	0.983515
Mod2 (blue)	ClusterCoef	Bx2	ENSG00000009790.14	TRAF3IP3	protein_coding	-0.0242866	-0.438695	0.663598	0.999681
Mod2 (blue)	Connectivity	Bx1	ENSG00000009790.14	TRAF3IP3	protein_coding	-0.353269	-0.50033	0.620461	0.896569
Mod2 (blue)	Connectivity	Bx2	ENSG00000009790.14	TRAF3IP3	protein_coding	-0.441811	-0.62573	0.536183	0.962139
Mod2 (blue)	MAR	Bx1	ENSG00000009790.14	TRAF3IP3	protein_coding	0.0168306	0.284131	0.778448	0.953996
Mod2 (blue)	MAR	Bx2	ENSG00000009790.14	TRAF3IP3	protein_coding	0.0394216	0.66551	0.511294	0.940408
Mod2 (blue)	ClusterCoef	Bx1	ENSG00000010030.13	ETV7	protein_coding	0.0396861	0.823653	0.415754	0.955057
Mod2 (blue)	ClusterCoef	Bx2	ENSG00000010030.13	ETV7	protein_coding	0.0217788	0.452001	0.654077	0.999681
Mod2 (blue)	Connectivity	Bx1	ENSG00000010030.13	ETV7	protein_coding	0.589907	1.16097	0.254731	0.896569
Mod2 (blue)	Connectivity	Bx2	ENSG00000010030.13	ETV7	protein_coding	0.492777	0.969809	0.339829	0.952975
Mod2 (blue)	MAR	Bx1	ENSG00000010030.13	ETV7	protein_coding	0.041751	0.731192	0.470875	0.948836
Mod2 (blue)	MAR	Bx2	ENSG00000010030.13	ETV7	protein_coding	0.0431186	0.755144	0.456611	0.940408
Mod2 (blue)	ClusterCoef	Bx1	ENSG00000010610.9	CD4	protein_coding	0.0645373	1.27305	0.211451	0.955057
Mod2 (blue)	ClusterCoef	Bx2	ENSG00000010610.9	CD4	protein_coding	-0.0515395	-1.01666	0.316342	0.999681
Mod2 (blue)	Connectivity	Bx1	ENSG00000010610.9	CD4	protein_coding	0.654416	1.52648	0.137274	0.896569
Mod2 (blue)	Connectivity	Bx2	ENSG00000010610.9	CD4	protein_coding	-0.43752	-1.02055	0.315556	0.952975
Mod2 (blue)	MAR	Bx1	ENSG00000010610.9	CD4	protein_coding	0.0485469	0.86114	0.396642	0.948836
Mod2 (blue)	MAR	Bx2	ENSG00000010610.9	CD4	protein_coding	-0.0727814	-1.29102	0.207494	0.940408
Mod3 (brown)	ClusterCoef	Bx1	ENSG00000010932.15	FMO1	protein_coding	0.0439443	0.861346	0.394952	0.955057
Mod3 (brown)	ClusterCoef	Bx2	ENSG00000010932.15	FMO1	protein_coding	0.0216757	0.424863	0.673556	0.999681
Mod3 (brown)	Connectivity	Bx1	ENSG00000010932.15	FMO1	protein_coding	-0.549571	-0.674342	0.505212	0.896569
Mod3 (brown)	Connectivity	Bx2	ENSG00000010932.15	FMO1	protein_coding	-0.867357	-1.06428	0.295621	0.952975
Mod3 (brown)	MAR	Bx1	ENSG00000010932.15	FMO1	protein_coding	0.0190471	0.518037	0.608594	0.948836
Mod3 (brown)	MAR	Bx2	ENSG00000010932.15	FMO1	protein_coding	0.115783	3.14904	0.00393552	0.940408
Mod1 (turquoise)	ClusterCoef	Bx1	ENSG00000011028.13	MRC2	protein_coding	-0.0364932	-0.666358	0.509582	0.955057
Mod1 (turquoise)	ClusterCoef	Bx2	ENSG00000011028.13	MRC2	protein_coding	0.00881356	0.160934	0.873078	0.999681
Mod1 (turquoise)	Connectivity	Bx1	ENSG00000011028.13	MRC2	protein_coding	-0.214831	-0.373358	0.711485	0.926209
Mod1 (turquoise)	Connectivity	Bx2	ENSG00000011028.13	MRC2	protein_coding	0.190483	0.331044	0.742893	0.980325
Mod1 (turquoise)	MAR	Bx1	ENSG00000011028.13	MRC2	protein_coding	-0.0250041	-0.335991	0.739439	0.948836
Mod1 (turquoise)	MAR	Bx2	ENSG00000011028.13	MRC2	protein_coding	0.0668407	0.898169	0.376928	0.940408
Mod1 (turquoise)	ClusterCoef	Bx1	ENSG00000011465.16	DCN	protein_coding	-0.0578034	-1.05335	0.299452	0.955057
Mod1 (turquoise)	ClusterCoef	Bx2	ENSG00000011465.16	DCN	protein_coding	-0.0252949	-0.460945	0.64771	0.999681
Mod1 (turquoise)	Connectivity	Bx1	ENSG00000011465.16	DCN	protein_coding	-0.0700201	-0.155894	0.877152	0.970003
Mod1 (turquoise)	Connectivity	Bx2	ENSG00000011465.16	DCN	protein_coding	-0.158505	-0.352898	0.726611	0.980325
Mod1 (turquoise)	MAR	Bx1	ENSG00000011465.16	DCN	protein_coding	-0.0372109	-0.578894	0.567394	0.948836
Mod1 (turquoise)	MAR	Bx2	ENSG00000011465.16	DCN	protein_coding	-0.0472688	-0.735366	0.468371	0.940408
Mod2 (blue)	ClusterCoef	Bx1	ENSG00000012223.12	LTF	protein_coding	0.118451	2.39364	0.0222173	0.955057
Mod2 (blue)	ClusterCoef	Bx2	ENSG00000012223.12	LTF	protein_coding	0.0704499	1.42364	0.163467	0.999681
Mod2 (blue)	Connectivity	Bx1	ENSG00000012223.12	LTF	protein_coding	1.66373	2.60895	0.01398	0.896569
Mod2 (blue)	Connectivity	Bx2	ENSG00000012223.12	LTF	protein_coding	1.47406	2.31152	0.0277904	0.951918
Mod2 (blue)	MAR	Bx1	ENSG00000012223.12	LTF	protein_coding	0.105749	2.35192	0.0261157	0.948836
Mod2 (blue)	MAR	Bx2	ENSG00000012223.12	LTF	protein_coding	0.109909	2.44445	0.0212198	0.940408
Mod1 (turquoise)	ClusterCoef	Bx1	ENSG00000013588.5	GPRC5A	protein_coding	-0.0418319	-1.0329	0.308787	0.955057
Mod1 (turquoise)	ClusterCoef	Bx2	ENSG00000013588.5	GPRC5A	protein_coding	-0.0339641	-0.838629	0.407409	0.999681
Mod1 (turquoise)	Connectivity	Bx1	ENSG00000013588.5	GPRC5A	protein_coding	-0.3368	-0.598972	0.553649	0.896569
Mod1 (turquoise)	Connectivity	Bx2	ENSG00000013588.5	GPRC5A	protein_coding	-0.661205	-1.1759	0.248801	0.952975
Mod1 (turquoise)	MAR	Bx1	ENSG00000013588.5	GPRC5A	protein_coding	-0.0277506	-0.583668	0.564223	0.948836
Mod1 (turquoise)	MAR	Bx2	ENSG00000013588.5	GPRC5A	protein_coding	-0.0312168	-0.656569	0.51694	0.940408
Mod3 (brown)	ClusterCoef	Bx1	ENSG00000017483.14	SLC38A5	protein_coding	0.00752175	0.137658	0.891305	0.992611
Mod3 (brown)	ClusterCoef	Bx2	ENSG00000017483.14	SLC38A5	protein_coding	-0.0321399	-0.588202	0.5602	0.999681
Mod3 (brown)	Connectivity	Bx1	ENSG00000017483.14	SLC38A5	protein_coding	1.22833	1.57734	0.125114	0.896569
Mod3 (brown)	Connectivity	Bx2	ENSG00000017483.14	SLC38A5	protein_coding	-0.410681	-0.527369	0.601782	0.966052
Mod3 (brown)	MAR	Bx1	ENSG00000017483.14	SLC38A5	protein_coding	0.0426928	0.916453	0.367433	0.948836
Mod3 (brown)	MAR	Bx2	ENSG00000017483.14	SLC38A5	protein_coding	0.00315665	0.0677612	0.946468	0.995233
Mod2 (blue)	ClusterCoef	Bx1	ENSG00000019169.10	MARCO	protein_coding	-0.0149613	-0.307082	0.760614	0.968834
Mod2 (blue)	ClusterCoef	Bx2	ENSG00000019169.10	MARCO	protein_coding	0.077075	1.58197	0.122717	0.999681
Mod2 (blue)	Connectivity	Bx1	ENSG00000019169.10	MARCO	protein_coding	-0.0263482	-0.0430958	0.965908	0.993716
Mod2 (blue)	Connectivity	Bx2	ENSG00000019169.10	MARCO	protein_coding	1.10497	1.80732	0.0806621	0.951918
Mod2 (blue)	MAR	Bx1	ENSG00000019169.10	MARCO	protein_coding	-0.00104155	-0.0256645	0.979711	0.995336
Mod2 (blue)	MAR	Bx2	ENSG00000019169.10	MARCO	protein_coding	0.0505456	1.24548	0.223511	0.940408
Mod1 (turquoise)	ClusterCoef	Bx1	ENSG00000019549.8	SNAI2	protein_coding	0.00500581	0.0913198	0.927763	0.992611
Mod1 (turquoise)	ClusterCoef	Bx2	ENSG00000019549.8	SNAI2	protein_coding	-0.0110715	-0.201975	0.841114	0.999681
Mod1 (turquoise)	Connectivity	Bx1	ENSG00000019549.8	SNAI2	protein_coding	0.555901	0.806322	0.426348	0.896569
Mod1 (turquoise)	Connectivity	Bx2	ENSG00000019549.8	SNAI2	protein_coding	-0.479126	-0.694961	0.492381	0.962139
Mod1 (turquoise)	MAR	Bx1	ENSG00000019549.8	SNAI2	protein_coding	-0.0112814	-0.168623	0.867333	0.974467
Mod1 (turquoise)	MAR	Bx2	ENSG00000019549.8	SNAI2	protein_coding	-0.0998346	-1.49223	0.147074	0.940408
Mod2 (blue)	ClusterCoef	Bx1	ENSG00000019582.14	CD74	protein_coding	0.0028803	0.0615603	0.951266	0.992611
Mod2 (blue)	ClusterCoef	Bx2	ENSG00000019582.14	CD74	protein_coding	-0.112233	-2.39874	0.0219549	0.999681
Mod2 (blue)	Connectivity	Bx1	ENSG00000019582.14	CD74	protein_coding	1.57021	2.23014	0.0332997	0.896569
Mod2 (blue)	Connectivity	Bx2	ENSG00000019582.14	CD74	protein_coding	1.70341	2.41934	0.0217629	0.951918
Mod2 (blue)	MAR	Bx1	ENSG00000019582.14	CD74	protein_coding	0.124823	1.66214	0.107895	0.948836
Mod2 (blue)	MAR	Bx2	ENSG00000019582.14	CD74	protein_coding	0.151556	2.01812	0.0534761	0.940408
Mod1 (turquoise)	ClusterCoef	Bx1	ENSG00000022267.16	FHL1	protein_coding	-0.0236032	-0.455745	0.651408	0.956466
Mod1 (turquoise)	ClusterCoef	Bx2	ENSG00000022267.16	FHL1	protein_coding	0.00791074	0.152746	0.879482	0.999681
Mod1 (turquoise)	Connectivity	Bx1	ENSG00000022267.16	FHL1	protein_coding	-0.210929	-0.4006	0.691529	0.918919
Mod1 (turquoise)	Connectivity	Bx2	ENSG00000022267.16	FHL1	protein_coding	-0.126029	-0.239356	0.812443	0.98466
Mod1 (turquoise)	MAR	Bx1	ENSG00000022267.16	FHL1	protein_coding	0.00536931	0.0787486	0.937805	0.993447
Mod1 (turquoise)	MAR	Bx2	ENSG00000022267.16	FHL1	protein_coding	-0.0442587	-0.649117	0.521672	0.940408
Mod2 (blue)	ClusterCoef	Bx1	ENSG00000023445.13	BIRC3	protein_coding	0.0383259	0.759548	0.452647	0.955057
Mod2 (blue)	ClusterCoef	Bx2	ENSG00000023445.13	BIRC3	protein_coding	-0.00468955	-0.0929381	0.926486	0.999681
Mod2 (blue)	Connectivity	Bx1	ENSG00000023445.13	BIRC3	protein_coding	0.311729	0.610686	0.545967	0.896569
Mod2 (blue)	Connectivity	Bx2	ENSG00000023445.13	BIRC3	protein_coding	0.215174	0.421532	0.676346	0.980325
Mod2 (blue)	MAR	Bx1	ENSG00000023445.13	BIRC3	protein_coding	0.0213876	0.366523	0.716793	0.948836
Mod2 (blue)	MAR	Bx2	ENSG00000023445.13	BIRC3	protein_coding	0.0087254	0.149528	0.882233	0.991033
Mod2 (blue)	ClusterCoef	Bx1	ENSG00000025708.13	TYMP	protein_coding	0.0681454	1.41328	0.166469	0.955057
Mod2 (blue)	ClusterCoef	Bx2	ENSG00000025708.13	TYMP	protein_coding	-0.0218185	-0.452497	0.653723	0.999681
Mod2 (blue)	Connectivity	Bx1	ENSG00000025708.13	TYMP	protein_coding	0.51319	1.09401	0.28258	0.896569
Mod2 (blue)	Connectivity	Bx2	ENSG00000025708.13	TYMP	protein_coding	-0.139724	-0.297862	0.767843	0.982541
Mod2 (blue)	MAR	Bx1	ENSG00000025708.13	TYMP	protein_coding	0.0409298	0.76307	0.451948	0.948836
Mod2 (blue)	MAR	Bx2	ENSG00000025708.13	TYMP	protein_coding	-0.0234005	-0.436265	0.666066	0.940408
Mod2 (blue)	ClusterCoef	Bx1	ENSG00000026103.19	FAS	protein_coding	0.113908	2.38991	0.0224112	0.955057
Mod2 (blue)	ClusterCoef	Bx2	ENSG00000026103.19	FAS	protein_coding	0.00993552	0.208457	0.836089	0.999681
Mod2 (blue)	Connectivity	Bx1	ENSG00000026103.19	FAS	protein_coding	1.16486	1.64242	0.110855	0.896569
Mod2 (blue)	Connectivity	Bx2	ENSG00000026103.19	FAS	protein_coding	0.250128	0.352673	0.726778	0.980325
Mod2 (blue)	MAR	Bx1	ENSG00000026103.19	FAS	protein_coding	0.147578	2.55501	0.0164816	0.948836
Mod2 (blue)	MAR	Bx2	ENSG00000026103.19	FAS	protein_coding	0.0388466	0.67255	0.506871	0.940408
Mod3 (brown)	ClusterCoef	Bx1	ENSG00000026751.16	SLAMF7	protein_coding	0.014899	0.338234	0.737222	0.967823
Mod3 (brown)	ClusterCoef	Bx2	ENSG00000026751.16	SLAMF7	protein_coding	0.031498	0.715062	0.479347	0.999681
Mod3 (brown)	Connectivity	Bx1	ENSG00000026751.16	SLAMF7	protein_coding	0.313061	0.756327	0.4553	0.896569
Mod3 (brown)	Connectivity	Bx2	ENSG00000026751.16	SLAMF7	protein_coding	0.220751	0.533314	0.597711	0.964613
Mod3 (brown)	MAR	Bx1	ENSG00000026751.16	SLAMF7	protein_coding	-0.0180255	-0.329727	0.744116	0.948836
Mod3 (brown)	MAR	Bx2	ENSG00000026751.16	SLAMF7	protein_coding	-0.0159822	-0.29235	0.772224	0.971245
Mod2 (blue)	ClusterCoef	Bx1	ENSG00000029153.14	ARNTL2	protein_coding	0.0329657	0.600947	0.551775	0.955057
Mod2 (blue)	ClusterCoef	Bx2	ENSG00000029153.14	ARNTL2	protein_coding	-0.066709	-1.21607	0.232154	0.999681
Mod2 (blue)	Connectivity	Bx1	ENSG00000029153.14	ARNTL2	protein_coding	0.372742	0.5453	0.589544	0.896569
Mod2 (blue)	Connectivity	Bx2	ENSG00000029153.14	ARNTL2	protein_coding	-0.200531	-0.293366	0.771245	0.983588
Mod2 (blue)	MAR	Bx1	ENSG00000029153.14	ARNTL2	protein_coding	0.0215614	0.313746	0.756093	0.948836
Mod2 (blue)	MAR	Bx2	ENSG00000029153.14	ARNTL2	protein_coding	-0.0383007	-0.557323	0.581836	0.940408
Mod1 (turquoise)	ClusterCoef	Bx1	ENSG00000038427.15	VCAN	protein_coding	-0.0324542	-0.628787	0.5336	0.955057
Mod1 (turquoise)	ClusterCoef	Bx2	ENSG00000038427.15	VCAN	protein_coding	0.0372545	0.721792	0.475251	0.999681
Mod1 (turquoise)	Connectivity	Bx1	ENSG00000038427.15	VCAN	protein_coding	-0.0667884	-0.129261	0.898006	0.977289
Mod1 (turquoise)	Connectivity	Bx2	ENSG00000038427.15	VCAN	protein_coding	0.180983	0.350272	0.728561	0.980325
Mod1 (turquoise)	MAR	Bx1	ENSG00000038427.15	VCAN	protein_coding	-0.0445036	-0.732145	0.470302	0.948836
Mod1 (turquoise)	MAR	Bx2	ENSG00000038427.15	VCAN	protein_coding	0.00939309	0.154529	0.878326	0.991033
Mod1 (turquoise)	ClusterCoef	Bx1	ENSG00000041982.15	TNC	protein_coding	-0.00851779	-0.159955	0.873843	0.987481
Mod1 (turquoise)	ClusterCoef	Bx2	ENSG00000041982.15	TNC	protein_coding	-0.055945	-1.05059	0.3007	0.999681
Mod1 (turquoise)	Connectivity	Bx1	ENSG00000041982.15	TNC	protein_coding	-0.0611139	-0.100539	0.92058	0.984386
Mod1 (turquoise)	Connectivity	Bx2	ENSG00000041982.15	TNC	protein_coding	-0.839867	-1.38167	0.177189	0.951918
Mod1 (turquoise)	MAR	Bx1	ENSG00000041982.15	TNC	protein_coding	0.0343599	0.509772	0.614297	0.948836
Mod1 (turquoise)	MAR	Bx2	ENSG00000041982.15	TNC	protein_coding	-0.109108	-1.61875	0.116967	0.940408
Mod1 (turquoise)	ClusterCoef	Bx1	ENSG00000046604.12	DSG2	protein_coding	-0.0728401	-1.73487	0.0916257	0.955057
Mod1 (turquoise)	ClusterCoef	Bx2	ENSG00000046604.12	DSG2	protein_coding	-0.0342522	-0.815802	0.42017	0.999681
Mod1 (turquoise)	Connectivity	Bx1	ENSG00000046604.12	DSG2	protein_coding	-0.605564	-1.13597	0.264884	0.896569
Mod1 (turquoise)	Connectivity	Bx2	ENSG00000046604.12	DSG2	protein_coding	-0.491439	-0.921885	0.36388	0.958247
Mod1 (turquoise)	MAR	Bx1	ENSG00000046604.12	DSG2	protein_coding	-0.0818546	-1.50763	0.143105	0.948836
Mod1 (turquoise)	MAR	Bx2	ENSG00000046604.12	DSG2	protein_coding	-0.0454934	-0.837915	0.409336	0.940408
Mod2 (blue)	ClusterCoef	Bx1	ENSG00000048052.21	HDAC9	protein_coding	-0.0776352	-1.51976	0.137619	0.955057
Mod2 (blue)	ClusterCoef	Bx2	ENSG00000048052.21	HDAC9	protein_coding	-0.0714211	-1.39811	0.17094	0.999681
Mod2 (blue)	Connectivity	Bx1	ENSG00000048052.21	HDAC9	protein_coding	-0.673133	-0.8997	0.375383	0.896569
Mod2 (blue)	Connectivity	Bx2	ENSG00000048052.21	HDAC9	protein_coding	0.213209	0.284973	0.777606	0.98466
Mod2 (blue)	MAR	Bx1	ENSG00000048052.21	HDAC9	protein_coding	-0.105344	-2.05313	0.0497293	0.948836
Mod2 (blue)	MAR	Bx2	ENSG00000048052.21	HDAC9	protein_coding	0.0459398	0.895352	0.378405	0.940408
Mod3 (brown)	ClusterCoef	Bx1	ENSG00000048462.10	TNFRSF17	protein_coding	-0.0065024	-0.126025	0.900438	0.992611
Mod3 (brown)	ClusterCoef	Bx2	ENSG00000048462.10	TNFRSF17	protein_coding	-0.0316231	-0.612895	0.543936	0.999681
Mod3 (brown)	Connectivity	Bx1	ENSG00000048462.10	TNFRSF17	protein_coding	0.00236979	0.00464812	0.996322	0.997965
Mod3 (brown)	Connectivity	Bx2	ENSG00000048462.10	TNFRSF17	protein_coding	-0.522144	-1.02414	0.313888	0.952975
Mod3 (brown)	MAR	Bx1	ENSG00000048462.10	TNFRSF17	protein_coding	0.00478299	0.121055	0.904531	0.983665
Mod3 (brown)	MAR	Bx2	ENSG00000048462.10	TNFRSF17	protein_coding	-0.0515109	-1.30372	0.203187	0.940408
Mod1 (turquoise)	ClusterCoef	Bx1	ENSG00000049089.13	COL9A2	protein_coding	-0.0444167	-1.10966	0.274765	0.955057
Mod1 (turquoise)	ClusterCoef	Bx2	ENSG00000049089.13	COL9A2	protein_coding	0.0158189	0.395205	0.695107	0.999681
Mod1 (turquoise)	Connectivity	Bx1	ENSG00000049089.13	COL9A2	protein_coding	-0.792021	-1.60998	0.117785	0.896569
Mod1 (turquoise)	Connectivity	Bx2	ENSG00000049089.13	COL9A2	protein_coding	-0.361242	-0.734313	0.468409	0.962139
Mod1 (turquoise)	MAR	Bx1	ENSG00000049089.13	COL9A2	protein_coding	-0.0452903	-0.848045	0.403768	0.948836
Mod1 (turquoise)	MAR	Bx2	ENSG00000049089.13	COL9A2	protein_coding	0.0144812	0.271156	0.788306	0.972559
Mod1 (turquoise)	ClusterCoef	Bx1	ENSG00000049540.16	ELN	protein_coding	-0.0680282	-1.43909	0.15907	0.955057
Mod1 (turquoise)	ClusterCoef	Bx2	ENSG00000049540.16	ELN	protein_coding	-0.0214734	-0.454256	0.652469	0.999681
Mod1 (turquoise)	Connectivity	Bx1	ENSG00000049540.16	ELN	protein_coding	-1.05354	-1.96835	0.058247	0.896569
Mod1 (turquoise)	Connectivity	Bx2	ENSG00000049540.16	ELN	protein_coding	-0.532165	-0.99425	0.327984	0.952975
Mod1 (turquoise)	MAR	Bx1	ENSG00000049540.16	ELN	protein_coding	-0.0475096	-1.01174	0.320522	0.948836
Mod1 (turquoise)	MAR	Bx2	ENSG00000049540.16	ELN	protein_coding	-0.03667	-0.780908	0.441558	0.940408
Mod1 (turquoise)	ClusterCoef	Bx1	ENSG00000058085.14	LAMC2	protein_coding	-0.0119081	-0.233055	0.817086	0.9763
Mod1 (turquoise)	ClusterCoef	Bx2	ENSG00000058085.14	LAMC2	protein_coding	-0.0680023	-1.33088	0.191896	0.999681
Mod1 (turquoise)	Connectivity	Bx1	ENSG00000058085.14	LAMC2	protein_coding	0.153706	0.266825	0.791413	0.945634
Mod1 (turquoise)	Connectivity	Bx2	ENSG00000058085.14	LAMC2	protein_coding	-0.868061	-1.50691	0.142202	0.951918
Mod1 (turquoise)	MAR	Bx1	ENSG00000058085.14	LAMC2	protein_coding	0.0269662	0.42303	0.675579	0.948836
Mod1 (turquoise)	MAR	Bx2	ENSG00000058085.14	LAMC2	protein_coding	-0.0482925	-0.757583	0.455173	0.940408
Mod1 (turquoise)	ClusterCoef	Bx1	ENSG00000060656.19	PTPRU	protein_coding	-0.105195	-2.66211	0.0116797	0.955057
Mod1 (turquoise)	ClusterCoef	Bx2	ENSG00000060656.19	PTPRU	protein_coding	-0.0223755	-0.566242	0.574868	0.999681
Mod1 (turquoise)	Connectivity	Bx1	ENSG00000060656.19	PTPRU	protein_coding	-0.540797	-1.07046	0.292875	0.896569
Mod1 (turquoise)	Connectivity	Bx2	ENSG00000060656.19	PTPRU	protein_coding	-0.333525	-0.660184	0.514129	0.962139
Mod1 (turquoise)	MAR	Bx1	ENSG00000060656.19	PTPRU	protein_coding	-0.0850865	-1.63533	0.113429	0.948836
Mod1 (turquoise)	MAR	Bx2	ENSG00000060656.19	PTPRU	protein_coding	-0.0296695	-0.570237	0.573168	0.940408
Mod1 (turquoise)	ClusterCoef	Bx1	ENSG00000060718.19	COL11A1	protein_coding	-0.0787092	-1.53196	0.134586	0.955057
Mod1 (turquoise)	ClusterCoef	Bx2	ENSG00000060718.19	COL11A1	protein_coding	-0.000818095	-0.015923	0.987387	0.999681
Mod1 (turquoise)	Connectivity	Bx1	ENSG00000060718.19	COL11A1	protein_coding	-0.674996	-1.30505	0.201711	0.896569
Mod1 (turquoise)	Connectivity	Bx2	ENSG00000060718.19	COL11A1	protein_coding	0.121036	0.234013	0.816551	0.98466
Mod1 (turquoise)	MAR	Bx1	ENSG00000060718.19	COL11A1	protein_coding	-0.0883028	-1.46647	0.153915	0.948836
Mod1 (turquoise)	MAR	Bx2	ENSG00000060718.19	COL11A1	protein_coding	0.00377472	0.062688	0.95047	0.995233
Mod1 (turquoise)	ClusterCoef	Bx1	ENSG00000063660.8	GPC1	protein_coding	-0.00173142	-0.0327608	0.974053	0.99425
Mod1 (turquoise)	ClusterCoef	Bx2	ENSG00000063660.8	GPC1	protein_coding	0.0185163	0.350354	0.728188	0.999681
Mod1 (turquoise)	Connectivity	Bx1	ENSG00000063660.8	GPC1	protein_coding	0.32897	0.528116	0.60127	0.896569
Mod1 (turquoise)	Connectivity	Bx2	ENSG00000063660.8	GPC1	protein_coding	0.144391	0.2318	0.818254	0.98466
Mod1 (turquoise)	MAR	Bx1	ENSG00000063660.8	GPC1	protein_coding	-0.0237182	-0.411019	0.684259	0.948836
Mod1 (turquoise)	MAR	Bx2	ENSG00000063660.8	GPC1	protein_coding	-0.010009	-0.173447	0.863576	0.984255
Mod1 (turquoise)	ClusterCoef	Bx1	ENSG00000064042.17	LIMCH1	protein_coding	-0.0646548	-1.38909	0.173644	0.955057
Mod1 (turquoise)	ClusterCoef	Bx2	ENSG00000064042.17	LIMCH1	protein_coding	-0.0432779	-0.929811	0.358883	0.999681
Mod1 (turquoise)	Connectivity	Bx1	ENSG00000064042.17	LIMCH1	protein_coding	-0.647615	-1.17565	0.248901	0.896569
Mod1 (turquoise)	Connectivity	Bx2	ENSG00000064042.17	LIMCH1	protein_coding	-0.528978	-0.960281	0.344523	0.952975
Mod1 (turquoise)	MAR	Bx1	ENSG00000064042.17	LIMCH1	protein_coding	-0.0367079	-0.616057	0.542946	0.948836
Mod1 (turquoise)	MAR	Bx2	ENSG00000064042.17	LIMCH1	protein_coding	-0.02277	-0.382141	0.705308	0.951975
Mod1 (turquoise)	ClusterCoef	Bx1	ENSG00000064205.10	WISP2	protein_coding	-0.0483932	-1.0063	0.321228	0.955057
Mod1 (turquoise)	ClusterCoef	Bx2	ENSG00000064205.10	WISP2	protein_coding	0.0311318	0.647361	0.521652	0.999681
Mod1 (turquoise)	Connectivity	Bx1	ENSG00000064205.10	WISP2	protein_coding	-0.260091	-0.511412	0.612774	0.896569
Mod1 (turquoise)	Connectivity	Bx2	ENSG00000064205.10	WISP2	protein_coding	0.56408	1.10914	0.276106	0.952975
Mod1 (turquoise)	MAR	Bx1	ENSG00000064205.10	WISP2	protein_coding	-0.0166839	-0.335732	0.739632	0.948836
Mod1 (turquoise)	MAR	Bx2	ENSG00000064205.10	WISP2	protein_coding	0.0990914	1.99403	0.0561973	0.940408
Mod1 (turquoise)	ClusterCoef	Bx1	ENSG00000064270.12	ATP2C2	protein_coding	-0.0524468	-1.31122	0.198382	0.955057
Mod1 (turquoise)	ClusterCoef	Bx2	ENSG00000064270.12	ATP2C2	protein_coding	0.0324136	0.810371	0.423242	0.999681
Mod1 (turquoise)	Connectivity	Bx1	ENSG00000064270.12	ATP2C2	protein_coding	0.600591	1.1047	0.277996	0.896569
Mod1 (turquoise)	Connectivity	Bx2	ENSG00000064270.12	ATP2C2	protein_coding	0.262939	0.483637	0.632124	0.979252
Mod1 (turquoise)	MAR	Bx1	ENSG00000064270.12	ATP2C2	protein_coding	0.0442401	0.997179	0.327411	0.948836
Mod1 (turquoise)	MAR	Bx2	ENSG00000064270.12	ATP2C2	protein_coding	0.0180668	0.407229	0.687007	0.946981
Mod1 (turquoise)	ClusterCoef	Bx1	ENSG00000064300.8	NGFR	protein_coding	-0.0275987	-0.696165	0.490955	0.955057
Mod1 (turquoise)	ClusterCoef	Bx2	ENSG00000064300.8	NGFR	protein_coding	-0.0590255	-1.48889	0.145535	0.999681
Mod1 (turquoise)	Connectivity	Bx1	ENSG00000064300.8	NGFR	protein_coding	-0.463978	-1.03429	0.309195	0.896569
Mod1 (turquoise)	Connectivity	Bx2	ENSG00000064300.8	NGFR	protein_coding	-1.23894	-2.76181	0.00967837	0.951918
Mod1 (turquoise)	MAR	Bx1	ENSG00000064300.8	NGFR	protein_coding	-0.0173679	-0.45142	0.655243	0.948836
Mod1 (turquoise)	MAR	Bx2	ENSG00000064300.8	NGFR	protein_coding	-0.0555151	-1.44293	0.160387	0.940408
Mod1 (turquoise)	ClusterCoef	Bx1	ENSG00000064651.13	SLC12A2	protein_coding	-0.0311946	-0.666195	0.509685	0.955057
Mod1 (turquoise)	ClusterCoef	Bx2	ENSG00000064651.13	SLC12A2	protein_coding	-0.042386	-0.905197	0.371594	0.999681
Mod1 (turquoise)	Connectivity	Bx1	ENSG00000064651.13	SLC12A2	protein_coding	-0.13153	-0.24084	0.811303	0.949409
Mod1 (turquoise)	Connectivity	Bx2	ENSG00000064651.13	SLC12A2	protein_coding	-0.506272	-0.927017	0.361252	0.958247
Mod1 (turquoise)	MAR	Bx1	ENSG00000064651.13	SLC12A2	protein_coding	-0.0337837	-0.657349	0.516446	0.948836
Mod1 (turquoise)	MAR	Bx2	ENSG00000064651.13	SLC12A2	protein_coding	-0.0262318	-0.510407	0.613858	0.940408
Mod1 (turquoise)	ClusterCoef	Bx1	ENSG00000065371.17	ROPN1	protein_coding	-0.0315236	-0.631891	0.531593	0.955057
Mod1 (turquoise)	ClusterCoef	Bx2	ENSG00000065371.17	ROPN1	protein_coding	0.0274829	0.550894	0.585231	0.999681
Mod1 (turquoise)	Connectivity	Bx1	ENSG00000065371.17	ROPN1	protein_coding	-0.192853	-0.357728	0.723029	0.927621
Mod1 (turquoise)	Connectivity	Bx2	ENSG00000065371.17	ROPN1	protein_coding	0.513172	0.951895	0.348691	0.95554
Mod1 (turquoise)	MAR	Bx1	ENSG00000065371.17	ROPN1	protein_coding	-0.0481412	-0.776244	0.444261	0.948836
Mod1 (turquoise)	MAR	Bx2	ENSG00000065371.17	ROPN1	protein_coding	-0.00720151	-0.11612	0.908406	0.991033
Mod1 (turquoise)	ClusterCoef	Bx1	ENSG00000065534.18	MYLK	protein_coding	-0.028508	-0.626106	0.535336	0.955057
Mod1 (turquoise)	ClusterCoef	Bx2	ENSG00000065534.18	MYLK	protein_coding	0.0328354	0.721148	0.475643	0.999681
Mod1 (turquoise)	Connectivity	Bx1	ENSG00000065534.18	MYLK	protein_coding	0.0370997	0.0789732	0.937574	0.984733
Mod1 (turquoise)	Connectivity	Bx2	ENSG00000065534.18	MYLK	protein_coding	0.397936	0.847076	0.403601	0.962139
Mod1 (turquoise)	MAR	Bx1	ENSG00000065534.18	MYLK	protein_coding	-0.0011976	-0.0199592	0.984221	0.995336
Mod1 (turquoise)	MAR	Bx2	ENSG00000065534.18	MYLK	protein_coding	0.0846252	1.41036	0.169696	0.940408
Mod1 (turquoise)	ClusterCoef	Bx1	ENSG00000065618.16	COL17A1	protein_coding	0.0277864	0.598299	0.55352	0.955057
Mod1 (turquoise)	ClusterCoef	Bx2	ENSG00000065618.16	COL17A1	protein_coding	-0.000316281	-0.0068102	0.994605	0.999681
Mod1 (turquoise)	Connectivity	Bx1	ENSG00000065618.16	COL17A1	protein_coding	0.874123	1.42678	0.16388	0.896569
Mod1 (turquoise)	Connectivity	Bx2	ENSG00000065618.16	COL17A1	protein_coding	-0.15618	-0.254923	0.800507	0.98466
Mod1 (turquoise)	MAR	Bx1	ENSG00000065618.16	COL17A1	protein_coding	0.0351314	0.615722	0.543164	0.948836
Mod1 (turquoise)	MAR	Bx2	ENSG00000065618.16	COL17A1	protein_coding	-0.0589447	-1.03308	0.310608	0.940408
Mod1 (turquoise)	ClusterCoef	Bx1	ENSG00000067445.20	TRO	protein_coding	-0.0136984	-0.290065	0.77349	0.968834
Mod1 (turquoise)	ClusterCoef	Bx2	ENSG00000067445.20	TRO	protein_coding	0.00970639	0.205535	0.838354	0.999681
Mod1 (turquoise)	Connectivity	Bx1	ENSG00000067445.20	TRO	protein_coding	-0.37242	-0.708849	0.483843	0.896569
Mod1 (turquoise)	Connectivity	Bx2	ENSG00000067445.20	TRO	protein_coding	-0.316144	-0.601734	0.551832	0.962521
Mod1 (turquoise)	MAR	Bx1	ENSG00000067445.20	TRO	protein_coding	-0.0239311	-0.410734	0.684465	0.948836
Mod1 (turquoise)	MAR	Bx2	ENSG00000067445.20	TRO	protein_coding	-0.0110676	-0.189955	0.850746	0.981458
Mod1 (turquoise)	ClusterCoef	Bx1	ENSG00000068078.17	FGFR3	protein_coding	-0.0257732	-0.668104	0.508481	0.955057
Mod1 (turquoise)	ClusterCoef	Bx2	ENSG00000068078.17	FGFR3	protein_coding	0.0417277	1.08168	0.286843	0.999681
Mod1 (turquoise)	Connectivity	Bx1	ENSG00000068078.17	FGFR3	protein_coding	-0.212447	-0.473058	0.639566	0.89717
Mod1 (turquoise)	Connectivity	Bx2	ENSG00000068078.17	FGFR3	protein_coding	0.137423	0.306002	0.761698	0.980325
Mod1 (turquoise)	MAR	Bx1	ENSG00000068078.17	FGFR3	protein_coding	0.0196335	0.554158	0.58397	0.948836
Mod1 (turquoise)	MAR	Bx2	ENSG00000068078.17	FGFR3	protein_coding	0.0169691	0.478954	0.635775	0.940408
Mod2 (blue)	ClusterCoef	Bx1	ENSG00000068079.7	IFI35	protein_coding	0.0181143	0.352568	0.726542	0.967823
Mod2 (blue)	ClusterCoef	Bx2	ENSG00000068079.7	IFI35	protein_coding	-0.0574687	-1.11855	0.271007	0.999681
Mod2 (blue)	Connectivity	Bx1	ENSG00000068079.7	IFI35	protein_coding	0.237837	0.477947	0.636122	0.896569
Mod2 (blue)	Connectivity	Bx2	ENSG00000068079.7	IFI35	protein_coding	-0.524976	-1.05497	0.299789	0.952975
Mod2 (blue)	MAR	Bx1	ENSG00000068079.7	IFI35	protein_coding	0.00682947	0.126335	0.90039	0.982796
Mod2 (blue)	MAR	Bx2	ENSG00000068079.7	IFI35	protein_coding	-0.0389044	-0.719675	0.477825	0.940408
Mod1 (turquoise)	ClusterCoef	Bx1	ENSG00000069702.10	TGFBR3	protein_coding	-0.00903379	-0.187334	0.852488	0.982223
Mod1 (turquoise)	ClusterCoef	Bx2	ENSG00000069702.10	TGFBR3	protein_coding	-0.0102621	-0.212806	0.832722	0.999681
Mod1 (turquoise)	Connectivity	Bx1	ENSG00000069702.10	TGFBR3	protein_coding	-0.0200669	-0.0338944	0.973184	0.993716
Mod1 (turquoise)	Connectivity	Bx2	ENSG00000069702.10	TGFBR3	protein_coding	-0.126175	-0.213118	0.832664	0.98466
Mod1 (turquoise)	MAR	Bx1	ENSG00000069702.10	TGFBR3	protein_coding	0.0707571	1.07809	0.290404	0.948836
Mod1 (turquoise)	MAR	Bx2	ENSG00000069702.10	TGFBR3	protein_coding	0.0692767	1.05553	0.300411	0.940408
Mod2 (blue)	ClusterCoef	Bx1	ENSG00000070190.12	DAPP1	protein_coding	0.0378191	0.717806	0.477675	0.955057
Mod2 (blue)	ClusterCoef	Bx2	ENSG00000070190.12	DAPP1	protein_coding	0.00925122	0.175588	0.861637	0.999681
Mod2 (blue)	Connectivity	Bx1	ENSG00000070190.12	DAPP1	protein_coding	0.573189	0.7767	0.443364	0.896569
Mod2 (blue)	Connectivity	Bx2	ENSG00000070190.12	DAPP1	protein_coding	0.574844	0.778943	0.442062	0.962139
Mod2 (blue)	MAR	Bx1	ENSG00000070190.12	DAPP1	protein_coding	0.0700494	1.01887	0.317188	0.948836
Mod2 (blue)	MAR	Bx2	ENSG00000070190.12	DAPP1	protein_coding	0.0431269	0.627278	0.535675	0.940408
Mod1 (turquoise)	ClusterCoef	Bx1	ENSG00000070731.9	ST6GALNAC2	protein_coding	-0.0473563	-0.939095	0.354164	0.955057
Mod1 (turquoise)	ClusterCoef	Bx2	ENSG00000070731.9	ST6GALNAC2	protein_coding	-0.0542457	-1.07572	0.289466	0.999681
Mod1 (turquoise)	Connectivity	Bx1	ENSG00000070731.9	ST6GALNAC2	protein_coding	-0.149021	-0.304725	0.762661	0.927621
Mod1 (turquoise)	Connectivity	Bx2	ENSG00000070731.9	ST6GALNAC2	protein_coding	-0.362243	-0.74073	0.464566	0.962139
Mod1 (turquoise)	MAR	Bx1	ENSG00000070731.9	ST6GALNAC2	protein_coding	-0.0288598	-0.571036	0.572634	0.948836
Mod1 (turquoise)	MAR	Bx2	ENSG00000070731.9	ST6GALNAC2	protein_coding	-0.0411542	-0.814301	0.4225	0.940408
Mod1 (turquoise)	ClusterCoef	Bx1	ENSG00000072195.14	SPEG	protein_coding	-0.0463695	-0.975353	0.336126	0.955057
Mod1 (turquoise)	ClusterCoef	Bx2	ENSG00000072195.14	SPEG	protein_coding	0.0221704	0.46634	0.643882	0.999681
Mod1 (turquoise)	Connectivity	Bx1	ENSG00000072195.14	SPEG	protein_coding	-0.805078	-1.4349	0.161569	0.896569
Mod1 (turquoise)	Connectivity	Bx2	ENSG00000072195.14	SPEG	protein_coding	0.0205359	0.0366014	0.971043	0.993052
Mod1 (turquoise)	MAR	Bx1	ENSG00000072195.14	SPEG	protein_coding	-0.0642878	-1.34976	0.188151	0.948836
Mod1 (turquoise)	MAR	Bx2	ENSG00000072195.14	SPEG	protein_coding	-0.00954821	-0.20047	0.842595	0.981458
Mod1 (turquoise)	ClusterCoef	Bx1	ENSG00000072832.14	CRMP1	protein_coding	0.0416306	0.813108	0.421692	0.955057
Mod1 (turquoise)	ClusterCoef	Bx2	ENSG00000072832.14	CRMP1	protein_coding	0.0468769	0.915575	0.3662	0.999681
Mod1 (turquoise)	Connectivity	Bx1	ENSG00000072832.14	CRMP1	protein_coding	0.789768	1.64	0.111359	0.896569
Mod1 (turquoise)	Connectivity	Bx2	ENSG00000072832.14	CRMP1	protein_coding	0.2172	0.451029	0.655184	0.979252
Mod1 (turquoise)	MAR	Bx1	ENSG00000072832.14	CRMP1	protein_coding	0.0826114	1.88717	0.0697839	0.948836
Mod1 (turquoise)	MAR	Bx2	ENSG00000072832.14	CRMP1	protein_coding	0.0408787	0.933833	0.358555	0.940408
Mod1 (turquoise)	ClusterCoef	Bx1	ENSG00000073756.11	PTGS2	protein_coding	-0.0483657	-1.09169	0.28248	0.955057
Mod1 (turquoise)	ClusterCoef	Bx2	ENSG00000073756.11	PTGS2	protein_coding	-0.0363454	-0.820374	0.417595	0.999681
Mod1 (turquoise)	Connectivity	Bx1	ENSG00000073756.11	PTGS2	protein_coding	-0.0496809	-0.103475	0.918268	0.984386
Mod1 (turquoise)	Connectivity	Bx2	ENSG00000073756.11	PTGS2	protein_coding	-0.351886	-0.732908	0.469254	0.962139
Mod1 (turquoise)	MAR	Bx1	ENSG00000073756.11	PTGS2	protein_coding	-0.040059	-0.810507	0.42464	0.948836
Mod1 (turquoise)	MAR	Bx2	ENSG00000073756.11	PTGS2	protein_coding	-0.0226154	-0.457574	0.65087	0.940408
Mod2 (blue)	ClusterCoef	Bx1	ENSG00000073849.14	ST6GAL1	protein_coding	0.00101226	0.0203967	0.983844	0.99468
Mod2 (blue)	ClusterCoef	Bx2	ENSG00000073849.14	ST6GAL1	protein_coding	-0.069213	-1.39462	0.171981	0.999681
Mod2 (blue)	Connectivity	Bx1	ENSG00000073849.14	ST6GAL1	protein_coding	-0.0531838	-0.0904409	0.928533	0.984386
Mod2 (blue)	Connectivity	Bx2	ENSG00000073849.14	ST6GAL1	protein_coding	-0.535684	-0.910951	0.36952	0.958247
Mod2 (blue)	MAR	Bx1	ENSG00000073849.14	ST6GAL1	protein_coding	-0.0709754	-1.02146	0.315981	0.948836
Mod2 (blue)	MAR	Bx2	ENSG00000073849.14	ST6GAL1	protein_coding	-0.0899977	-1.29522	0.206061	0.940408
Mod3 (brown)	ClusterCoef	Bx1	ENSG00000074370.17	ATP2A3	protein_coding	-0.0112927	-0.215043	0.830991	0.982223
Mod3 (brown)	ClusterCoef	Bx2	ENSG00000074370.17	ATP2A3	protein_coding	-0.0466826	-0.888963	0.380135	0.999681
Mod3 (brown)	Connectivity	Bx1	ENSG00000074370.17	ATP2A3	protein_coding	-0.187083	-0.210356	0.8348	0.95416
Mod3 (brown)	Connectivity	Bx2	ENSG00000074370.17	ATP2A3	protein_coding	-0.401521	-0.451471	0.654869	0.979252
Mod3 (brown)	MAR	Bx1	ENSG00000074370.17	ATP2A3	protein_coding	0.027038	0.474838	0.638669	0.948836
Mod3 (brown)	MAR	Bx2	ENSG00000074370.17	ATP2A3	protein_coding	0.0680506	1.1951	0.242301	0.940408
Mod1 (turquoise)	ClusterCoef	Bx1	ENSG00000074410.13	CA12	protein_coding	-0.0289745	-0.623259	0.537184	0.955057
Mod1 (turquoise)	ClusterCoef	Bx2	ENSG00000074410.13	CA12	protein_coding	0.0553889	1.19145	0.241551	0.999681
Mod1 (turquoise)	Connectivity	Bx1	ENSG00000074410.13	CA12	protein_coding	-0.284024	-0.519158	0.607427	0.896569
Mod1 (turquoise)	Connectivity	Bx2	ENSG00000074410.13	CA12	protein_coding	0.461685	0.843899	0.405347	0.962139
Mod1 (turquoise)	MAR	Bx1	ENSG00000074410.13	CA12	protein_coding	0.0171263	0.334809	0.740322	0.948836
Mod1 (turquoise)	MAR	Bx2	ENSG00000074410.13	CA12	protein_coding	0.0449133	0.878027	0.387571	0.940408
Mod1 (turquoise)	ClusterCoef	Bx1	ENSG00000075223.13	SEMA3C	protein_coding	-0.0134279	-0.239394	0.812206	0.9763
Mod1 (turquoise)	ClusterCoef	Bx2	ENSG00000075223.13	SEMA3C	protein_coding	-0.0534083	-0.95217	0.347587	0.999681
Mod1 (turquoise)	Connectivity	Bx1	ENSG00000075223.13	SEMA3C	protein_coding	0.0586961	0.0902342	0.928696	0.984386
Mod1 (turquoise)	Connectivity	Bx2	ENSG00000075223.13	SEMA3C	protein_coding	-0.277896	-0.427212	0.672249	0.980325
Mod1 (turquoise)	MAR	Bx1	ENSG00000075223.13	SEMA3C	protein_coding	-0.0392942	-0.589897	0.560098	0.948836
Mod1 (turquoise)	MAR	Bx2	ENSG00000075223.13	SEMA3C	protein_coding	-0.00821055	-0.123259	0.902802	0.991033
Mod1 (turquoise)	ClusterCoef	Bx1	ENSG00000075461.5	CACNG4	protein_coding	-0.00424707	-0.109641	0.913325	0.992611
Mod1 (turquoise)	ClusterCoef	Bx2	ENSG00000075461.5	CACNG4	protein_coding	-0.00971765	-0.250867	0.803394	0.999681
Mod1 (turquoise)	Connectivity	Bx1	ENSG00000075461.5	CACNG4	protein_coding	0.015271	0.0419525	0.966812	0.993716
Mod1 (turquoise)	Connectivity	Bx2	ENSG00000075461.5	CACNG4	protein_coding	-0.356888	-0.980442	0.334641	0.952975
Mod1 (turquoise)	MAR	Bx1	ENSG00000075461.5	CACNG4	protein_coding	0.0266521	0.846515	0.404606	0.948836
Mod1 (turquoise)	MAR	Bx2	ENSG00000075461.5	CACNG4	protein_coding	0.00583682	0.185387	0.854292	0.981458
Mod1 (turquoise)	ClusterCoef	Bx1	ENSG00000077782.19	FGFR1	protein_coding	-0.0151124	-0.293035	0.771238	0.968834
Mod1 (turquoise)	ClusterCoef	Bx2	ENSG00000077782.19	FGFR1	protein_coding	0.0250858	0.486422	0.629721	0.999681
Mod1 (turquoise)	Connectivity	Bx1	ENSG00000077782.19	FGFR1	protein_coding	0.32203	0.630938	0.532818	0.896569
Mod1 (turquoise)	Connectivity	Bx2	ENSG00000077782.19	FGFR1	protein_coding	0.32263	0.632113	0.532059	0.962139
Mod1 (turquoise)	MAR	Bx1	ENSG00000077782.19	FGFR1	protein_coding	0.030432	0.46548	0.64527	0.948836
Mod1 (turquoise)	MAR	Bx2	ENSG00000077782.19	FGFR1	protein_coding	0.0278435	0.425887	0.67352	0.944853
Mod1 (turquoise)	ClusterCoef	Bx1	ENSG00000077942.18	FBLN1	protein_coding	-0.0312444	-0.555983	0.581785	0.955057
Mod1 (turquoise)	ClusterCoef	Bx2	ENSG00000077942.18	FBLN1	protein_coding	0.0108795	0.193597	0.847619	0.999681
Mod1 (turquoise)	Connectivity	Bx1	ENSG00000077942.18	FBLN1	protein_coding	-0.226232	-0.388057	0.70069	0.921122
Mod1 (turquoise)	Connectivity	Bx2	ENSG00000077942.18	FBLN1	protein_coding	0.0362952	0.0622573	0.950767	0.993052
Mod1 (turquoise)	MAR	Bx1	ENSG00000077942.18	FBLN1	protein_coding	-0.057452	-0.808869	0.425565	0.948836
Mod1 (turquoise)	MAR	Bx2	ENSG00000077942.18	FBLN1	protein_coding	-0.0259593	-0.365481	0.717561	0.956099
Mod2 (blue)	ClusterCoef	Bx1	ENSG00000077984.5	CST7	protein_coding	0.0128139	0.292449	0.771683	0.968834
Mod2 (blue)	ClusterCoef	Bx2	ENSG00000077984.5	CST7	protein_coding	-0.0320913	-0.732414	0.468827	0.999681
Mod2 (blue)	Connectivity	Bx1	ENSG00000077984.5	CST7	protein_coding	0.113922	0.265372	0.792522	0.945634
Mod2 (blue)	Connectivity	Bx2	ENSG00000077984.5	CST7	protein_coding	-0.131733	-0.306862	0.76105	0.980325
Mod2 (blue)	MAR	Bx1	ENSG00000077984.5	CST7	protein_coding	0.0183248	0.420642	0.677301	0.948836
Mod2 (blue)	MAR	Bx2	ENSG00000077984.5	CST7	protein_coding	-0.0209906	-0.481836	0.633752	0.940408
Mod1 (turquoise)	ClusterCoef	Bx1	ENSG00000078018.19	MAP2	protein_coding	-0.069556	-1.71144	0.0959125	0.955057
Mod1 (turquoise)	ClusterCoef	Bx2	ENSG00000078018.19	MAP2	protein_coding	0.0236216	0.581215	0.564846	0.999681
Mod1 (turquoise)	Connectivity	Bx1	ENSG00000078018.19	MAP2	protein_coding	-0.846895	-1.42307	0.164944	0.896569
Mod1 (turquoise)	Connectivity	Bx2	ENSG00000078018.19	MAP2	protein_coding	0.26657	0.447927	0.657396	0.979252
Mod1 (turquoise)	MAR	Bx1	ENSG00000078018.19	MAP2	protein_coding	-0.068081	-1.2454	0.223542	0.948836
Mod1 (turquoise)	MAR	Bx2	ENSG00000078018.19	MAP2	protein_coding	0.0101832	0.18628	0.853599	0.981458
Mod2 (blue)	ClusterCoef	Bx1	ENSG00000078081.7	LAMP3	protein_coding	0.0651511	1.3782	0.176952	0.955057
Mod2 (blue)	ClusterCoef	Bx2	ENSG00000078081.7	LAMP3	protein_coding	0.00788408	0.166779	0.868511	0.999681
Mod2 (blue)	Connectivity	Bx1	ENSG00000078081.7	LAMP3	protein_coding	0.411843	0.785258	0.438406	0.896569
Mod2 (blue)	Connectivity	Bx2	ENSG00000078081.7	LAMP3	protein_coding	0.108051	0.20602	0.838155	0.98466
Mod2 (blue)	MAR	Bx1	ENSG00000078081.7	LAMP3	protein_coding	0.0225659	0.438147	0.664718	0.948836
Mod2 (blue)	MAR	Bx2	ENSG00000078081.7	LAMP3	protein_coding	-0.00142512	-0.0276706	0.978126	0.995308
Mod1 (turquoise)	ClusterCoef	Bx1	ENSG00000078098.13	FAP	protein_coding	-0.0735452	-1.41228	0.166761	0.955057
Mod1 (turquoise)	ClusterCoef	Bx2	ENSG00000078098.13	FAP	protein_coding	-0.0604543	-1.1609	0.253597	0.999681
Mod1 (turquoise)	Connectivity	Bx1	ENSG00000078098.13	FAP	protein_coding	-0.410903	-0.966071	0.341665	0.896569
Mod1 (turquoise)	Connectivity	Bx2	ENSG00000078098.13	FAP	protein_coding	-0.484234	-1.13848	0.263852	0.952975
Mod1 (turquoise)	MAR	Bx1	ENSG00000078098.13	FAP	protein_coding	-0.0684439	-1.11219	0.275727	0.948836
Mod1 (turquoise)	MAR	Bx2	ENSG00000078098.13	FAP	protein_coding	-0.0541361	-0.879697	0.386681	0.940408
Mod1 (turquoise)	ClusterCoef	Bx1	ENSG00000078295.15	ADCY2	protein_coding	-0.0402403	-0.904371	0.372026	0.955057
Mod1 (turquoise)	ClusterCoef	Bx2	ENSG00000078295.15	ADCY2	protein_coding	-0.020115	-0.452071	0.654027	0.999681
Mod1 (turquoise)	Connectivity	Bx1	ENSG00000078295.15	ADCY2	protein_coding	-0.442037	-0.71952	0.477341	0.896569
Mod1 (turquoise)	Connectivity	Bx2	ENSG00000078295.15	ADCY2	protein_coding	-0.453621	-0.738375	0.465974	0.962139
Mod1 (turquoise)	MAR	Bx1	ENSG00000078295.15	ADCY2	protein_coding	-0.0556306	-1.09523	0.282961	0.948836
Mod1 (turquoise)	MAR	Bx2	ENSG00000078295.15	ADCY2	protein_coding	-0.0363855	-0.716338	0.47985	0.940408
Mod1 (turquoise)	ClusterCoef	Bx1	ENSG00000078401.6	EDN1	protein_coding	-0.084115	-2.02322	0.0507965	0.955057
Mod1 (turquoise)	ClusterCoef	Bx2	ENSG00000078401.6	EDN1	protein_coding	-0.040243	-0.967963	0.339752	0.999681
Mod1 (turquoise)	Connectivity	Bx1	ENSG00000078401.6	EDN1	protein_coding	-1.01912	-2.05733	0.0483599	0.896569
Mod1 (turquoise)	Connectivity	Bx2	ENSG00000078401.6	EDN1	protein_coding	-0.768627	-1.55165	0.131141	0.951918
Mod1 (turquoise)	MAR	Bx1	ENSG00000078401.6	EDN1	protein_coding	-0.0978192	-1.73464	0.0940539	0.948836
Mod1 (turquoise)	MAR	Bx2	ENSG00000078401.6	EDN1	protein_coding	-0.0484719	-0.859557	0.397499	0.940408
Mod2 (blue)	ClusterCoef	Bx1	ENSG00000078596.10	ITM2A	protein_coding	-0.0280092	-0.541673	0.5915	0.955057
Mod2 (blue)	ClusterCoef	Bx2	ENSG00000078596.10	ITM2A	protein_coding	-0.0794895	-1.53726	0.133287	0.999681
Mod2 (blue)	Connectivity	Bx1	ENSG00000078596.10	ITM2A	protein_coding	-0.648459	-1.1116	0.275063	0.896569
Mod2 (blue)	Connectivity	Bx2	ENSG00000078596.10	ITM2A	protein_coding	-0.949322	-1.62734	0.114032	0.951918
Mod2 (blue)	MAR	Bx1	ENSG00000078596.10	ITM2A	protein_coding	0.000695434	0.0106487	0.991581	0.995636
Mod2 (blue)	MAR	Bx2	ENSG00000078596.10	ITM2A	protein_coding	-0.0524376	-0.802945	0.428924	0.940408
Mod1 (turquoise)	ClusterCoef	Bx1	ENSG00000079101.16	CLUL1	protein_coding	0.00520438	0.107209	0.91524	0.992611
Mod1 (turquoise)	ClusterCoef	Bx2	ENSG00000079101.16	CLUL1	protein_coding	0.00263115	0.0542009	0.957086	0.999681
Mod1 (turquoise)	Connectivity	Bx1	ENSG00000079101.16	CLUL1	protein_coding	0.35477	0.622705	0.538143	0.896569
Mod1 (turquoise)	Connectivity	Bx2	ENSG00000079101.16	CLUL1	protein_coding	-0.268559	-0.471384	0.640747	0.979252
Mod1 (turquoise)	MAR	Bx1	ENSG00000079101.16	CLUL1	protein_coding	0.0938462	1.59679	0.121794	0.948836
Mod1 (turquoise)	MAR	Bx2	ENSG00000079101.16	CLUL1	protein_coding	0.0190199	0.323624	0.748683	0.963367
Mod2 (blue)	ClusterCoef	Bx1	ENSG00000079931.14	MOXD1	protein_coding	0.0280202	0.465452	0.644511	0.956466
Mod2 (blue)	ClusterCoef	Bx2	ENSG00000079931.14	MOXD1	protein_coding	-0.0744943	-1.23745	0.224217	0.999681
Mod2 (blue)	Connectivity	Bx1	ENSG00000079931.14	MOXD1	protein_coding	0.327814	0.464236	0.645801	0.89717
Mod2 (blue)	Connectivity	Bx2	ENSG00000079931.14	MOXD1	protein_coding	-1.06734	-1.51152	0.141028	0.951918
Mod2 (blue)	MAR	Bx1	ENSG00000079931.14	MOXD1	protein_coding	0.0523897	0.962917	0.344019	0.948836
Mod2 (blue)	MAR	Bx2	ENSG00000079931.14	MOXD1	protein_coding	-0.0833592	-1.53213	0.136967	0.940408
Mod1 (turquoise)	ClusterCoef	Bx1	ENSG00000080603.16	SRCAP	protein_coding	-0.0395773	-0.928601	0.359501	0.955057
Mod1 (turquoise)	ClusterCoef	Bx2	ENSG00000080603.16	SRCAP	protein_coding	-0.00497119	-0.116639	0.907818	0.999681
Mod1 (turquoise)	Connectivity	Bx1	ENSG00000080603.16	SRCAP	protein_coding	-0.209691	-0.420787	0.676884	0.912068
Mod1 (turquoise)	Connectivity	Bx2	ENSG00000080603.16	SRCAP	protein_coding	0.170619	0.342381	0.73443	0.980325
Mod1 (turquoise)	MAR	Bx1	ENSG00000080603.16	SRCAP	protein_coding	-0.00499938	-0.136812	0.892181	0.979381
Mod1 (turquoise)	MAR	Bx2	ENSG00000080603.16	SRCAP	protein_coding	0.0461745	1.2636	0.21703	0.940408
Mod2 (blue)	ClusterCoef	Bx1	ENSG00000081237.18	PTPRC	protein_coding	0.022563	0.46905	0.641963	0.956466
Mod2 (blue)	ClusterCoef	Bx2	ENSG00000081237.18	PTPRC	protein_coding	-0.0381075	-0.792198	0.43362	0.999681
Mod2 (blue)	Connectivity	Bx1	ENSG00000081237.18	PTPRC	protein_coding	0.284731	0.762288	0.451788	0.896569
Mod2 (blue)	Connectivity	Bx2	ENSG00000081237.18	PTPRC	protein_coding	-0.307655	-0.823659	0.416577	0.962139
Mod2 (blue)	MAR	Bx1	ENSG00000081237.18	PTPRC	protein_coding	-0.00222177	-0.0430546	0.965971	0.995336
Mod2 (blue)	MAR	Bx2	ENSG00000081237.18	PTPRC	protein_coding	-0.0514743	-0.997496	0.327261	0.940408
Mod2 (blue)	ClusterCoef	Bx1	ENSG00000082074.15	FYB	protein_coding	0.0333916	0.706469	0.484607	0.955057
Mod2 (blue)	ClusterCoef	Bx2	ENSG00000082074.15	FYB	protein_coding	-0.0633521	-1.34035	0.18883	0.999681
Mod2 (blue)	Connectivity	Bx1	ENSG00000082074.15	FYB	protein_coding	0.499883	1.25592	0.218753	0.896569
Mod2 (blue)	Connectivity	Bx2	ENSG00000082074.15	FYB	protein_coding	-0.405164	-1.01795	0.316771	0.952975
Mod2 (blue)	MAR	Bx1	ENSG00000082074.15	FYB	protein_coding	0.0123765	0.222451	0.825615	0.961748
Mod2 (blue)	MAR	Bx2	ENSG00000082074.15	FYB	protein_coding	-0.0850083	-1.52791	0.13801	0.940408
Mod1 (turquoise)	ClusterCoef	Bx1	ENSG00000082196.20	C1QTNF3	protein_coding	0.00938251	0.22181	0.82576	0.980527
Mod1 (turquoise)	ClusterCoef	Bx2	ENSG00000082196.20	C1QTNF3	protein_coding	0.0844509	1.99649	0.0537618	0.999681
Mod1 (turquoise)	Connectivity	Bx1	ENSG00000082196.20	C1QTNF3	protein_coding	0.236832	0.504467	0.617587	0.896569
Mod1 (turquoise)	Connectivity	Bx2	ENSG00000082196.20	C1QTNF3	protein_coding	0.707011	1.50598	0.14244	0.951918
Mod1 (turquoise)	MAR	Bx1	ENSG00000082196.20	C1QTNF3	protein_coding	0.032366	0.737022	0.467379	0.948836
Mod1 (turquoise)	MAR	Bx2	ENSG00000082196.20	C1QTNF3	protein_coding	0.0707261	1.61054	0.118753	0.940408
Mod2 (blue)	ClusterCoef	Bx1	ENSG00000082397.16	EPB41L3	protein_coding	0.0224309	0.415419	0.680389	0.960845
Mod2 (blue)	ClusterCoef	Bx2	ENSG00000082397.16	EPB41L3	protein_coding	-0.0670968	-1.24263	0.222325	0.999681
Mod2 (blue)	Connectivity	Bx1	ENSG00000082397.16	EPB41L3	protein_coding	-0.0217013	-0.0320609	0.974634	0.993716
Mod2 (blue)	Connectivity	Bx2	ENSG00000082397.16	EPB41L3	protein_coding	-0.965962	-1.42709	0.163791	0.951918
Mod2 (blue)	MAR	Bx1	ENSG00000082397.16	EPB41L3	protein_coding	-0.0198077	-0.258177	0.798202	0.958934
Mod2 (blue)	MAR	Bx2	ENSG00000082397.16	EPB41L3	protein_coding	-0.0750635	-0.978391	0.336449	0.940408
Mod1 (turquoise)	ClusterCoef	Bx1	ENSG00000082497.11	SERTAD4	protein_coding	-0.032554	-0.629697	0.533011	0.955057
Mod1 (turquoise)	ClusterCoef	Bx2	ENSG00000082497.11	SERTAD4	protein_coding	-0.0192884	-0.373099	0.711341	0.999681
Mod1 (turquoise)	Connectivity	Bx1	ENSG00000082497.11	SERTAD4	protein_coding	-0.0811474	-0.166779	0.868653	0.96496
Mod1 (turquoise)	Connectivity	Bx2	ENSG00000082497.11	SERTAD4	protein_coding	0.00100744	0.00207055	0.998362	0.998362
Mod1 (turquoise)	MAR	Bx1	ENSG00000082497.11	SERTAD4	protein_coding	0.00659459	0.112151	0.911522	0.986935
Mod1 (turquoise)	MAR	Bx2	ENSG00000082497.11	SERTAD4	protein_coding	0.0540282	0.918828	0.366211	0.940408
Mod2 (blue)	ClusterCoef	Bx1	ENSG00000083454.21	P2RX5	protein_coding	0.0345564	0.678644	0.501858	0.955057
Mod2 (blue)	ClusterCoef	Bx2	ENSG00000083454.21	P2RX5	protein_coding	0.025572	0.502201	0.618694	0.999681
Mod2 (blue)	Connectivity	Bx1	ENSG00000083454.21	P2RX5	protein_coding	0.709134	1.2301	0.228136	0.896569
Mod2 (blue)	Connectivity	Bx2	ENSG00000083454.21	P2RX5	protein_coding	0.647051	1.12241	0.270514	0.952975
Mod2 (blue)	MAR	Bx1	ENSG00000083454.21	P2RX5	protein_coding	0.000821954	0.0135913	0.989255	0.995336
Mod2 (blue)	MAR	Bx2	ENSG00000083454.21	P2RX5	protein_coding	0.0365874	0.604985	0.550172	0.940408
Mod1 (turquoise)	ClusterCoef	Bx1	ENSG00000087245.12	MMP2	protein_coding	-0.0514831	-0.969934	0.338782	0.955057
Mod1 (turquoise)	ClusterCoef	Bx2	ENSG00000087245.12	MMP2	protein_coding	-0.0384477	-0.72435	0.4737	0.999681
Mod1 (turquoise)	Connectivity	Bx1	ENSG00000087245.12	MMP2	protein_coding	-0.36158	-0.593401	0.557322	0.896569
Mod1 (turquoise)	Connectivity	Bx2	ENSG00000087245.12	MMP2	protein_coding	-1.23984	-2.03475	0.0507172	0.951918
Mod1 (turquoise)	MAR	Bx1	ENSG00000087245.12	MMP2	protein_coding	-0.0570438	-0.825159	0.416414	0.948836
Mod1 (turquoise)	MAR	Bx2	ENSG00000087245.12	MMP2	protein_coding	-0.078105	-1.12982	0.268357	0.940408
Mod1 (turquoise)	ClusterCoef	Bx1	ENSG00000088386.15	SLC15A1	protein_coding	-0.0881663	-2.53928	0.0157416	0.955057
Mod1 (turquoise)	ClusterCoef	Bx2	ENSG00000088386.15	SLC15A1	protein_coding	-0.0168974	-0.486662	0.629553	0.999681
Mod1 (turquoise)	Connectivity	Bx1	ENSG00000088386.15	SLC15A1	protein_coding	-1.10476	-3.02925	0.00498054	0.84163
Mod1 (turquoise)	Connectivity	Bx2	ENSG00000088386.15	SLC15A1	protein_coding	-0.515295	-1.41293	0.167877	0.951918
Mod1 (turquoise)	MAR	Bx1	ENSG00000088386.15	SLC15A1	protein_coding	-0.0481792	-1.2343	0.227584	0.948836
Mod1 (turquoise)	MAR	Bx2	ENSG00000088386.15	SLC15A1	protein_coding	-0.0224462	-0.575049	0.569955	0.940408
Mod1 (turquoise)	ClusterCoef	Bx1	ENSG00000088882.7	CPXM1	protein_coding	-0.0724192	-1.37256	0.178683	0.955057
Mod1 (turquoise)	ClusterCoef	Bx2	ENSG00000088882.7	CPXM1	protein_coding	-0.019222	-0.364316	0.71783	0.999681
Mod1 (turquoise)	Connectivity	Bx1	ENSG00000088882.7	CPXM1	protein_coding	-0.554038	-1.02494	0.313513	0.896569
Mod1 (turquoise)	Connectivity	Bx2	ENSG00000088882.7	CPXM1	protein_coding	-0.215739	-0.399106	0.692617	0.980325
Mod1 (turquoise)	MAR	Bx1	ENSG00000088882.7	CPXM1	protein_coding	-0.0830518	-1.39312	0.174795	0.948836
Mod1 (turquoise)	MAR	Bx2	ENSG00000088882.7	CPXM1	protein_coding	0.00343137	0.0575581	0.954519	0.995233
Mod2 (blue)	ClusterCoef	Bx1	ENSG00000089127.12	OAS1	protein_coding	0.0578153	1.23105	0.226571	0.955057
Mod2 (blue)	ClusterCoef	Bx2	ENSG00000089127.12	OAS1	protein_coding	-0.0206446	-0.43958	0.662963	0.999681
Mod2 (blue)	Connectivity	Bx1	ENSG00000089127.12	OAS1	protein_coding	0.987259	2.07491	0.0465917	0.896569
Mod2 (blue)	Connectivity	Bx2	ENSG00000089127.12	OAS1	protein_coding	0.113297	0.238115	0.813397	0.98466
Mod2 (blue)	MAR	Bx1	ENSG00000089127.12	OAS1	protein_coding	0.0546873	1.18338	0.246836	0.948836
Mod2 (blue)	MAR	Bx2	ENSG00000089127.12	OAS1	protein_coding	0.0426229	0.922315	0.364423	0.940408
Mod2 (blue)	ClusterCoef	Bx1	ENSG00000089692.8	LAG3	protein_coding	0.00988967	0.22519	0.823151	0.979799
Mod2 (blue)	ClusterCoef	Bx2	ENSG00000089692.8	LAG3	protein_coding	-0.00563684	-0.128352	0.89861	0.999681
Mod2 (blue)	Connectivity	Bx1	ENSG00000089692.8	LAG3	protein_coding	0.473851	1.19611	0.240942	0.896569
Mod2 (blue)	Connectivity	Bx2	ENSG00000089692.8	LAG3	protein_coding	0.396797	1.00161	0.324475	0.952975
Mod2 (blue)	MAR	Bx1	ENSG00000089692.8	LAG3	protein_coding	0.0530553	1.30679	0.202158	0.948836
Mod2 (blue)	MAR	Bx2	ENSG00000089692.8	LAG3	protein_coding	0.0501567	1.23539	0.227183	0.940408
Mod2 (blue)	ClusterCoef	Bx1	ENSG00000090104.11	RGS1	protein_coding	0.0396694	0.814032	0.42117	0.955057
Mod2 (blue)	ClusterCoef	Bx2	ENSG00000090104.11	RGS1	protein_coding	-0.025889	-0.531252	0.598623	0.999681
Mod2 (blue)	Connectivity	Bx1	ENSG00000090104.11	RGS1	protein_coding	0.552203	0.9617	0.343821	0.896569
Mod2 (blue)	Connectivity	Bx2	ENSG00000090104.11	RGS1	protein_coding	-0.109568	-0.19082	0.849941	0.98466
Mod2 (blue)	MAR	Bx1	ENSG00000090104.11	RGS1	protein_coding	0.0661076	1.03008	0.311988	0.948836
Mod2 (blue)	MAR	Bx2	ENSG00000090104.11	RGS1	protein_coding	-0.0497379	-0.77501	0.444977	0.940408
Mod2 (blue)	ClusterCoef	Bx1	ENSG00000090339.8	ICAM1	protein_coding	0.0477725	0.869735	0.390413	0.955057
Mod2 (blue)	ClusterCoef	Bx2	ENSG00000090339.8	ICAM1	protein_coding	0.00133269	0.0242626	0.980782	0.999681
Mod2 (blue)	Connectivity	Bx1	ENSG00000090339.8	ICAM1	protein_coding	0.36278	0.571979	0.57156	0.896569
Mod2 (blue)	Connectivity	Bx2	ENSG00000090339.8	ICAM1	protein_coding	0.696939	1.09883	0.280506	0.952975
Mod2 (blue)	MAR	Bx1	ENSG00000090339.8	ICAM1	protein_coding	0.0762616	1.15458	0.258241	0.948836
Mod2 (blue)	MAR	Bx2	ENSG00000090339.8	ICAM1	protein_coding	0.065187	0.986916	0.332327	0.940408
Mod2 (blue)	ClusterCoef	Bx1	ENSG00000090382.6	LYZ	protein_coding	0.0235899	0.473616	0.638736	0.956466
Mod2 (blue)	ClusterCoef	Bx2	ENSG00000090382.6	LYZ	protein_coding	-0.0123627	-0.248206	0.805436	0.999681
Mod2 (blue)	Connectivity	Bx1	ENSG00000090382.6	LYZ	protein_coding	0.395638	0.798599	0.430745	0.896569
Mod2 (blue)	Connectivity	Bx2	ENSG00000090382.6	LYZ	protein_coding	0.181845	0.367056	0.716131	0.980325
Mod2 (blue)	MAR	Bx1	ENSG00000090382.6	LYZ	protein_coding	0.0269059	0.467489	0.64385	0.948836
Mod2 (blue)	MAR	Bx2	ENSG00000090382.6	LYZ	protein_coding	0.0226828	0.394113	0.696551	0.948701
Mod1 (turquoise)	ClusterCoef	Bx1	ENSG00000091409.14	ITGA6	protein_coding	0.0286216	0.563819	0.576498	0.955057
Mod1 (turquoise)	ClusterCoef	Bx2	ENSG00000091409.14	ITGA6	protein_coding	0.0583177	1.14881	0.258481	0.999681
Mod1 (turquoise)	Connectivity	Bx1	ENSG00000091409.14	ITGA6	protein_coding	0.439665	0.802493	0.428525	0.896569
Mod1 (turquoise)	Connectivity	Bx2	ENSG00000091409.14	ITGA6	protein_coding	0.838519	1.53049	0.136281	0.951918
Mod1 (turquoise)	MAR	Bx1	ENSG00000091409.14	ITGA6	protein_coding	0.0698461	1.38202	0.178139	0.948836
Mod1 (turquoise)	MAR	Bx2	ENSG00000091409.14	ITGA6	protein_coding	0.115115	2.27775	0.0307617	0.940408
Mod1 (turquoise)	ClusterCoef	Bx1	ENSG00000091986.15	CCDC80	protein_coding	-0.0552803	-1.04841	0.301686	0.955057
Mod1 (turquoise)	ClusterCoef	Bx2	ENSG00000091986.15	CCDC80	protein_coding	-0.0265088	-0.50275	0.618312	0.999681
Mod1 (turquoise)	Connectivity	Bx1	ENSG00000091986.15	CCDC80	protein_coding	-0.38119	-0.757206	0.454782	0.896569
Mod1 (turquoise)	Connectivity	Bx2	ENSG00000091986.15	CCDC80	protein_coding	-0.384052	-0.76289	0.451435	0.962139
Mod1 (turquoise)	MAR	Bx1	ENSG00000091986.15	CCDC80	protein_coding	-0.0662774	-0.950288	0.350281	0.948836
Mod1 (turquoise)	MAR	Bx2	ENSG00000091986.15	CCDC80	protein_coding	-0.0551276	-0.790422	0.436076	0.940408
Mod1 (turquoise)	ClusterCoef	Bx1	ENSG00000092758.15	COL9A3	protein_coding	-0.00369003	-0.0825433	0.934688	0.992611
Mod1 (turquoise)	ClusterCoef	Bx2	ENSG00000092758.15	COL9A3	protein_coding	0.052681	1.17844	0.246629	0.999681
Mod1 (turquoise)	Connectivity	Bx1	ENSG00000092758.15	COL9A3	protein_coding	-0.39808	-0.695723	0.491911	0.896569
Mod1 (turquoise)	Connectivity	Bx2	ENSG00000092758.15	COL9A3	protein_coding	0.245098	0.428356	0.671425	0.980325
Mod1 (turquoise)	MAR	Bx1	ENSG00000092758.15	COL9A3	protein_coding	0.00279851	0.0605325	0.952171	0.995336
Mod1 (turquoise)	MAR	Bx2	ENSG00000092758.15	COL9A3	protein_coding	0.0629904	1.3625	0.184146	0.940408
Mod1 (turquoise)	ClusterCoef	Bx1	ENSG00000092969.11	TGFB2	protein_coding	-0.0744496	-1.63542	0.110987	0.955057
Mod1 (turquoise)	ClusterCoef	Bx2	ENSG00000092969.11	TGFB2	protein_coding	0.0108067	0.237388	0.81375	0.999681
Mod1 (turquoise)	Connectivity	Bx1	ENSG00000092969.11	TGFB2	protein_coding	-0.991329	-1.54734	0.132176	0.896569
Mod1 (turquoise)	Connectivity	Bx2	ENSG00000092969.11	TGFB2	protein_coding	-0.111987	-0.174797	0.862403	0.987039
Mod1 (turquoise)	MAR	Bx1	ENSG00000092969.11	TGFB2	protein_coding	-0.102334	-1.93738	0.0630808	0.948836
Mod1 (turquoise)	MAR	Bx2	ENSG00000092969.11	TGFB2	protein_coding	-0.0323553	-0.612547	0.545231	0.940408
Mod2 (blue)	ClusterCoef	Bx1	ENSG00000093072.15	CECR1	protein_coding	0.0361163	0.685859	0.497353	0.955057
Mod2 (blue)	ClusterCoef	Bx2	ENSG00000093072.15	CECR1	protein_coding	-0.0691182	-1.31258	0.197929	0.999681
Mod2 (blue)	Connectivity	Bx1	ENSG00000093072.15	CECR1	protein_coding	0.26351	0.573921	0.570262	0.896569
Mod2 (blue)	Connectivity	Bx2	ENSG00000093072.15	CECR1	protein_coding	-0.852435	-1.85659	0.0731272	0.951918
Mod2 (blue)	MAR	Bx1	ENSG00000093072.15	CECR1	protein_coding	-0.0158713	-0.261619	0.795574	0.958593
Mod2 (blue)	MAR	Bx2	ENSG00000093072.15	CECR1	protein_coding	-0.116068	-1.91324	0.0662299	0.940408
Mod1 (turquoise)	ClusterCoef	Bx1	ENSG00000095637.21	SORBS1	protein_coding	-0.0485915	-0.975108	0.336246	0.955057
Mod1 (turquoise)	ClusterCoef	Bx2	ENSG00000095637.21	SORBS1	protein_coding	-0.0105681	-0.212075	0.833288	0.999681
Mod1 (turquoise)	Connectivity	Bx1	ENSG00000095637.21	SORBS1	protein_coding	-0.524512	-0.889826	0.380578	0.896569
Mod1 (turquoise)	Connectivity	Bx2	ENSG00000095637.21	SORBS1	protein_coding	-0.274436	-0.465576	0.644852	0.979252
Mod1 (turquoise)	MAR	Bx1	ENSG00000095637.21	SORBS1	protein_coding	-0.0789486	-1.27037	0.214644	0.948836
Mod1 (turquoise)	MAR	Bx2	ENSG00000095637.21	SORBS1	protein_coding	-0.0661412	-1.06429	0.296498	0.940408
Mod1 (turquoise)	ClusterCoef	Bx1	ENSG00000095739.10	BAMBI	protein_coding	-0.0262487	-0.61552	0.542222	0.955057
Mod1 (turquoise)	ClusterCoef	Bx2	ENSG00000095739.10	BAMBI	protein_coding	0.0481875	1.12997	0.266226	0.999681
Mod1 (turquoise)	Connectivity	Bx1	ENSG00000095739.10	BAMBI	protein_coding	0.123095	0.236	0.815022	0.949409
Mod1 (turquoise)	Connectivity	Bx2	ENSG00000095739.10	BAMBI	protein_coding	0.763779	1.46433	0.153413	0.951918
Mod1 (turquoise)	MAR	Bx1	ENSG00000095739.10	BAMBI	protein_coding	-0.00211519	-0.0486351	0.961563	0.995336
Mod1 (turquoise)	MAR	Bx2	ENSG00000095739.10	BAMBI	protein_coding	0.0463522	1.06579	0.295829	0.940408
Mod1 (turquoise)	ClusterCoef	Bx1	ENSG00000099256.18	PRTFDC1	protein_coding	-0.00272646	-0.0565712	0.955211	0.992611
Mod1 (turquoise)	ClusterCoef	Bx2	ENSG00000099256.18	PRTFDC1	protein_coding	-0.0216895	-0.450035	0.65548	0.999681
Mod1 (turquoise)	Connectivity	Bx1	ENSG00000099256.18	PRTFDC1	protein_coding	0.460951	0.763648	0.450989	0.896569
Mod1 (turquoise)	Connectivity	Bx2	ENSG00000099256.18	PRTFDC1	protein_coding	0.0239304	0.0396451	0.968636	0.993052
Mod1 (turquoise)	MAR	Bx1	ENSG00000099256.18	PRTFDC1	protein_coding	0.0469094	0.823317	0.417443	0.948836
Mod1 (turquoise)	MAR	Bx2	ENSG00000099256.18	PRTFDC1	protein_coding	0.0302894	0.531615	0.599281	0.940408
Mod1 (turquoise)	ClusterCoef	Bx1	ENSG00000099864.17	PALM	protein_coding	-0.0239221	-0.458654	0.649338	0.956466
Mod1 (turquoise)	ClusterCoef	Bx2	ENSG00000099864.17	PALM	protein_coding	0.101019	1.93682	0.060931	0.999681
Mod1 (turquoise)	Connectivity	Bx1	ENSG00000099864.17	PALM	protein_coding	0.0284838	0.042372	0.96648	0.993716
Mod1 (turquoise)	Connectivity	Bx2	ENSG00000099864.17	PALM	protein_coding	1.03128	1.53412	0.135389	0.951918
Mod1 (turquoise)	MAR	Bx1	ENSG00000099864.17	PALM	protein_coding	-0.0125703	-0.280079	0.781522	0.953996
Mod1 (turquoise)	MAR	Bx2	ENSG00000099864.17	PALM	protein_coding	0.0468969	1.04491	0.305203	0.940408
Mod1 (turquoise)	ClusterCoef	Bx1	ENSG00000099953.9	MMP11	protein_coding	-0.0670536	-1.24055	0.223082	0.955057
Mod1 (turquoise)	ClusterCoef	Bx2	ENSG00000099953.9	MMP11	protein_coding	0.00325981	0.0603092	0.952255	0.999681
Mod1 (turquoise)	Connectivity	Bx1	ENSG00000099953.9	MMP11	protein_coding	-0.527653	-0.957625	0.34584	0.896569
Mod1 (turquoise)	Connectivity	Bx2	ENSG00000099953.9	MMP11	protein_coding	-0.0270737	-0.0491354	0.961134	0.993052
Mod1 (turquoise)	MAR	Bx1	ENSG00000099953.9	MMP11	protein_coding	-0.0798621	-1.38541	0.177113	0.948836
Mod1 (turquoise)	MAR	Bx2	ENSG00000099953.9	MMP11	protein_coding	-0.00585935	-0.101645	0.919779	0.992553
Mod3 (brown)	ClusterCoef	Bx1	ENSG00000099958.14	DERL3	protein_coding	0.034299	0.750744	0.45786	0.955057
Mod3 (brown)	ClusterCoef	Bx2	ENSG00000099958.14	DERL3	protein_coding	-0.0819075	-1.79281	0.0817116	0.999681
Mod3 (brown)	Connectivity	Bx1	ENSG00000099958.14	DERL3	protein_coding	0.159744	0.306333	0.761449	0.927621
Mod3 (brown)	Connectivity	Bx2	ENSG00000099958.14	DERL3	protein_coding	-1.78637	-3.42562	0.0017844	0.584094
Mod3 (brown)	MAR	Bx1	ENSG00000099958.14	DERL3	protein_coding	-0.052637	-1.55662	0.131048	0.948836
Mod3 (brown)	MAR	Bx2	ENSG00000099958.14	DERL3	protein_coding	-0.0416626	-1.23208	0.228399	0.940408
Mod1 (turquoise)	ClusterCoef	Bx1	ENSG00000099994.10	SUSD2	protein_coding	-0.0673394	-1.46474	0.151982	0.955057
Mod1 (turquoise)	ClusterCoef	Bx2	ENSG00000099994.10	SUSD2	protein_coding	-0.00180313	-0.0392209	0.968939	0.999681
Mod1 (turquoise)	Connectivity	Bx1	ENSG00000099994.10	SUSD2	protein_coding	-0.228064	-0.455403	0.65207	0.900609
Mod1 (turquoise)	Connectivity	Bx2	ENSG00000099994.10	SUSD2	protein_coding	-0.423417	-0.845487	0.404474	0.962139
Mod1 (turquoise)	MAR	Bx1	ENSG00000099994.10	SUSD2	protein_coding	0.0234157	0.595183	0.55661	0.948836
Mod1 (turquoise)	MAR	Bx2	ENSG00000099994.10	SUSD2	protein_coding	-0.0127315	-0.323612	0.748691	0.963367
Mod1 (turquoise)	ClusterCoef	Bx1	ENSG00000100146.16	SOX10	protein_coding	-0.0200664	-0.428261	0.671104	0.960141
Mod1 (turquoise)	ClusterCoef	Bx2	ENSG00000100146.16	SOX10	protein_coding	0.0573377	1.22371	0.229294	0.999681
Mod1 (turquoise)	Connectivity	Bx1	ENSG00000100146.16	SOX10	protein_coding	0.127744	0.31452	0.755284	0.927621
Mod1 (turquoise)	Connectivity	Bx2	ENSG00000100146.16	SOX10	protein_coding	0.432487	1.06483	0.295374	0.952975
Mod1 (turquoise)	MAR	Bx1	ENSG00000100146.16	SOX10	protein_coding	0.0177535	0.506067	0.616861	0.948836
Mod1 (turquoise)	MAR	Bx2	ENSG00000100146.16	SOX10	protein_coding	0.076235	2.17309	0.0385923	0.940408
Mod1 (turquoise)	ClusterCoef	Bx1	ENSG00000100170.9	SLC5A1	protein_coding	-0.0208367	-0.516097	0.609055	0.955057
Mod1 (turquoise)	ClusterCoef	Bx2	ENSG00000100170.9	SLC5A1	protein_coding	-0.00162264	-0.0401906	0.968171	0.999681
Mod1 (turquoise)	Connectivity	Bx1	ENSG00000100170.9	SLC5A1	protein_coding	-0.436585	-0.96613	0.341637	0.896569
Mod1 (turquoise)	Connectivity	Bx2	ENSG00000100170.9	SLC5A1	protein_coding	-0.48334	-1.06959	0.293259	0.952975
Mod1 (turquoise)	MAR	Bx1	ENSG00000100170.9	SLC5A1	protein_coding	0.00553144	0.154848	0.878077	0.976831
Mod1 (turquoise)	MAR	Bx2	ENSG00000100170.9	SLC5A1	protein_coding	-0.0117873	-0.329976	0.74393	0.963027
Mod1 (turquoise)	ClusterCoef	Bx1	ENSG00000100181.21	TPTEP1	lincRNA	0.0115448	0.238881	0.812601	0.9763
Mod1 (turquoise)	ClusterCoef	Bx2	ENSG00000100181.21	TPTEP1	lincRNA	0.0152378	0.315294	0.754424	0.999681
Mod1 (turquoise)	Connectivity	Bx1	ENSG00000100181.21	TPTEP1	lincRNA	0.12935	0.23764	0.813762	0.949409
Mod1 (turquoise)	Connectivity	Bx2	ENSG00000100181.21	TPTEP1	lincRNA	0.020016	0.0367731	0.970907	0.993052
Mod1 (turquoise)	MAR	Bx1	ENSG00000100181.21	TPTEP1	lincRNA	0.0280238	0.587401	0.561749	0.948836
Mod1 (turquoise)	MAR	Bx2	ENSG00000100181.21	TPTEP1	lincRNA	0.0415367	0.870642	0.391521	0.940408
Mod1 (turquoise)	ClusterCoef	Bx1	ENSG00000100234.11	TIMP3	protein_coding	-0.0425354	-0.847496	0.402518	0.955057
Mod1 (turquoise)	ClusterCoef	Bx2	ENSG00000100234.11	TIMP3	protein_coding	0.00178011	0.0354678	0.97191	0.999681
Mod1 (turquoise)	Connectivity	Bx1	ENSG00000100234.11	TIMP3	protein_coding	-0.374626	-0.773499	0.445227	0.896569
Mod1 (turquoise)	Connectivity	Bx2	ENSG00000100234.11	TIMP3	protein_coding	-0.107801	-0.222579	0.825358	0.98466
Mod1 (turquoise)	MAR	Bx1	ENSG00000100234.11	TIMP3	protein_coding	-0.0323358	-0.499637	0.621323	0.948836
Mod1 (turquoise)	MAR	Bx2	ENSG00000100234.11	TIMP3	protein_coding	-0.0209422	-0.323589	0.748709	0.963367
Mod2 (blue)	ClusterCoef	Bx1	ENSG00000100342.20	APOL1	protein_coding	0.0677607	1.41985	0.16456	0.955057
Mod2 (blue)	ClusterCoef	Bx2	ENSG00000100342.20	APOL1	protein_coding	-0.0729465	-1.52851	0.135437	0.999681
Mod2 (blue)	Connectivity	Bx1	ENSG00000100342.20	APOL1	protein_coding	0.78383	1.68596	0.102088	0.896569
Mod2 (blue)	Connectivity	Bx2	ENSG00000100342.20	APOL1	protein_coding	-0.726117	-1.56182	0.128727	0.951918
Mod2 (blue)	MAR	Bx1	ENSG00000100342.20	APOL1	protein_coding	0.0468291	0.844693	0.405605	0.948836
Mod2 (blue)	MAR	Bx2	ENSG00000100342.20	APOL1	protein_coding	-0.0886549	-1.59914	0.12127	0.940408
Mod2 (blue)	ClusterCoef	Bx1	ENSG00000100368.13	CSF2RB	protein_coding	0.0601195	1.32295	0.19449	0.955057
Mod2 (blue)	ClusterCoef	Bx2	ENSG00000100368.13	CSF2RB	protein_coding	-0.0628829	-1.38376	0.175255	0.999681
Mod2 (blue)	Connectivity	Bx1	ENSG00000100368.13	CSF2RB	protein_coding	0.860106	2.00274	0.0542332	0.896569
Mod2 (blue)	Connectivity	Bx2	ENSG00000100368.13	CSF2RB	protein_coding	-0.518376	-1.20703	0.23677	0.952975
Mod2 (blue)	MAR	Bx1	ENSG00000100368.13	CSF2RB	protein_coding	0.0828057	1.74348	0.0924728	0.948836
Mod2 (blue)	MAR	Bx2	ENSG00000100368.13	CSF2RB	protein_coding	-0.0810928	-1.70742	0.0990647	0.940408
Mod2 (blue)	ClusterCoef	Bx1	ENSG00000100385.13	IL2RB	protein_coding	-0.00452994	-0.103614	0.918072	0.992611
Mod2 (blue)	ClusterCoef	Bx2	ENSG00000100385.13	IL2RB	protein_coding	-0.0596332	-1.36399	0.18134	0.999681
Mod2 (blue)	Connectivity	Bx1	ENSG00000100385.13	IL2RB	protein_coding	-0.416382	-1.17084	0.250798	0.896569
Mod2 (blue)	Connectivity	Bx2	ENSG00000100385.13	IL2RB	protein_coding	-0.878232	-2.46954	0.0193862	0.951918
Mod2 (blue)	MAR	Bx1	ENSG00000100385.13	IL2RB	protein_coding	-0.0238021	-0.642828	0.525684	0.948836
Mod2 (blue)	MAR	Bx2	ENSG00000100385.13	IL2RB	protein_coding	-0.067283	-1.81713	0.0801618	0.940408
Mod2 (blue)	ClusterCoef	Bx1	ENSG00000100450.12	GZMH	protein_coding	0.0325359	0.735437	0.467008	0.955057
Mod2 (blue)	ClusterCoef	Bx2	ENSG00000100450.12	GZMH	protein_coding	0.0320389	0.724203	0.473788	0.999681
Mod2 (blue)	Connectivity	Bx1	ENSG00000100450.12	GZMH	protein_coding	0.233642	0.487762	0.629233	0.896569
Mod2 (blue)	Connectivity	Bx2	ENSG00000100450.12	GZMH	protein_coding	0.917819	1.91608	0.0648421	0.951918
Mod2 (blue)	MAR	Bx1	ENSG00000100450.12	GZMH	protein_coding	0.0325762	0.825203	0.41639	0.948836
Mod2 (blue)	MAR	Bx2	ENSG00000100450.12	GZMH	protein_coding	0.0675074	1.71006	0.0985677	0.940408
Mod2 (blue)	ClusterCoef	Bx1	ENSG00000100453.12	GZMB	protein_coding	0.0426778	1.0449	0.303284	0.955057
Mod2 (blue)	ClusterCoef	Bx2	ENSG00000100453.12	GZMB	protein_coding	0.023658	0.579228	0.566171	0.999681
Mod2 (blue)	Connectivity	Bx1	ENSG00000100453.12	GZMB	protein_coding	0.219994	0.471927	0.640364	0.89717
Mod2 (blue)	Connectivity	Bx2	ENSG00000100453.12	GZMB	protein_coding	0.251622	0.539774	0.593302	0.964613
Mod2 (blue)	MAR	Bx1	ENSG00000100453.12	GZMB	protein_coding	0.000598146	0.0148175	0.988285	0.995336
Mod2 (blue)	MAR	Bx2	ENSG00000100453.12	GZMB	protein_coding	0.00089606	0.0221976	0.982451	0.995308
Mod2 (blue)	ClusterCoef	Bx1	ENSG00000100985.7	MMP9	protein_coding	-0.0166621	-0.305341	0.761928	0.968834
Mod2 (blue)	ClusterCoef	Bx2	ENSG00000100985.7	MMP9	protein_coding	0.00868788	0.159209	0.874426	0.999681
Mod2 (blue)	Connectivity	Bx1	ENSG00000100985.7	MMP9	protein_coding	-0.423079	-0.531431	0.598999	0.896569
Mod2 (blue)	Connectivity	Bx2	ENSG00000100985.7	MMP9	protein_coding	0.121734	0.15291	0.879484	0.991738
Mod2 (blue)	MAR	Bx1	ENSG00000100985.7	MMP9	protein_coding	0.0229421	0.328132	0.745309	0.948836
Mod2 (blue)	MAR	Bx2	ENSG00000100985.7	MMP9	protein_coding	0.0761156	1.08865	0.2858	0.940408
Mod1 (turquoise)	ClusterCoef	Bx1	ENSG00000101134.11	DOK5	protein_coding	-0.0148812	-0.320848	0.750247	0.968125
Mod1 (turquoise)	ClusterCoef	Bx2	ENSG00000101134.11	DOK5	protein_coding	0.0201871	0.435248	0.666074	0.999681
Mod1 (turquoise)	Connectivity	Bx1	ENSG00000101134.11	DOK5	protein_coding	-0.168046	-0.28345	0.778762	0.940645
Mod1 (turquoise)	Connectivity	Bx2	ENSG00000101134.11	DOK5	protein_coding	0.0115758	0.0195254	0.98455	0.994679
Mod1 (turquoise)	MAR	Bx1	ENSG00000101134.11	DOK5	protein_coding	0.0308938	0.61386	0.544376	0.948836
Mod1 (turquoise)	MAR	Bx2	ENSG00000101134.11	DOK5	protein_coding	0.0342229	0.68001	0.502209	0.940408
Mod1 (turquoise)	ClusterCoef	Bx1	ENSG00000101230.5	ISM1	protein_coding	-0.0431636	-0.890571	0.379284	0.955057
Mod1 (turquoise)	ClusterCoef	Bx2	ENSG00000101230.5	ISM1	protein_coding	-0.0333491	-0.688074	0.495973	0.999681
Mod1 (turquoise)	Connectivity	Bx1	ENSG00000101230.5	ISM1	protein_coding	-0.427429	-0.804688	0.427276	0.896569
Mod1 (turquoise)	Connectivity	Bx2	ENSG00000101230.5	ISM1	protein_coding	-0.58793	-1.10685	0.277079	0.952975
Mod1 (turquoise)	MAR	Bx1	ENSG00000101230.5	ISM1	protein_coding	-0.0323038	-0.570713	0.57285	0.948836
Mod1 (turquoise)	MAR	Bx2	ENSG00000101230.5	ISM1	protein_coding	-0.0336173	-0.59392	0.557442	0.940408
Mod1 (turquoise)	ClusterCoef	Bx1	ENSG00000101335.9	MYL9	protein_coding	-0.0684832	-1.46302	0.152448	0.955057
Mod1 (turquoise)	ClusterCoef	Bx2	ENSG00000101335.9	MYL9	protein_coding	0.0178818	0.382012	0.704779	0.999681
Mod1 (turquoise)	Connectivity	Bx1	ENSG00000101335.9	MYL9	protein_coding	-0.371426	-0.763539	0.451053	0.896569
Mod1 (turquoise)	Connectivity	Bx2	ENSG00000101335.9	MYL9	protein_coding	-0.183618	-0.377464	0.708463	0.980325
Mod1 (turquoise)	MAR	Bx1	ENSG00000101335.9	MYL9	protein_coding	-0.0783154	-1.43798	0.161775	0.948836
Mod1 (turquoise)	MAR	Bx2	ENSG00000101335.9	MYL9	protein_coding	-0.0128419	-0.235795	0.815347	0.978399
Mod1 (turquoise)	ClusterCoef	Bx1	ENSG00000101825.7	MXRA5	protein_coding	-0.0128123	-0.236512	0.814424	0.9763
Mod1 (turquoise)	ClusterCoef	Bx2	ENSG00000101825.7	MXRA5	protein_coding	0.00660605	0.121946	0.903645	0.999681
Mod1 (turquoise)	Connectivity	Bx1	ENSG00000101825.7	MXRA5	protein_coding	0.110494	0.194011	0.847463	0.95416
Mod1 (turquoise)	Connectivity	Bx2	ENSG00000101825.7	MXRA5	protein_coding	0.237026	0.416184	0.680212	0.980325
Mod1 (turquoise)	MAR	Bx1	ENSG00000101825.7	MXRA5	protein_coding	-0.00851032	-0.112105	0.911558	0.986935
Mod1 (turquoise)	MAR	Bx2	ENSG00000101825.7	MXRA5	protein_coding	-0.00988952	-0.130273	0.897303	0.991033
Mod1 (turquoise)	ClusterCoef	Bx1	ENSG00000101938.14	CHRDL1	protein_coding	-0.00375699	-0.0737135	0.941661	0.992611
Mod1 (turquoise)	ClusterCoef	Bx2	ENSG00000101938.14	CHRDL1	protein_coding	-0.0433656	-0.850848	0.400678	0.999681
Mod1 (turquoise)	Connectivity	Bx1	ENSG00000101938.14	CHRDL1	protein_coding	0.357578	0.574797	0.569677	0.896569
Mod1 (turquoise)	Connectivity	Bx2	ENSG00000101938.14	CHRDL1	protein_coding	-0.426512	-0.685606	0.49818	0.962139
Mod1 (turquoise)	MAR	Bx1	ENSG00000101938.14	CHRDL1	protein_coding	0.0258787	0.515004	0.610684	0.948836
Mod1 (turquoise)	MAR	Bx2	ENSG00000101938.14	CHRDL1	protein_coding	-0.0595248	-1.18459	0.246364	0.940408
Mod1 (turquoise)	ClusterCoef	Bx1	ENSG00000101955.14	SRPX	protein_coding	-0.0195649	-0.358054	0.722469	0.967823
Mod1 (turquoise)	ClusterCoef	Bx2	ENSG00000101955.14	SRPX	protein_coding	-0.0120112	-0.219814	0.827302	0.999681
Mod1 (turquoise)	Connectivity	Bx1	ENSG00000101955.14	SRPX	protein_coding	0.279316	0.463445	0.646361	0.89717
Mod1 (turquoise)	Connectivity	Bx2	ENSG00000101955.14	SRPX	protein_coding	0.117149	0.194375	0.847181	0.98466
Mod1 (turquoise)	MAR	Bx1	ENSG00000101955.14	SRPX	protein_coding	0.0151262	0.200709	0.84241	0.964157
Mod1 (turquoise)	MAR	Bx2	ENSG00000101955.14	SRPX	protein_coding	0.034594	0.459025	0.64984	0.940408
Mod1 (turquoise)	ClusterCoef	Bx1	ENSG00000102038.15	SMARCA1	protein_coding	-0.0194147	-0.385211	0.702429	0.967823
Mod1 (turquoise)	ClusterCoef	Bx2	ENSG00000102038.15	SMARCA1	protein_coding	-0.000150991	-0.00299586	0.997627	0.999767
Mod1 (turquoise)	Connectivity	Bx1	ENSG00000102038.15	SMARCA1	protein_coding	0.14365	0.249547	0.804624	0.949409
Mod1 (turquoise)	Connectivity	Bx2	ENSG00000102038.15	SMARCA1	protein_coding	-0.139966	-0.243147	0.809532	0.98466
Mod1 (turquoise)	MAR	Bx1	ENSG00000102038.15	SMARCA1	protein_coding	-0.0194179	-0.368969	0.71499	0.948836
Mod1 (turquoise)	MAR	Bx2	ENSG00000102038.15	SMARCA1	protein_coding	-0.0433347	-0.823425	0.417383	0.940408
Mod2 (blue)	ClusterCoef	Bx1	ENSG00000102524.11	TNFSF13B	protein_coding	0.0098062	0.177401	0.860223	0.985693
Mod2 (blue)	ClusterCoef	Bx2	ENSG00000102524.11	TNFSF13B	protein_coding	-0.0404386	-0.731564	0.469339	0.999681
Mod2 (blue)	Connectivity	Bx1	ENSG00000102524.11	TNFSF13B	protein_coding	0.373834	0.744795	0.46214	0.896569
Mod2 (blue)	Connectivity	Bx2	ENSG00000102524.11	TNFSF13B	protein_coding	0.0524045	0.104406	0.917536	0.992046
Mod2 (blue)	MAR	Bx1	ENSG00000102524.11	TNFSF13B	protein_coding	-0.0195396	-0.319883	0.751486	0.948836
Mod2 (blue)	MAR	Bx2	ENSG00000102524.11	TNFSF13B	protein_coding	-0.0356869	-0.584231	0.563849	0.940408
Mod2 (blue)	ClusterCoef	Bx1	ENSG00000102575.10	ACP5	protein_coding	0.041086	0.785728	0.437352	0.955057
Mod2 (blue)	ClusterCoef	Bx2	ENSG00000102575.10	ACP5	protein_coding	-0.0246706	-0.471799	0.640019	0.999681
Mod2 (blue)	Connectivity	Bx1	ENSG00000102575.10	ACP5	protein_coding	0.0417988	0.0751369	0.9406	0.985773
Mod2 (blue)	Connectivity	Bx2	ENSG00000102575.10	ACP5	protein_coding	0.0710338	0.127689	0.89924	0.992046
Mod2 (blue)	MAR	Bx1	ENSG00000102575.10	ACP5	protein_coding	0.029078	0.447634	0.65794	0.948836
Mod2 (blue)	MAR	Bx2	ENSG00000102575.10	ACP5	protein_coding	0.0373571	0.575085	0.569931	0.940408
Mod1 (turquoise)	ClusterCoef	Bx1	ENSG00000102996.4	MMP15	protein_coding	-0.0268944	-0.615267	0.542387	0.955057
Mod1 (turquoise)	ClusterCoef	Bx2	ENSG00000102996.4	MMP15	protein_coding	-0.0181624	-0.415505	0.680327	0.999681
Mod1 (turquoise)	Connectivity	Bx1	ENSG00000102996.4	MMP15	protein_coding	0.27781	0.476354	0.637244	0.896569
Mod1 (turquoise)	Connectivity	Bx2	ENSG00000102996.4	MMP15	protein_coding	-0.587954	-1.00815	0.321376	0.952975
Mod1 (turquoise)	MAR	Bx1	ENSG00000102996.4	MMP15	protein_coding	-0.0240779	-0.547516	0.588461	0.948836
Mod1 (turquoise)	MAR	Bx2	ENSG00000102996.4	MMP15	protein_coding	-0.0240504	-0.54689	0.588885	0.940408
Mod1 (turquoise)	ClusterCoef	Bx1	ENSG00000103175.10	WFDC1	protein_coding	0.0463358	0.995178	0.326529	0.955057
Mod1 (turquoise)	ClusterCoef	Bx2	ENSG00000103175.10	WFDC1	protein_coding	-0.0179921	-0.386427	0.701536	0.999681
Mod1 (turquoise)	Connectivity	Bx1	ENSG00000103175.10	WFDC1	protein_coding	1.02312	1.86898	0.0713308	0.896569
Mod1 (turquoise)	Connectivity	Bx2	ENSG00000103175.10	WFDC1	protein_coding	-0.345521	-0.63118	0.532661	0.962139
Mod1 (turquoise)	MAR	Bx1	ENSG00000103175.10	WFDC1	protein_coding	0.090524	1.74485	0.0922308	0.948836
Mod1 (turquoise)	MAR	Bx2	ENSG00000103175.10	WFDC1	protein_coding	0.0476774	0.91898	0.366133	0.940408
Mod1 (turquoise)	ClusterCoef	Bx1	ENSG00000103355.12	PRSS33	protein_coding	-0.0525125	-1.19292	0.24098	0.955057
Mod1 (turquoise)	ClusterCoef	Bx2	ENSG00000103355.12	PRSS33	protein_coding	0.0113609	0.258086	0.797863	0.999681
Mod1 (turquoise)	Connectivity	Bx1	ENSG00000103355.12	PRSS33	protein_coding	-0.141065	-0.411498	0.683607	0.916019
Mod1 (turquoise)	Connectivity	Bx2	ENSG00000103355.12	PRSS33	protein_coding	0.180648	0.526963	0.602061	0.966052
Mod1 (turquoise)	MAR	Bx1	ENSG00000103355.12	PRSS33	protein_coding	0.00182001	0.0505712	0.960034	0.995336
Mod1 (turquoise)	MAR	Bx2	ENSG00000103355.12	PRSS33	protein_coding	0.0379186	1.05361	0.301271	0.940408
Mod1 (turquoise)	ClusterCoef	Bx1	ENSG00000103489.11	XYLT1	protein_coding	0.0157715	0.32221	0.749224	0.968076
Mod1 (turquoise)	ClusterCoef	Bx2	ENSG00000103489.11	XYLT1	protein_coding	0.0555235	1.13434	0.264417	0.999681
Mod1 (turquoise)	Connectivity	Bx1	ENSG00000103489.11	XYLT1	protein_coding	0.77842	1.30939	0.200256	0.896569
Mod1 (turquoise)	Connectivity	Bx2	ENSG00000103489.11	XYLT1	protein_coding	1.25505	2.11113	0.0431269	0.951918
Mod1 (turquoise)	MAR	Bx1	ENSG00000103489.11	XYLT1	protein_coding	0.0966189	1.23411	0.227651	0.948836
Mod1 (turquoise)	MAR	Bx2	ENSG00000103489.11	XYLT1	protein_coding	0.142498	1.82013	0.0796914	0.940408
Mod2 (blue)	ClusterCoef	Bx1	ENSG00000103490.13	PYCARD	protein_coding	0.0991333	1.93604	0.06103	0.955057
Mod2 (blue)	ClusterCoef	Bx2	ENSG00000103490.13	PYCARD	protein_coding	0.00427602	0.0835093	0.933926	0.999681
Mod2 (blue)	Connectivity	Bx1	ENSG00000103490.13	PYCARD	protein_coding	1.17589	1.73528	0.0928658	0.896569
Mod2 (blue)	Connectivity	Bx2	ENSG00000103490.13	PYCARD	protein_coding	0.251112	0.37057	0.713539	0.980325
Mod2 (blue)	MAR	Bx1	ENSG00000103490.13	PYCARD	protein_coding	0.149092	2.97937	0.00599267	0.91132
Mod2 (blue)	MAR	Bx2	ENSG00000103490.13	PYCARD	protein_coding	0.0620885	1.24074	0.225231	0.940408
Mod1 (turquoise)	ClusterCoef	Bx1	ENSG00000103710.10	RASL12	protein_coding	0.00672501	0.14349	0.886732	0.992611
Mod1 (turquoise)	ClusterCoef	Bx2	ENSG00000103710.10	RASL12	protein_coding	0.0447801	0.955465	0.345942	0.999681
Mod1 (turquoise)	Connectivity	Bx1	ENSG00000103710.10	RASL12	protein_coding	0.343944	0.708776	0.483888	0.896569
Mod1 (turquoise)	Connectivity	Bx2	ENSG00000103710.10	RASL12	protein_coding	0.303021	0.624445	0.537015	0.962139
Mod1 (turquoise)	MAR	Bx1	ENSG00000103710.10	RASL12	protein_coding	0.0337151	0.637009	0.529411	0.948836
Mod1 (turquoise)	MAR	Bx2	ENSG00000103710.10	RASL12	protein_coding	0.0573405	1.08339	0.288088	0.940408
Mod1 (turquoise)	ClusterCoef	Bx1	ENSG00000104332.11	SFRP1	protein_coding	-0.0342527	-0.703802	0.486246	0.955057
Mod1 (turquoise)	ClusterCoef	Bx2	ENSG00000104332.11	SFRP1	protein_coding	0.0280254	0.575847	0.568429	0.999681
Mod1 (turquoise)	Connectivity	Bx1	ENSG00000104332.11	SFRP1	protein_coding	-0.331776	-0.553954	0.58368	0.896569
Mod1 (turquoise)	Connectivity	Bx2	ENSG00000104332.11	SFRP1	protein_coding	0.504047	0.841589	0.406619	0.962139
Mod1 (turquoise)	MAR	Bx1	ENSG00000104332.11	SFRP1	protein_coding	-0.0607284	-1.05016	0.302827	0.948836
Mod1 (turquoise)	MAR	Bx2	ENSG00000104332.11	SFRP1	protein_coding	0.0100893	0.174473	0.862778	0.984255
Mod1 (turquoise)	ClusterCoef	Bx1	ENSG00000104368.17	PLAT	protein_coding	-0.117822	-2.18966	0.0353542	0.955057
Mod1 (turquoise)	ClusterCoef	Bx2	ENSG00000104368.17	PLAT	protein_coding	-0.0246041	-0.457255	0.650334	0.999681
Mod1 (turquoise)	Connectivity	Bx1	ENSG00000104368.17	PLAT	protein_coding	-1.0333	-2.05332	0.0487714	0.896569
Mod1 (turquoise)	Connectivity	Bx2	ENSG00000104368.17	PLAT	protein_coding	0.0674038	0.133942	0.894335	0.992046
Mod1 (turquoise)	MAR	Bx1	ENSG00000104368.17	PLAT	protein_coding	-0.108738	-1.74376	0.0924226	0.948836
Mod1 (turquoise)	MAR	Bx2	ENSG00000104368.17	PLAT	protein_coding	-0.00709377	-0.113758	0.91026	0.991033
Mod1 (turquoise)	ClusterCoef	Bx1	ENSG00000104447.11	TRPS1	protein_coding	-0.0590205	-1.27571	0.210519	0.955057
Mod1 (turquoise)	ClusterCoef	Bx2	ENSG00000104447.11	TRPS1	protein_coding	-0.000481645	-0.0104106	0.991753	0.999681
Mod1 (turquoise)	Connectivity	Bx1	ENSG00000104447.11	TRPS1	protein_coding	-0.706223	-1.21662	0.23315	0.896569
Mod1 (turquoise)	Connectivity	Bx2	ENSG00000104447.11	TRPS1	protein_coding	-0.112589	-0.193959	0.847504	0.98466
Mod1 (turquoise)	MAR	Bx1	ENSG00000104447.11	TRPS1	protein_coding	-0.0513386	-0.93921	0.355837	0.948836
Mod1 (turquoise)	MAR	Bx2	ENSG00000104447.11	TRPS1	protein_coding	-0.00318111	-0.0581966	0.954015	0.995233
Mod1 (turquoise)	ClusterCoef	Bx1	ENSG00000104490.17	NCALD	protein_coding	0.00815421	0.186681	0.852996	0.982223
Mod1 (turquoise)	ClusterCoef	Bx2	ENSG00000104490.17	NCALD	protein_coding	0.0948365	2.17117	0.0368342	0.999681
Mod1 (turquoise)	Connectivity	Bx1	ENSG00000104490.17	NCALD	protein_coding	0.176809	0.329712	0.743889	0.927621
Mod1 (turquoise)	Connectivity	Bx2	ENSG00000104490.17	NCALD	protein_coding	0.895027	1.66903	0.105424	0.951918
Mod1 (turquoise)	MAR	Bx1	ENSG00000104490.17	NCALD	protein_coding	0.0404382	1.13572	0.265921	0.948836
Mod1 (turquoise)	MAR	Bx2	ENSG00000104490.17	NCALD	protein_coding	0.0678323	1.90509	0.0673239	0.940408
Mod2 (blue)	ClusterCoef	Bx1	ENSG00000104894.11	CD37	protein_coding	0.0292081	0.616644	0.541488	0.955057
Mod2 (blue)	ClusterCoef	Bx2	ENSG00000104894.11	CD37	protein_coding	-0.0623077	-1.31545	0.196972	0.999681
Mod2 (blue)	Connectivity	Bx1	ENSG00000104894.11	CD37	protein_coding	0.47647	1.21121	0.235189	0.896569
Mod2 (blue)	Connectivity	Bx2	ENSG00000104894.11	CD37	protein_coding	-0.571785	-1.4535	0.156376	0.951918
Mod2 (blue)	MAR	Bx1	ENSG00000104894.11	CD37	protein_coding	0.00151965	0.026864	0.978763	0.995336
Mod2 (blue)	MAR	Bx2	ENSG00000104894.11	CD37	protein_coding	-0.0999198	-1.76635	0.0884886	0.940408
Mod2 (blue)	ClusterCoef	Bx1	ENSG00000104951.15	IL4I1	protein_coding	0.0426969	0.868162	0.391261	0.955057
Mod2 (blue)	ClusterCoef	Bx2	ENSG00000104951.15	IL4I1	protein_coding	0.0147135	0.299171	0.766592	0.999681
Mod2 (blue)	Connectivity	Bx1	ENSG00000104951.15	IL4I1	protein_coding	0.784365	1.57863	0.124818	0.896569
Mod2 (blue)	Connectivity	Bx2	ENSG00000104951.15	IL4I1	protein_coding	0.353374	0.711208	0.482401	0.962139
Mod2 (blue)	MAR	Bx1	ENSG00000104951.15	IL4I1	protein_coding	0.086244	1.58765	0.123851	0.948836
Mod2 (blue)	MAR	Bx2	ENSG00000104951.15	IL4I1	protein_coding	0.0582892	1.07303	0.292625	0.940408
Mod2 (blue)	ClusterCoef	Bx1	ENSG00000104998.3	IL27RA	protein_coding	0.0893406	1.8227	0.0769622	0.955057
Mod2 (blue)	ClusterCoef	Bx2	ENSG00000104998.3	IL27RA	protein_coding	0.0529575	1.08042	0.287395	0.999681
Mod2 (blue)	Connectivity	Bx1	ENSG00000104998.3	IL27RA	protein_coding	1.05212	1.84419	0.0749643	0.896569
Mod2 (blue)	Connectivity	Bx2	ENSG00000104998.3	IL27RA	protein_coding	1.10888	1.9437	0.061281	0.951918
Mod2 (blue)	MAR	Bx1	ENSG00000104998.3	IL27RA	protein_coding	0.0875726	2.12867	0.0424259	0.948836
Mod2 (blue)	MAR	Bx2	ENSG00000104998.3	IL27RA	protein_coding	-0.012544	-0.304912	0.762739	0.96631
Mod3 (brown)	ClusterCoef	Bx1	ENSG00000105369.9	CD79A	protein_coding	-0.028106	-0.577463	0.56735	0.955057
Mod3 (brown)	ClusterCoef	Bx2	ENSG00000105369.9	CD79A	protein_coding	0.0121823	0.250295	0.803833	0.999681
Mod3 (brown)	Connectivity	Bx1	ENSG00000105369.9	CD79A	protein_coding	0.11173	0.333932	0.740734	0.927621
Mod3 (brown)	Connectivity	Bx2	ENSG00000105369.9	CD79A	protein_coding	0.117715	0.351819	0.727412	0.980325
Mod3 (brown)	MAR	Bx1	ENSG00000105369.9	CD79A	protein_coding	-0.0507963	-0.981889	0.334754	0.948836
Mod3 (brown)	MAR	Bx2	ENSG00000105369.9	CD79A	protein_coding	-0.0281329	-0.543807	0.590976	0.940408
Mod2 (blue)	ClusterCoef	Bx1	ENSG00000105374.9	NKG7	protein_coding	0.00836678	0.19387	0.847406	0.982223
Mod2 (blue)	ClusterCoef	Bx2	ENSG00000105374.9	NKG7	protein_coding	-0.0175083	-0.405692	0.687456	0.999681
Mod2 (blue)	Connectivity	Bx1	ENSG00000105374.9	NKG7	protein_coding	-0.0452601	-0.112747	0.910976	0.984386
Mod2 (blue)	Connectivity	Bx2	ENSG00000105374.9	NKG7	protein_coding	-0.0233769	-0.058234	0.953945	0.993052
Mod2 (blue)	MAR	Bx1	ENSG00000105374.9	NKG7	protein_coding	-0.0104404	-0.286578	0.776593	0.953996
Mod2 (blue)	MAR	Bx2	ENSG00000105374.9	NKG7	protein_coding	-0.0316371	-0.868402	0.392724	0.940408
Mod1 (turquoise)	ClusterCoef	Bx1	ENSG00000105664.10	COMP	protein_coding	-0.0824073	-1.53073	0.134889	0.955057
Mod1 (turquoise)	ClusterCoef	Bx2	ENSG00000105664.10	COMP	protein_coding	-0.00589502	-0.109501	0.913435	0.999681
Mod1 (turquoise)	Connectivity	Bx1	ENSG00000105664.10	COMP	protein_coding	-0.511565	-0.907056	0.371543	0.896569
Mod1 (turquoise)	Connectivity	Bx2	ENSG00000105664.10	COMP	protein_coding	0.167557	0.297096	0.768423	0.982541
Mod1 (turquoise)	MAR	Bx1	ENSG00000105664.10	COMP	protein_coding	-0.0461576	-0.72705	0.473368	0.948836
Mod1 (turquoise)	MAR	Bx2	ENSG00000105664.10	COMP	protein_coding	0.0283622	0.446745	0.658573	0.940408
Mod2 (blue)	ClusterCoef	Bx1	ENSG00000105825.11	TFPI2	protein_coding	0.0675372	1.26959	0.212668	0.955057
Mod2 (blue)	ClusterCoef	Bx2	ENSG00000105825.11	TFPI2	protein_coding	-0.00585875	-0.110135	0.912936	0.999681
Mod2 (blue)	Connectivity	Bx1	ENSG00000105825.11	TFPI2	protein_coding	0.651079	1.03054	0.310923	0.896569
Mod2 (blue)	Connectivity	Bx2	ENSG00000105825.11	TFPI2	protein_coding	0.371284	0.587674	0.56111	0.964613
Mod2 (blue)	MAR	Bx1	ENSG00000105825.11	TFPI2	protein_coding	0.031987	0.733331	0.469591	0.948836
Mod2 (blue)	MAR	Bx2	ENSG00000105825.11	TFPI2	protein_coding	0.000454324	0.0104158	0.991765	0.996841
Mod1 (turquoise)	ClusterCoef	Bx1	ENSG00000105894.11	PTN	protein_coding	-0.0279437	-0.611988	0.544529	0.955057
Mod1 (turquoise)	ClusterCoef	Bx2	ENSG00000105894.11	PTN	protein_coding	-0.0741066	-1.62299	0.11363	0.999681
Mod1 (turquoise)	Connectivity	Bx1	ENSG00000105894.11	PTN	protein_coding	0.0699147	0.126763	0.899966	0.977289
Mod1 (turquoise)	Connectivity	Bx2	ENSG00000105894.11	PTN	protein_coding	-0.812301	-1.47279	0.151131	0.951918
Mod1 (turquoise)	MAR	Bx1	ENSG00000105894.11	PTN	protein_coding	-0.0550879	-1.47179	0.152483	0.948836
Mod1 (turquoise)	MAR	Bx2	ENSG00000105894.11	PTN	protein_coding	-0.0733327	-1.95923	0.0603427	0.940408
Mod2 (blue)	ClusterCoef	Bx1	ENSG00000105963.13	ADAP1	protein_coding	0.0219513	0.401076	0.69082	0.962248
Mod2 (blue)	ClusterCoef	Bx2	ENSG00000105963.13	ADAP1	protein_coding	-0.0359794	-0.657384	0.515265	0.999681
Mod2 (blue)	Connectivity	Bx1	ENSG00000105963.13	ADAP1	protein_coding	0.0897505	0.130363	0.897142	0.977289
Mod2 (blue)	Connectivity	Bx2	ENSG00000105963.13	ADAP1	protein_coding	-0.388978	-0.564994	0.576243	0.964613
Mod2 (blue)	MAR	Bx1	ENSG00000105963.13	ADAP1	protein_coding	0.0684871	1.30016	0.204386	0.948836
Mod2 (blue)	MAR	Bx2	ENSG00000105963.13	ADAP1	protein_coding	0.0040611	0.0770963	0.939108	0.995233
Mod1 (turquoise)	ClusterCoef	Bx1	ENSG00000105971.14	CAV2	protein_coding	0.0235197	0.472716	0.639371	0.956466
Mod1 (turquoise)	ClusterCoef	Bx2	ENSG00000105971.14	CAV2	protein_coding	0.0190205	0.382289	0.704575	0.999681
Mod1 (turquoise)	Connectivity	Bx1	ENSG00000105971.14	CAV2	protein_coding	0.765921	1.15715	0.256261	0.896569
Mod1 (turquoise)	Connectivity	Bx2	ENSG00000105971.14	CAV2	protein_coding	0.208534	0.315052	0.754884	0.980325
Mod1 (turquoise)	MAR	Bx1	ENSG00000105971.14	CAV2	protein_coding	0.0392809	0.73549	0.468297	0.948836
Mod1 (turquoise)	MAR	Bx2	ENSG00000105971.14	CAV2	protein_coding	0.0479916	0.898586	0.37671	0.940408
Mod1 (turquoise)	ClusterCoef	Bx1	ENSG00000105974.11	CAV1	protein_coding	0.0245603	0.453737	0.652839	0.956466
Mod1 (turquoise)	ClusterCoef	Bx2	ENSG00000105974.11	CAV1	protein_coding	0.0115855	0.214036	0.83177	0.999681
Mod1 (turquoise)	Connectivity	Bx1	ENSG00000105974.11	CAV1	protein_coding	0.582964	0.967149	0.341135	0.896569
Mod1 (turquoise)	Connectivity	Bx2	ENSG00000105974.11	CAV1	protein_coding	0.244244	0.405205	0.688177	0.980325
Mod1 (turquoise)	MAR	Bx1	ENSG00000105974.11	CAV1	protein_coding	0.0997051	1.47845	0.150704	0.948836
Mod1 (turquoise)	MAR	Bx2	ENSG00000105974.11	CAV1	protein_coding	0.0168421	0.249737	0.804655	0.974318
Mod1 (turquoise)	ClusterCoef	Bx1	ENSG00000105976.14	MET	protein_coding	-0.0480453	-1.00522	0.321741	0.955057
Mod1 (turquoise)	ClusterCoef	Bx2	ENSG00000105976.14	MET	protein_coding	-0.0595412	-1.24574	0.221194	0.999681
Mod1 (turquoise)	Connectivity	Bx1	ENSG00000105976.14	MET	protein_coding	-0.172092	-0.350937	0.728066	0.927621
Mod1 (turquoise)	Connectivity	Bx2	ENSG00000105976.14	MET	protein_coding	-0.817058	-1.66618	0.105996	0.951918
Mod1 (turquoise)	MAR	Bx1	ENSG00000105976.14	MET	protein_coding	-0.0537785	-1.18514	0.246151	0.948836
Mod1 (turquoise)	MAR	Bx2	ENSG00000105976.14	MET	protein_coding	-0.0699072	-1.54057	0.134903	0.940408
Mod1 (turquoise)	ClusterCoef	Bx1	ENSG00000106078.17	COBL	protein_coding	0.0130088	0.294488	0.770137	0.968834
Mod1 (turquoise)	ClusterCoef	Bx2	ENSG00000106078.17	COBL	protein_coding	0.0511136	1.15709	0.255127	0.999681
Mod1 (turquoise)	Connectivity	Bx1	ENSG00000106078.17	COBL	protein_coding	0.188719	0.339087	0.736886	0.927621
Mod1 (turquoise)	Connectivity	Bx2	ENSG00000106078.17	COBL	protein_coding	0.83529	1.50083	0.14376	0.951918
Mod1 (turquoise)	MAR	Bx1	ENSG00000106078.17	COBL	protein_coding	0.0643061	1.11582	0.274197	0.948836
Mod1 (turquoise)	MAR	Bx2	ENSG00000106078.17	COBL	protein_coding	0.0782068	1.35703	0.185858	0.940408
Mod1 (turquoise)	ClusterCoef	Bx1	ENSG00000106278.11	PTPRZ1	protein_coding	-0.0374783	-0.888417	0.380425	0.955057
Mod1 (turquoise)	ClusterCoef	Bx2	ENSG00000106278.11	PTPRZ1	protein_coding	-0.0350512	-0.830882	0.411713	0.999681
Mod1 (turquoise)	Connectivity	Bx1	ENSG00000106278.11	PTPRZ1	protein_coding	-0.324174	-0.68105	0.501018	0.896569
Mod1 (turquoise)	Connectivity	Bx2	ENSG00000106278.11	PTPRZ1	protein_coding	-0.811878	-1.70565	0.0983169	0.951918
Mod1 (turquoise)	MAR	Bx1	ENSG00000106278.11	PTPRZ1	protein_coding	-0.00908472	-0.255127	0.800532	0.958934
Mod1 (turquoise)	MAR	Bx2	ENSG00000106278.11	PTPRZ1	protein_coding	-0.0650091	-1.82565	0.0788314	0.940408
Mod1 (turquoise)	ClusterCoef	Bx1	ENSG00000106366.8	SERPINE1	protein_coding	-0.0528273	-0.970961	0.338277	0.955057
Mod1 (turquoise)	ClusterCoef	Bx2	ENSG00000106366.8	SERPINE1	protein_coding	-0.0497372	-0.914165	0.36693	0.999681
Mod1 (turquoise)	Connectivity	Bx1	ENSG00000106366.8	SERPINE1	protein_coding	-0.520509	-0.88565	0.382789	0.896569
Mod1 (turquoise)	Connectivity	Bx2	ENSG00000106366.8	SERPINE1	protein_coding	-0.788777	-1.34211	0.189543	0.951918
Mod1 (turquoise)	MAR	Bx1	ENSG00000106366.8	SERPINE1	protein_coding	-0.0394384	-0.588081	0.561299	0.948836
Mod1 (turquoise)	MAR	Bx2	ENSG00000106366.8	SERPINE1	protein_coding	-0.0267316	-0.398605	0.693277	0.946981
Mod1 (turquoise)	ClusterCoef	Bx1	ENSG00000106483.11	SFRP4	protein_coding	-0.0583274	-1.04508	0.303203	0.955057
Mod1 (turquoise)	ClusterCoef	Bx2	ENSG00000106483.11	SFRP4	protein_coding	0.0122833	0.220086	0.827092	0.999681
Mod1 (turquoise)	Connectivity	Bx1	ENSG00000106483.11	SFRP4	protein_coding	-0.2874	-0.52261	0.605051	0.896569
Mod1 (turquoise)	Connectivity	Bx2	ENSG00000106483.11	SFRP4	protein_coding	0.352339	0.640696	0.526542	0.962139
Mod1 (turquoise)	MAR	Bx1	ENSG00000106483.11	SFRP4	protein_coding	-0.0264123	-0.423399	0.675312	0.948836
Mod1 (turquoise)	MAR	Bx2	ENSG00000106483.11	SFRP4	protein_coding	0.039513	0.633408	0.531724	0.940408
Mod1 (turquoise)	ClusterCoef	Bx1	ENSG00000106538.9	RARRES2	protein_coding	-0.093046	-1.68368	0.101207	0.955057
Mod1 (turquoise)	ClusterCoef	Bx2	ENSG00000106538.9	RARRES2	protein_coding	-0.00511693	-0.0925915	0.92676	0.999681
Mod1 (turquoise)	Connectivity	Bx1	ENSG00000106538.9	RARRES2	protein_coding	-0.752553	-1.44881	0.157674	0.896569
Mod1 (turquoise)	Connectivity	Bx2	ENSG00000106538.9	RARRES2	protein_coding	-0.0700004	-0.134764	0.89369	0.992046
Mod1 (turquoise)	MAR	Bx1	ENSG00000106538.9	RARRES2	protein_coding	-0.0925269	-1.31824	0.198348	0.948836
Mod1 (turquoise)	MAR	Bx2	ENSG00000106538.9	RARRES2	protein_coding	-0.00903635	-0.128742	0.898503	0.991033
Mod2 (blue)	ClusterCoef	Bx1	ENSG00000106565.17	TMEM176B	protein_coding	0.066167	1.15409	0.256339	0.955057
Mod2 (blue)	ClusterCoef	Bx2	ENSG00000106565.17	TMEM176B	protein_coding	-0.0750351	-1.30877	0.199202	0.999681
Mod2 (blue)	Connectivity	Bx1	ENSG00000106565.17	TMEM176B	protein_coding	0.714826	1.13065	0.267082	0.896569
Mod2 (blue)	Connectivity	Bx2	ENSG00000106565.17	TMEM176B	protein_coding	-1.21348	-1.91938	0.0644074	0.951918
Mod2 (blue)	MAR	Bx1	ENSG00000106565.17	TMEM176B	protein_coding	0.0742129	1.08092	0.289165	0.948836
Mod2 (blue)	MAR	Bx2	ENSG00000106565.17	TMEM176B	protein_coding	-0.10842	-1.57914	0.125791	0.940408
Mod1 (turquoise)	ClusterCoef	Bx1	ENSG00000106624.8	AEBP1	protein_coding	-0.077457	-1.53601	0.133592	0.955057
Mod1 (turquoise)	ClusterCoef	Bx2	ENSG00000106624.8	AEBP1	protein_coding	0.00900583	0.17859	0.859297	0.999681
Mod1 (turquoise)	Connectivity	Bx1	ENSG00000106624.8	AEBP1	protein_coding	-0.561728	-1.21231	0.234771	0.896569
Mod1 (turquoise)	Connectivity	Bx2	ENSG00000106624.8	AEBP1	protein_coding	0.101239	0.218493	0.828511	0.98466
Mod1 (turquoise)	MAR	Bx1	ENSG00000106624.8	AEBP1	protein_coding	-0.051969	-0.904894	0.373417	0.948836
Mod1 (turquoise)	MAR	Bx2	ENSG00000106624.8	AEBP1	protein_coding	0.0160957	0.280262	0.781383	0.971289
Mod1 (turquoise)	ClusterCoef	Bx1	ENSG00000106819.11	ASPN	protein_coding	-0.022889	-0.423767	0.674348	0.960141
Mod1 (turquoise)	ClusterCoef	Bx2	ENSG00000106819.11	ASPN	protein_coding	0.0100831	0.186679	0.852998	0.999681
Mod1 (turquoise)	Connectivity	Bx1	ENSG00000106819.11	ASPN	protein_coding	-0.0907715	-0.19184	0.849149	0.95416
Mod1 (turquoise)	Connectivity	Bx2	ENSG00000106819.11	ASPN	protein_coding	0.0714327	0.150968	0.881002	0.991738
Mod1 (turquoise)	MAR	Bx1	ENSG00000106819.11	ASPN	protein_coding	-0.0195926	-0.340847	0.735821	0.948836
Mod1 (turquoise)	MAR	Bx2	ENSG00000106819.11	ASPN	protein_coding	0.003296	0.0573398	0.954691	0.995233
Mod2 (blue)	ClusterCoef	Bx1	ENSG00000107201.9	DDX58	protein_coding	0.0265394	0.523314	0.604077	0.955057
Mod2 (blue)	ClusterCoef	Bx2	ENSG00000107201.9	DDX58	protein_coding	-0.0181141	-0.35718	0.723117	0.999681
Mod2 (blue)	Connectivity	Bx1	ENSG00000107201.9	DDX58	protein_coding	0.31178	0.556261	0.582122	0.896569
Mod2 (blue)	Connectivity	Bx2	ENSG00000107201.9	DDX58	protein_coding	0.106178	0.189438	0.851014	0.98466
Mod2 (blue)	MAR	Bx1	ENSG00000107201.9	DDX58	protein_coding	-0.00238425	-0.0443401	0.964955	0.995336
Mod2 (blue)	MAR	Bx2	ENSG00000107201.9	DDX58	protein_coding	-0.0313273	-0.582595	0.564935	0.940408
Mod3 (brown)	ClusterCoef	Bx1	ENSG00000107317.11	PTGDS	protein_coding	0.0794826	1.61342	0.115698	0.955057
Mod3 (brown)	ClusterCoef	Bx2	ENSG00000107317.11	PTGDS	protein_coding	-0.047933	-0.972996	0.33728	0.999681
Mod3 (brown)	Connectivity	Bx1	ENSG00000107317.11	PTGDS	protein_coding	0.596227	0.93316	0.358123	0.896569
Mod3 (brown)	Connectivity	Bx2	ENSG00000107317.11	PTGDS	protein_coding	-1.07713	-1.68582	0.102114	0.951918
Mod3 (brown)	MAR	Bx1	ENSG00000107317.11	PTGDS	protein_coding	0.0784813	1.43093	0.163767	0.948836
Mod3 (brown)	MAR	Bx2	ENSG00000107317.11	PTGDS	protein_coding	-0.0678435	-1.23698	0.226603	0.940408
Mod2 (blue)	ClusterCoef	Bx1	ENSG00000107551.20	RASSF4	protein_coding	0.0357757	0.661029	0.512953	0.955057
Mod2 (blue)	ClusterCoef	Bx2	ENSG00000107551.20	RASSF4	protein_coding	-0.0105483	-0.194901	0.846605	0.999681
Mod2 (blue)	Connectivity	Bx1	ENSG00000107551.20	RASSF4	protein_coding	0.475182	0.809878	0.424332	0.896569
Mod2 (blue)	Connectivity	Bx2	ENSG00000107551.20	RASSF4	protein_coding	0.183014	0.311921	0.75724	0.980325
Mod2 (blue)	MAR	Bx1	ENSG00000107551.20	RASSF4	protein_coding	0.0145142	0.230781	0.819201	0.961346
Mod2 (blue)	MAR	Bx2	ENSG00000107551.20	RASSF4	protein_coding	0.0232432	0.369574	0.714544	0.956099
Mod1 (turquoise)	ClusterCoef	Bx1	ENSG00000107562.16	CXCL12	protein_coding	-0.0407044	-0.794879	0.432079	0.955057
Mod1 (turquoise)	ClusterCoef	Bx2	ENSG00000107562.16	CXCL12	protein_coding	-0.0343185	-0.670175	0.507176	0.999681
Mod1 (turquoise)	Connectivity	Bx1	ENSG00000107562.16	CXCL12	protein_coding	-0.0519484	-0.111122	0.912253	0.984386
Mod1 (turquoise)	Connectivity	Bx2	ENSG00000107562.16	CXCL12	protein_coding	-0.248973	-0.532574	0.598217	0.964613
Mod1 (turquoise)	MAR	Bx1	ENSG00000107562.16	CXCL12	protein_coding	-0.0355705	-0.515175	0.610567	0.948836
Mod1 (turquoise)	MAR	Bx2	ENSG00000107562.16	CXCL12	protein_coding	-0.0616717	-0.893204	0.379533	0.940408
Mod2 (blue)	ClusterCoef	Bx1	ENSG00000107742.12	SPOCK2	protein_coding	-0.0310545	-0.638882	0.527088	0.955057
Mod2 (blue)	ClusterCoef	Bx2	ENSG00000107742.12	SPOCK2	protein_coding	-0.0818489	-1.68388	0.101169	0.999681
Mod2 (blue)	Connectivity	Bx1	ENSG00000107742.12	SPOCK2	protein_coding	0.214676	0.342463	0.73437	0.927621
Mod2 (blue)	Connectivity	Bx2	ENSG00000107742.12	SPOCK2	protein_coding	-0.532804	-0.849959	0.402022	0.962139
Mod2 (blue)	MAR	Bx1	ENSG00000107742.12	SPOCK2	protein_coding	0.0421699	0.623009	0.538435	0.948836
Mod2 (blue)	MAR	Bx2	ENSG00000107742.12	SPOCK2	protein_coding	-0.00287006	-0.0424016	0.966486	0.995308
Mod1 (turquoise)	ClusterCoef	Bx1	ENSG00000107796.12	ACTA2	protein_coding	-0.0676806	-1.35714	0.183487	0.955057
Mod1 (turquoise)	ClusterCoef	Bx2	ENSG00000107796.12	ACTA2	protein_coding	0.00904368	0.181345	0.857151	0.999681
Mod1 (turquoise)	Connectivity	Bx1	ENSG00000107796.12	ACTA2	protein_coding	-0.673261	-1.41628	0.166905	0.896569
Mod1 (turquoise)	Connectivity	Bx2	ENSG00000107796.12	ACTA2	protein_coding	-0.117324	-0.246803	0.806727	0.98466
Mod1 (turquoise)	MAR	Bx1	ENSG00000107796.12	ACTA2	protein_coding	-0.0895295	-1.24415	0.223992	0.948836
Mod1 (turquoise)	MAR	Bx2	ENSG00000107796.12	ACTA2	protein_coding	-0.010409	-0.14465	0.886047	0.991033
Mod1 (turquoise)	ClusterCoef	Bx1	ENSG00000108244.16	KRT23	protein_coding	-0.0636374	-1.44185	0.158297	0.955057
Mod1 (turquoise)	ClusterCoef	Bx2	ENSG00000108244.16	KRT23	protein_coding	0.00610871	0.138406	0.890718	0.999681
Mod1 (turquoise)	Connectivity	Bx1	ENSG00000108244.16	KRT23	protein_coding	-0.688283	-1.6069	0.118462	0.896569
Mod1 (turquoise)	Connectivity	Bx2	ENSG00000108244.16	KRT23	protein_coding	0.106623	0.248927	0.805099	0.98466
Mod1 (turquoise)	MAR	Bx1	ENSG00000108244.16	KRT23	protein_coding	-0.0475795	-1.14237	0.263196	0.948836
Mod1 (turquoise)	MAR	Bx2	ENSG00000108244.16	KRT23	protein_coding	0.048029	1.15316	0.258815	0.940408
Mod1 (turquoise)	ClusterCoef	Bx1	ENSG00000108387.14	SEPT4	protein_coding	0.00852116	0.169232	0.866595	0.986091
Mod1 (turquoise)	ClusterCoef	Bx2	ENSG00000108387.14	SEPT4	protein_coding	0.0465925	0.925339	0.361171	0.999681
Mod1 (turquoise)	Connectivity	Bx1	ENSG00000108387.14	SEPT4	protein_coding	-0.0197308	-0.0286723	0.977314	0.993716
Mod1 (turquoise)	Connectivity	Bx2	ENSG00000108387.14	SEPT4	protein_coding	0.316548	0.459998	0.648805	0.979252
Mod1 (turquoise)	MAR	Bx1	ENSG00000108387.14	SEPT4	protein_coding	0.0300851	0.488469	0.629108	0.948836
Mod1 (turquoise)	MAR	Bx2	ENSG00000108387.14	SEPT4	protein_coding	0.0495449	0.804423	0.428084	0.940408
Mod2 (blue)	ClusterCoef	Bx1	ENSG00000108679.12	LGALS3BP	protein_coding	0.0568591	1.16441	0.25219	0.955057
Mod2 (blue)	ClusterCoef	Bx2	ENSG00000108679.12	LGALS3BP	protein_coding	-0.0162057	-0.331873	0.741978	0.999681
Mod2 (blue)	Connectivity	Bx1	ENSG00000108679.12	LGALS3BP	protein_coding	1.05003	1.04693	0.303421	0.896569
Mod2 (blue)	Connectivity	Bx2	ENSG00000108679.12	LGALS3BP	protein_coding	0.884972	0.882359	0.384537	0.962139
Mod2 (blue)	MAR	Bx1	ENSG00000108679.12	LGALS3BP	protein_coding	0.124203	1.76084	0.0894349	0.948836
Mod2 (blue)	MAR	Bx2	ENSG00000108679.12	LGALS3BP	protein_coding	0.0786142	1.11452	0.274746	0.940408
Mod2 (blue)	ClusterCoef	Bx1	ENSG00000108688.11	CCL7	protein_coding	0.080244	1.69722	0.0985943	0.955057
Mod2 (blue)	ClusterCoef	Bx2	ENSG00000108688.11	CCL7	protein_coding	0.0717586	1.51775	0.138122	0.999681
Mod2 (blue)	Connectivity	Bx1	ENSG00000108688.11	CCL7	protein_coding	1.01814	1.43318	0.162058	0.896569
Mod2 (blue)	Connectivity	Bx2	ENSG00000108688.11	CCL7	protein_coding	1.37836	1.94024	0.0617172	0.951918
Mod2 (blue)	MAR	Bx1	ENSG00000108688.11	CCL7	protein_coding	0.0486636	0.962652	0.34415	0.948836
Mod2 (blue)	MAR	Bx2	ENSG00000108688.11	CCL7	protein_coding	0.0386764	0.765087	0.450766	0.940408
Mod2 (blue)	ClusterCoef	Bx1	ENSG00000108691.9	CCL2	protein_coding	0.0595464	1.16538	0.2518	0.955057
Mod2 (blue)	ClusterCoef	Bx2	ENSG00000108691.9	CCL2	protein_coding	0.0052545	0.102836	0.918684	0.999681
Mod2 (blue)	Connectivity	Bx1	ENSG00000108691.9	CCL2	protein_coding	0.709093	1.25855	0.217816	0.896569
Mod2 (blue)	Connectivity	Bx2	ENSG00000108691.9	CCL2	protein_coding	0.247288	0.438904	0.663849	0.980325
Mod2 (blue)	MAR	Bx1	ENSG00000108691.9	CCL2	protein_coding	0.108373	1.74099	0.0929162	0.948836
Mod2 (blue)	MAR	Bx2	ENSG00000108691.9	CCL2	protein_coding	0.0494811	0.794905	0.433508	0.940408
Mod2 (blue)	ClusterCoef	Bx1	ENSG00000108700.4	CCL8	protein_coding	0.0955933	2.03187	0.049867	0.955057
Mod2 (blue)	ClusterCoef	Bx2	ENSG00000108700.4	CCL8	protein_coding	0.00486087	0.10332	0.918303	0.999681
Mod2 (blue)	Connectivity	Bx1	ENSG00000108700.4	CCL8	protein_coding	1.23987	2.11563	0.0427127	0.896569
Mod2 (blue)	Connectivity	Bx2	ENSG00000108700.4	CCL8	protein_coding	0.382317	0.652363	0.519091	0.962139
Mod2 (blue)	MAR	Bx1	ENSG00000108700.4	CCL8	protein_coding	0.114901	1.99117	0.0565288	0.948836
Mod2 (blue)	MAR	Bx2	ENSG00000108700.4	CCL8	protein_coding	0.053917	0.93435	0.358293	0.940408
Mod1 (turquoise)	ClusterCoef	Bx1	ENSG00000108821.13	COL1A1	protein_coding	-0.0635055	-1.14344	0.26067	0.955057
Mod1 (turquoise)	ClusterCoef	Bx2	ENSG00000108821.13	COL1A1	protein_coding	0.00424428	0.0764201	0.939523	0.999681
Mod1 (turquoise)	Connectivity	Bx1	ENSG00000108821.13	COL1A1	protein_coding	-0.277018	-0.625367	0.536418	0.896569
Mod1 (turquoise)	Connectivity	Bx2	ENSG00000108821.13	COL1A1	protein_coding	0.321481	0.725741	0.473573	0.962139
Mod1 (turquoise)	MAR	Bx1	ENSG00000108821.13	COL1A1	protein_coding	-0.0202217	-0.321164	0.750525	0.948836
Mod1 (turquoise)	MAR	Bx2	ENSG00000108821.13	COL1A1	protein_coding	0.0230278	0.36573	0.717378	0.956099
Mod2 (blue)	ClusterCoef	Bx1	ENSG00000108950.11	FAM20A	protein_coding	-0.00313866	-0.054813	0.956601	0.992611
Mod2 (blue)	ClusterCoef	Bx2	ENSG00000108950.11	FAM20A	protein_coding	-0.0591412	-1.03283	0.308817	0.999681
Mod2 (blue)	Connectivity	Bx1	ENSG00000108950.11	FAM20A	protein_coding	-0.389797	-0.552993	0.58433	0.896569
Mod2 (blue)	Connectivity	Bx2	ENSG00000108950.11	FAM20A	protein_coding	-0.888774	-1.26088	0.216987	0.952975
Mod2 (blue)	MAR	Bx1	ENSG00000108950.11	FAM20A	protein_coding	-0.0316939	-0.434289	0.667483	0.948836
Mod2 (blue)	MAR	Bx2	ENSG00000108950.11	FAM20A	protein_coding	-0.0391668	-0.536687	0.595819	0.940408
Mod1 (turquoise)	ClusterCoef	Bx1	ENSG00000109099.13	PMP22	protein_coding	-0.0339746	-0.805548	0.425981	0.955057
Mod1 (turquoise)	ClusterCoef	Bx2	ENSG00000109099.13	PMP22	protein_coding	0.0478207	1.13384	0.264621	0.999681
Mod1 (turquoise)	Connectivity	Bx1	ENSG00000109099.13	PMP22	protein_coding	-0.0785515	-0.15219	0.880047	0.97211
Mod1 (turquoise)	Connectivity	Bx2	ENSG00000109099.13	PMP22	protein_coding	0.708831	1.37333	0.179739	0.951918
Mod1 (turquoise)	MAR	Bx1	ENSG00000109099.13	PMP22	protein_coding	-0.0489167	-0.807221	0.426498	0.948836
Mod1 (turquoise)	MAR	Bx2	ENSG00000109099.13	PMP22	protein_coding	0.0714661	1.17933	0.248416	0.940408
Mod1 (turquoise)	ClusterCoef	Bx1	ENSG00000109472.13	CPE	protein_coding	-0.0539558	-0.965555	0.340939	0.955057
Mod1 (turquoise)	ClusterCoef	Bx2	ENSG00000109472.13	CPE	protein_coding	-0.0161579	-0.28915	0.774184	0.999681
Mod1 (turquoise)	Connectivity	Bx1	ENSG00000109472.13	CPE	protein_coding	-0.0169988	-0.0321518	0.974562	0.993716
Mod1 (turquoise)	Connectivity	Bx2	ENSG00000109472.13	CPE	protein_coding	0.0579687	0.109643	0.913416	0.992046
Mod1 (turquoise)	MAR	Bx1	ENSG00000109472.13	CPE	protein_coding	-0.0379252	-0.541972	0.592223	0.948836
Mod1 (turquoise)	MAR	Bx2	ENSG00000109472.13	CPE	protein_coding	-0.00839857	-0.12002	0.905344	0.991033
Mod1 (turquoise)	ClusterCoef	Bx1	ENSG00000109610.5	SOD3	protein_coding	0.0263358	0.601727	0.551261	0.955057
Mod1 (turquoise)	ClusterCoef	Bx2	ENSG00000109610.5	SOD3	protein_coding	0.0240267	0.548969	0.586537	0.999681
Mod1 (turquoise)	Connectivity	Bx1	ENSG00000109610.5	SOD3	protein_coding	0.688957	1.36447	0.18248	0.896569
Mod1 (turquoise)	Connectivity	Bx2	ENSG00000109610.5	SOD3	protein_coding	-0.0990583	-0.196183	0.845778	0.98466
Mod1 (turquoise)	MAR	Bx1	ENSG00000109610.5	SOD3	protein_coding	0.057908	1.36837	0.182325	0.948836
Mod1 (turquoise)	MAR	Bx2	ENSG00000109610.5	SOD3	protein_coding	0.0323732	0.76498	0.450829	0.940408
Mod1 (turquoise)	ClusterCoef	Bx1	ENSG00000109654.14	TRIM2	protein_coding	-0.0253112	-0.583935	0.563036	0.955057
Mod1 (turquoise)	ClusterCoef	Bx2	ENSG00000109654.14	TRIM2	protein_coding	0.0490012	1.13047	0.266021	0.999681
Mod1 (turquoise)	Connectivity	Bx1	ENSG00000109654.14	TRIM2	protein_coding	-0.0489941	-0.0989956	0.921795	0.984386
Mod1 (turquoise)	Connectivity	Bx2	ENSG00000109654.14	TRIM2	protein_coding	0.538809	1.0887	0.284881	0.952975
Mod1 (turquoise)	MAR	Bx1	ENSG00000109654.14	TRIM2	protein_coding	0.000628295	0.0109679	0.991329	0.995636
Mod1 (turquoise)	MAR	Bx2	ENSG00000109654.14	TRIM2	protein_coding	0.0211329	0.368911	0.715032	0.956099
Mod1 (turquoise)	ClusterCoef	Bx1	ENSG00000109846.7	CRYAB	protein_coding	-0.0598188	-1.4023	0.169696	0.955057
Mod1 (turquoise)	ClusterCoef	Bx2	ENSG00000109846.7	CRYAB	protein_coding	-0.00459975	-0.10783	0.914751	0.999681
Mod1 (turquoise)	Connectivity	Bx1	ENSG00000109846.7	CRYAB	protein_coding	-0.36939	-0.766373	0.449391	0.896569
Mod1 (turquoise)	Connectivity	Bx2	ENSG00000109846.7	CRYAB	protein_coding	0.491409	1.01952	0.316035	0.952975
Mod1 (turquoise)	MAR	Bx1	ENSG00000109846.7	CRYAB	protein_coding	-0.0546638	-1.20772	0.237486	0.948836
Mod1 (turquoise)	MAR	Bx2	ENSG00000109846.7	CRYAB	protein_coding	0.0263458	0.582075	0.56528	0.940408
Mod2 (blue)	ClusterCoef	Bx1	ENSG00000110077.14	MS4A6A	protein_coding	0.0461412	0.896452	0.37618	0.955057
Mod2 (blue)	ClusterCoef	Bx2	ENSG00000110077.14	MS4A6A	protein_coding	-0.109618	-2.12972	0.0403546	0.999681
Mod2 (blue)	Connectivity	Bx1	ENSG00000110077.14	MS4A6A	protein_coding	0.408423	0.950412	0.349431	0.896569
Mod2 (blue)	Connectivity	Bx2	ENSG00000110077.14	MS4A6A	protein_coding	-1.15777	-2.69417	0.0114016	0.951918
Mod2 (blue)	MAR	Bx1	ENSG00000110077.14	MS4A6A	protein_coding	0.0213274	0.33494	0.740223	0.948836
Mod2 (blue)	MAR	Bx2	ENSG00000110077.14	MS4A6A	protein_coding	-0.130689	-2.05244	0.0498004	0.940408
Mod3 (brown)	ClusterCoef	Bx1	ENSG00000110777.11	POU2AF1	protein_coding	-0.00996653	-0.198966	0.843449	0.982223
Mod3 (brown)	ClusterCoef	Bx2	ENSG00000110777.11	POU2AF1	protein_coding	-0.0174161	-0.347686	0.730173	0.999681
Mod3 (brown)	Connectivity	Bx1	ENSG00000110777.11	POU2AF1	protein_coding	-0.143656	-0.238317	0.813242	0.949409
Mod3 (brown)	Connectivity	Bx2	ENSG00000110777.11	POU2AF1	protein_coding	-0.383613	-0.636393	0.529305	0.962139
Mod3 (brown)	MAR	Bx1	ENSG00000110777.11	POU2AF1	protein_coding	-0.0237176	-0.44984	0.656368	0.948836
Mod3 (brown)	MAR	Bx2	ENSG00000110777.11	POU2AF1	protein_coding	0.0152106	0.288492	0.775143	0.971245
Mod1 (turquoise)	ClusterCoef	Bx1	ENSG00000110811.19	P3H3	protein_coding	-0.0437747	-0.745169	0.46118	0.955057
Mod1 (turquoise)	ClusterCoef	Bx2	ENSG00000110811.19	P3H3	protein_coding	-0.00295725	-0.0503407	0.960139	0.999681
Mod1 (turquoise)	Connectivity	Bx1	ENSG00000110811.19	P3H3	protein_coding	-0.233444	-0.350271	0.728562	0.927621
Mod1 (turquoise)	Connectivity	Bx2	ENSG00000110811.19	P3H3	protein_coding	0.270983	0.406597	0.687165	0.980325
Mod1 (turquoise)	MAR	Bx1	ENSG00000110811.19	P3H3	protein_coding	-0.0473496	-0.727937	0.472833	0.948836
Mod1 (turquoise)	MAR	Bx2	ENSG00000110811.19	P3H3	protein_coding	-0.00983291	-0.151168	0.880952	0.991033
Mod2 (blue)	ClusterCoef	Bx1	ENSG00000110848.8	CD69	protein_coding	0.0385164	0.843406	0.40477	0.955057
Mod2 (blue)	ClusterCoef	Bx2	ENSG00000110848.8	CD69	protein_coding	-0.0363595	-0.796176	0.431335	0.999681
Mod2 (blue)	Connectivity	Bx1	ENSG00000110848.8	CD69	protein_coding	0.308312	0.700761	0.488805	0.896569
Mod2 (blue)	Connectivity	Bx2	ENSG00000110848.8	CD69	protein_coding	-0.236639	-0.537856	0.59461	0.964613
Mod2 (blue)	MAR	Bx1	ENSG00000110848.8	CD69	protein_coding	0.0436045	0.881198	0.385883	0.948836
Mod2 (blue)	MAR	Bx2	ENSG00000110848.8	CD69	protein_coding	-0.0431994	-0.873011	0.390251	0.940408
Mod1 (turquoise)	ClusterCoef	Bx1	ENSG00000111199.10	TRPV4	protein_coding	0.0294921	0.583319	0.563446	0.955057
Mod1 (turquoise)	ClusterCoef	Bx2	ENSG00000111199.10	TRPV4	protein_coding	0.00620338	0.122695	0.903055	0.999681
Mod1 (turquoise)	Connectivity	Bx1	ENSG00000111199.10	TRPV4	protein_coding	0.671816	1.0714	0.292461	0.896569
Mod1 (turquoise)	Connectivity	Bx2	ENSG00000111199.10	TRPV4	protein_coding	0.0375716	0.0599182	0.952615	0.993052
Mod1 (turquoise)	MAR	Bx1	ENSG00000111199.10	TRPV4	protein_coding	0.089243	1.58322	0.124859	0.948836
Mod1 (turquoise)	MAR	Bx2	ENSG00000111199.10	TRPV4	protein_coding	0.064203	1.13899	0.264576	0.940408
Mod1 (turquoise)	ClusterCoef	Bx1	ENSG00000111261.13	MANSC1	protein_coding	-0.0343002	-1.00304	0.322773	0.955057
Mod1 (turquoise)	ClusterCoef	Bx2	ENSG00000111261.13	MANSC1	protein_coding	-0.0258792	-0.756787	0.454278	0.999681
Mod1 (turquoise)	Connectivity	Bx1	ENSG00000111261.13	MANSC1	protein_coding	-0.476249	-1.04845	0.302731	0.896569
Mod1 (turquoise)	Connectivity	Bx2	ENSG00000111261.13	MANSC1	protein_coding	-0.719478	-1.58391	0.123608	0.951918
Mod1 (turquoise)	MAR	Bx1	ENSG00000111261.13	MANSC1	protein_coding	0.0125827	0.303824	0.76356	0.948836
Mod1 (turquoise)	MAR	Bx2	ENSG00000111261.13	MANSC1	protein_coding	-0.00425715	-0.102794	0.918876	0.992553
Mod2 (blue)	ClusterCoef	Bx1	ENSG00000111275.12	ALDH2	protein_coding	0.020661	0.411872	0.682963	0.960845
Mod2 (blue)	ClusterCoef	Bx2	ENSG00000111275.12	ALDH2	protein_coding	-0.0199306	-0.397311	0.693568	0.999681
Mod2 (blue)	Connectivity	Bx1	ENSG00000111275.12	ALDH2	protein_coding	0.0586118	0.0796507	0.937039	0.984733
Mod2 (blue)	Connectivity	Bx2	ENSG00000111275.12	ALDH2	protein_coding	-0.141789	-0.192684	0.848493	0.98466
Mod2 (blue)	MAR	Bx1	ENSG00000111275.12	ALDH2	protein_coding	-0.0415572	-0.635732	0.530231	0.948836
Mod2 (blue)	MAR	Bx2	ENSG00000111275.12	ALDH2	protein_coding	0.0135103	0.206678	0.837791	0.981458
Mod2 (blue)	ClusterCoef	Bx1	ENSG00000111331.12	OAS3	protein_coding	0.0558661	1.0883	0.283952	0.955057
Mod2 (blue)	ClusterCoef	Bx2	ENSG00000111331.12	OAS3	protein_coding	-0.0294131	-0.572983	0.570345	0.999681
Mod2 (blue)	Connectivity	Bx1	ENSG00000111331.12	OAS3	protein_coding	0.617932	1.3404	0.190093	0.896569
Mod2 (blue)	Connectivity	Bx2	ENSG00000111331.12	OAS3	protein_coding	-0.465761	-1.01031	0.320355	0.952975
Mod2 (blue)	MAR	Bx1	ENSG00000111331.12	OAS3	protein_coding	0.0430719	0.859423	0.397571	0.948836
Mod2 (blue)	MAR	Bx2	ENSG00000111331.12	OAS3	protein_coding	-0.0294534	-0.587692	0.561556	0.940408
Mod2 (blue)	ClusterCoef	Bx1	ENSG00000111335.12	OAS2	protein_coding	0.0673347	1.31377	0.19753	0.955057
Mod2 (blue)	ClusterCoef	Bx2	ENSG00000111335.12	OAS2	protein_coding	0.00607575	0.118544	0.906319	0.999681
Mod2 (blue)	Connectivity	Bx1	ENSG00000111335.12	OAS2	protein_coding	0.961947	1.70698	0.0980679	0.896569
Mod2 (blue)	Connectivity	Bx2	ENSG00000111335.12	OAS2	protein_coding	0.403883	0.716691	0.479059	0.962139
Mod2 (blue)	MAR	Bx1	ENSG00000111335.12	OAS2	protein_coding	0.0727771	1.22824	0.229812	0.948836
Mod2 (blue)	MAR	Bx2	ENSG00000111335.12	OAS2	protein_coding	0.0301873	0.509465	0.614509	0.940408
Mod1 (turquoise)	ClusterCoef	Bx1	ENSG00000111341.9	MGP	protein_coding	-0.0543221	-1.16491	0.251988	0.955057
Mod1 (turquoise)	ClusterCoef	Bx2	ENSG00000111341.9	MGP	protein_coding	-0.0529484	-1.13546	0.263954	0.999681
Mod1 (turquoise)	Connectivity	Bx1	ENSG00000111341.9	MGP	protein_coding	-0.785992	-1.46405	0.153492	0.896569
Mod1 (turquoise)	Connectivity	Bx2	ENSG00000111341.9	MGP	protein_coding	-0.979082	-1.82371	0.078086	0.951918
Mod1 (turquoise)	MAR	Bx1	ENSG00000111341.9	MGP	protein_coding	-0.0623746	-1.47281	0.152208	0.948836
Mod1 (turquoise)	MAR	Bx2	ENSG00000111341.9	MGP	protein_coding	-0.0410743	-0.969862	0.340607	0.940408
Mod1 (turquoise)	ClusterCoef	Bx1	ENSG00000111674.8	ENO2	protein_coding	0.00486084	0.100251	0.920721	0.992611
Mod1 (turquoise)	ClusterCoef	Bx2	ENSG00000111674.8	ENO2	protein_coding	0.0345899	0.713391	0.480367	0.999681
Mod1 (turquoise)	Connectivity	Bx1	ENSG00000111674.8	ENO2	protein_coding	0.458698	0.832867	0.411444	0.896569
Mod1 (turquoise)	Connectivity	Bx2	ENSG00000111674.8	ENO2	protein_coding	0.678717	1.23236	0.227303	0.952975
Mod1 (turquoise)	MAR	Bx1	ENSG00000111674.8	ENO2	protein_coding	0.0417187	0.811606	0.424019	0.948836
Mod1 (turquoise)	MAR	Bx2	ENSG00000111674.8	ENO2	protein_coding	0.0762708	1.48379	0.149289	0.940408
Mod1 (turquoise)	ClusterCoef	Bx1	ENSG00000111799.20	COL12A1	protein_coding	-0.0855494	-1.60082	0.11847	0.955057
Mod1 (turquoise)	ClusterCoef	Bx2	ENSG00000111799.20	COL12A1	protein_coding	-0.0204196	-0.382095	0.704718	0.999681
Mod1 (turquoise)	Connectivity	Bx1	ENSG00000111799.20	COL12A1	protein_coding	-0.82682	-1.55201	0.131055	0.896569
Mod1 (turquoise)	Connectivity	Bx2	ENSG00000111799.20	COL12A1	protein_coding	-0.0585195	-0.109846	0.913257	0.992046
Mod1 (turquoise)	MAR	Bx1	ENSG00000111799.20	COL12A1	protein_coding	-0.0788043	-1.28138	0.21081	0.948836
Mod1 (turquoise)	MAR	Bx2	ENSG00000111799.20	COL12A1	protein_coding	0.00918365	0.149328	0.882389	0.991033
Mod2 (blue)	ClusterCoef	Bx1	ENSG00000112096.16	SOD2	protein_coding	0.0544828	1.022	0.313844	0.955057
Mod2 (blue)	ClusterCoef	Bx2	ENSG00000112096.16	SOD2	protein_coding	-0.0553718	-1.03867	0.306129	0.999681
Mod2 (blue)	Connectivity	Bx1	ENSG00000112096.16	SOD2	protein_coding	0.691834	1.04338	0.305037	0.896569
Mod2 (blue)	Connectivity	Bx2	ENSG00000112096.16	SOD2	protein_coding	-0.426273	-0.642876	0.525145	0.962139
Mod2 (blue)	MAR	Bx1	ENSG00000112096.16	SOD2	protein_coding	0.100828	1.75922	0.089714	0.948836
Mod2 (blue)	MAR	Bx2	ENSG00000112096.16	SOD2	protein_coding	-0.00107492	-0.0187549	0.985173	0.995308
Mod1 (turquoise)	ClusterCoef	Bx1	ENSG00000112559.13	MDFI	protein_coding	0.00426377	0.103187	0.918408	0.992611
Mod1 (turquoise)	ClusterCoef	Bx2	ENSG00000112559.13	MDFI	protein_coding	0.0423792	1.02561	0.312161	0.999681
Mod1 (turquoise)	Connectivity	Bx1	ENSG00000112559.13	MDFI	protein_coding	0.593798	1.14159	0.262577	0.896569
Mod1 (turquoise)	Connectivity	Bx2	ENSG00000112559.13	MDFI	protein_coding	0.960148	1.8459	0.0747085	0.951918
Mod1 (turquoise)	MAR	Bx1	ENSG00000112559.13	MDFI	protein_coding	-0.00129952	-0.0250618	0.980187	0.995336
Mod1 (turquoise)	MAR	Bx2	ENSG00000112559.13	MDFI	protein_coding	0.0597951	1.15317	0.258811	0.940408
Mod1 (turquoise)	ClusterCoef	Bx1	ENSG00000112562.18	SMOC2	protein_coding	-0.0266018	-0.493302	0.624902	0.956466
Mod1 (turquoise)	ClusterCoef	Bx2	ENSG00000112562.18	SMOC2	protein_coding	-0.00556111	-0.103125	0.918457	0.999681
Mod1 (turquoise)	Connectivity	Bx1	ENSG00000112562.18	SMOC2	protein_coding	-0.10279	-0.17367	0.863281	0.96225
Mod1 (turquoise)	Connectivity	Bx2	ENSG00000112562.18	SMOC2	protein_coding	0.0617113	0.104265	0.917647	0.992046
Mod1 (turquoise)	MAR	Bx1	ENSG00000112562.18	SMOC2	protein_coding	-0.0256555	-0.35509	0.725244	0.948836
Mod1 (turquoise)	MAR	Bx2	ENSG00000112562.18	SMOC2	protein_coding	0.0335779	0.464741	0.645793	0.940408
Mod1 (turquoise)	ClusterCoef	Bx1	ENSG00000112759.16	SLC29A1	protein_coding	-4.08138e-05	-0.000935733	0.999259	0.999259
Mod1 (turquoise)	ClusterCoef	Bx2	ENSG00000112759.16	SLC29A1	protein_coding	0.0670432	1.53709	0.133326	0.999681
Mod1 (turquoise)	Connectivity	Bx1	ENSG00000112759.16	SLC29A1	protein_coding	0.116966	0.214257	0.831783	0.95416
Mod1 (turquoise)	Connectivity	Bx2	ENSG00000112759.16	SLC29A1	protein_coding	0.730894	1.33884	0.190591	0.951918
Mod1 (turquoise)	MAR	Bx1	ENSG00000112759.16	SLC29A1	protein_coding	-0.00635278	-0.106257	0.916153	0.987198
Mod1 (turquoise)	MAR	Bx2	ENSG00000112759.16	SLC29A1	protein_coding	0.136151	2.27727	0.0307939	0.940408
Mod1 (turquoise)	ClusterCoef	Bx1	ENSG00000112812.15	PRSS16	protein_coding	-0.0537284	-1.17849	0.246609	0.955057
Mod1 (turquoise)	ClusterCoef	Bx2	ENSG00000112812.15	PRSS16	protein_coding	0.028841	0.632604	0.531133	0.999681
Mod1 (turquoise)	Connectivity	Bx1	ENSG00000112812.15	PRSS16	protein_coding	-0.31832	-0.570266	0.572707	0.896569
Mod1 (turquoise)	Connectivity	Bx2	ENSG00000112812.15	PRSS16	protein_coding	0.14719	0.263689	0.793807	0.98466
Mod1 (turquoise)	MAR	Bx1	ENSG00000112812.15	PRSS16	protein_coding	-0.0257075	-0.638992	0.52814	0.948836
Mod1 (turquoise)	MAR	Bx2	ENSG00000112812.15	PRSS16	protein_coding	0.00744399	0.18503	0.85457	0.981458
Mod1 (turquoise)	ClusterCoef	Bx1	ENSG00000113083.12	LOX	protein_coding	-0.0804973	-1.49966	0.142733	0.955057
Mod1 (turquoise)	ClusterCoef	Bx2	ENSG00000113083.12	LOX	protein_coding	-0.0190111	-0.354175	0.725348	0.999681
Mod1 (turquoise)	Connectivity	Bx1	ENSG00000113083.12	LOX	protein_coding	-0.747957	-1.3625	0.183095	0.896569
Mod1 (turquoise)	Connectivity	Bx2	ENSG00000113083.12	LOX	protein_coding	-0.32641	-0.594595	0.556534	0.964613
Mod1 (turquoise)	MAR	Bx1	ENSG00000113083.12	LOX	protein_coding	-0.0985196	-1.3442	0.189917	0.948836
Mod1 (turquoise)	MAR	Bx2	ENSG00000113083.12	LOX	protein_coding	-0.0210839	-0.287669	0.775767	0.971245
Mod2 (blue)	ClusterCoef	Bx1	ENSG00000113088.5	GZMK	protein_coding	0.0209198	0.457509	0.650153	0.956466
Mod2 (blue)	ClusterCoef	Bx2	ENSG00000113088.5	GZMK	protein_coding	-0.0360902	-0.789279	0.435301	0.999681
Mod2 (blue)	Connectivity	Bx1	ENSG00000113088.5	GZMK	protein_coding	-0.0555362	-0.125881	0.900658	0.977289
Mod2 (blue)	Connectivity	Bx2	ENSG00000113088.5	GZMK	protein_coding	-0.4149	-0.940435	0.354441	0.958247
Mod2 (blue)	MAR	Bx1	ENSG00000113088.5	GZMK	protein_coding	-0.0174878	-0.349874	0.729111	0.948836
Mod2 (blue)	MAR	Bx2	ENSG00000113088.5	GZMK	protein_coding	-0.0442669	-0.885635	0.383528	0.940408
Mod1 (turquoise)	ClusterCoef	Bx1	ENSG00000113140.10	SPARC	protein_coding	-0.0525747	-1.00046	0.324002	0.955057
Mod1 (turquoise)	ClusterCoef	Bx2	ENSG00000113140.10	SPARC	protein_coding	0.0204092	0.388374	0.700108	0.999681
Mod1 (turquoise)	Connectivity	Bx1	ENSG00000113140.10	SPARC	protein_coding	-0.392821	-0.771175	0.446583	0.896569
Mod1 (turquoise)	Connectivity	Bx2	ENSG00000113140.10	SPARC	protein_coding	0.388787	0.763255	0.45122	0.962139
Mod1 (turquoise)	MAR	Bx1	ENSG00000113140.10	SPARC	protein_coding	-0.0435813	-0.623952	0.537825	0.948836
Mod1 (turquoise)	MAR	Bx2	ENSG00000113140.10	SPARC	protein_coding	0.0252801	0.361934	0.72018	0.956992
Mod1 (turquoise)	ClusterCoef	Bx1	ENSG00000113296.14	THBS4	protein_coding	-0.0132157	-0.29316	0.771143	0.968834
Mod1 (turquoise)	ClusterCoef	Bx2	ENSG00000113296.14	THBS4	protein_coding	0.0177277	0.393249	0.696538	0.999681
Mod1 (turquoise)	Connectivity	Bx1	ENSG00000113296.14	THBS4	protein_coding	0.141484	0.253826	0.801346	0.949243
Mod1 (turquoise)	Connectivity	Bx2	ENSG00000113296.14	THBS4	protein_coding	0.160023	0.287085	0.776004	0.98466
Mod1 (turquoise)	MAR	Bx1	ENSG00000113296.14	THBS4	protein_coding	0.0406941	0.840144	0.408106	0.948836
Mod1 (turquoise)	MAR	Bx2	ENSG00000113296.14	THBS4	protein_coding	0.0487895	1.00728	0.322623	0.940408
Mod1 (turquoise)	ClusterCoef	Bx1	ENSG00000113389.15	NPR3	protein_coding	-0.0585283	-1.39303	0.17246	0.955057
Mod1 (turquoise)	ClusterCoef	Bx2	ENSG00000113389.15	NPR3	protein_coding	0.00585828	0.139432	0.889913	0.999681
Mod1 (turquoise)	Connectivity	Bx1	ENSG00000113389.15	NPR3	protein_coding	-0.638206	-1.07654	0.290191	0.896569
Mod1 (turquoise)	Connectivity	Bx2	ENSG00000113389.15	NPR3	protein_coding	0.117069	0.197475	0.844776	0.98466
Mod1 (turquoise)	MAR	Bx1	ENSG00000113389.15	NPR3	protein_coding	-0.0822	-1.79689	0.0833965	0.948836
Mod1 (turquoise)	MAR	Bx2	ENSG00000113389.15	NPR3	protein_coding	-0.0149541	-0.326897	0.746233	0.963367
Mod1 (turquoise)	ClusterCoef	Bx1	ENSG00000113396.12	SLC27A6	protein_coding	-0.0447209	-1.03828	0.306309	0.955057
Mod1 (turquoise)	ClusterCoef	Bx2	ENSG00000113396.12	SLC27A6	protein_coding	-0.028843	-0.669645	0.507509	0.999681
Mod1 (turquoise)	Connectivity	Bx1	ENSG00000113396.12	SLC27A6	protein_coding	-0.744334	-1.72019	0.0956088	0.896569
Mod1 (turquoise)	Connectivity	Bx2	ENSG00000113396.12	SLC27A6	protein_coding	-0.738799	-1.7074	0.0979881	0.951918
Mod1 (turquoise)	MAR	Bx1	ENSG00000113396.12	SLC27A6	protein_coding	-0.0270671	-0.617383	0.542084	0.948836
Mod1 (turquoise)	MAR	Bx2	ENSG00000113396.12	SLC27A6	protein_coding	-0.00228468	-0.052112	0.958818	0.995233
Mod1 (turquoise)	ClusterCoef	Bx1	ENSG00000114270.15	COL7A1	protein_coding	0.0101939	0.193957	0.847339	0.982223
Mod1 (turquoise)	ClusterCoef	Bx2	ENSG00000114270.15	COL7A1	protein_coding	0.0353821	0.673207	0.505268	0.999681
Mod1 (turquoise)	Connectivity	Bx1	ENSG00000114270.15	COL7A1	protein_coding	0.341332	0.596779	0.555093	0.896569
Mod1 (turquoise)	Connectivity	Bx2	ENSG00000114270.15	COL7A1	protein_coding	0.396302	0.692888	0.493663	0.962139
Mod1 (turquoise)	MAR	Bx1	ENSG00000114270.15	COL7A1	protein_coding	0.0572083	0.946904	0.351972	0.948836
Mod1 (turquoise)	MAR	Bx2	ENSG00000114270.15	COL7A1	protein_coding	0.0442677	0.732713	0.469962	0.940408
Mod1 (turquoise)	ClusterCoef	Bx1	ENSG00000114547.9	ROPN1B	protein_coding	-0.0393137	-0.771755	0.445476	0.955057
Mod1 (turquoise)	ClusterCoef	Bx2	ENSG00000114547.9	ROPN1B	protein_coding	0.0179728	0.352819	0.726355	0.999681
Mod1 (turquoise)	Connectivity	Bx1	ENSG00000114547.9	ROPN1B	protein_coding	0.452946	0.826426	0.415031	0.896569
Mod1 (turquoise)	Connectivity	Bx2	ENSG00000114547.9	ROPN1B	protein_coding	-0.115134	-0.210068	0.835022	0.98466
Mod1 (turquoise)	MAR	Bx1	ENSG00000114547.9	ROPN1B	protein_coding	0.0572273	1.06725	0.295181	0.948836
Mod1 (turquoise)	MAR	Bx2	ENSG00000114547.9	ROPN1B	protein_coding	0.0269346	0.502312	0.619465	0.940408
Mod2 (blue)	ClusterCoef	Bx1	ENSG00000115267.5	IFIH1	protein_coding	0.0753924	1.52699	0.135815	0.955057
Mod2 (blue)	ClusterCoef	Bx2	ENSG00000115267.5	IFIH1	protein_coding	0.00397856	0.0805812	0.936237	0.999681
Mod2 (blue)	Connectivity	Bx1	ENSG00000115267.5	IFIH1	protein_coding	0.960083	1.777	0.0856209	0.896569
Mod2 (blue)	Connectivity	Bx2	ENSG00000115267.5	IFIH1	protein_coding	0.329325	0.609542	0.546715	0.962139
Mod2 (blue)	MAR	Bx1	ENSG00000115267.5	IFIH1	protein_coding	0.0838462	1.45146	0.158017	0.948836
Mod2 (blue)	MAR	Bx2	ENSG00000115267.5	IFIH1	protein_coding	0.00804742	0.139309	0.890226	0.991033
Mod1 (turquoise)	ClusterCoef	Bx1	ENSG00000115380.19	EFEMP1	protein_coding	-0.0148127	-0.273013	0.786459	0.970257
Mod1 (turquoise)	ClusterCoef	Bx2	ENSG00000115380.19	EFEMP1	protein_coding	-0.0819472	-1.51037	0.139988	0.999681
Mod1 (turquoise)	Connectivity	Bx1	ENSG00000115380.19	EFEMP1	protein_coding	0.156074	0.238764	0.812898	0.949409
Mod1 (turquoise)	Connectivity	Bx2	ENSG00000115380.19	EFEMP1	protein_coding	-1.0335	-1.58107	0.124258	0.951918
Mod1 (turquoise)	MAR	Bx1	ENSG00000115380.19	EFEMP1	protein_coding	-0.0586805	-0.789042	0.436868	0.948836
Mod1 (turquoise)	MAR	Bx2	ENSG00000115380.19	EFEMP1	protein_coding	-0.103784	-1.39552	0.174079	0.940408
Mod1 (turquoise)	ClusterCoef	Bx1	ENSG00000115414.18	FN1	protein_coding	-0.0964421	-1.67776	0.102367	0.955057
Mod1 (turquoise)	ClusterCoef	Bx2	ENSG00000115414.18	FN1	protein_coding	-0.00556161	-0.0967527	0.923479	0.999681
Mod1 (turquoise)	Connectivity	Bx1	ENSG00000115414.18	FN1	protein_coding	-1.37522	-2.5822	0.0148944	0.896569
Mod1 (turquoise)	Connectivity	Bx2	ENSG00000115414.18	FN1	protein_coding	-0.0037944	-0.00712461	0.994362	0.998362
Mod1 (turquoise)	MAR	Bx1	ENSG00000115414.18	FN1	protein_coding	-0.133757	-1.8325	0.0777774	0.948836
Mod1 (turquoise)	MAR	Bx2	ENSG00000115414.18	FN1	protein_coding	0.0290865	0.39849	0.69336	0.946981
Mod2 (blue)	ClusterCoef	Bx1	ENSG00000115415.18	STAT1	protein_coding	0.071875	1.4538	0.154975	0.955057
Mod2 (blue)	ClusterCoef	Bx2	ENSG00000115415.18	STAT1	protein_coding	-0.0152996	-0.30946	0.758819	0.999681
Mod2 (blue)	Connectivity	Bx1	ENSG00000115415.18	STAT1	protein_coding	0.564033	1.18325	0.245922	0.896569
Mod2 (blue)	Connectivity	Bx2	ENSG00000115415.18	STAT1	protein_coding	-0.0818299	-0.171665	0.864843	0.98868
Mod2 (blue)	MAR	Bx1	ENSG00000115415.18	STAT1	protein_coding	0.0502662	0.904425	0.373662	0.948836
Mod2 (blue)	MAR	Bx2	ENSG00000115415.18	STAT1	protein_coding	-0.0355927	-0.640409	0.527232	0.940408
Mod1 (turquoise)	ClusterCoef	Bx1	ENSG00000115457.9	IGFBP2	protein_coding	-0.0288104	-0.639486	0.5267	0.955057
Mod1 (turquoise)	ClusterCoef	Bx2	ENSG00000115457.9	IGFBP2	protein_coding	0.0727053	1.61379	0.115617	0.999681
Mod1 (turquoise)	Connectivity	Bx1	ENSG00000115457.9	IGFBP2	protein_coding	-0.310528	-0.469389	0.642155	0.89717
Mod1 (turquoise)	Connectivity	Bx2	ENSG00000115457.9	IGFBP2	protein_coding	0.84498	1.27726	0.211223	0.952975
Mod1 (turquoise)	MAR	Bx1	ENSG00000115457.9	IGFBP2	protein_coding	-0.018019	-0.440524	0.663017	0.948836
Mod1 (turquoise)	MAR	Bx2	ENSG00000115457.9	IGFBP2	protein_coding	0.0650453	1.59022	0.12327	0.940408
Mod1 (turquoise)	ClusterCoef	Bx1	ENSG00000115461.4	IGFBP5	protein_coding	-0.0442413	-0.850168	0.401051	0.955057
Mod1 (turquoise)	ClusterCoef	Bx2	ENSG00000115461.4	IGFBP5	protein_coding	-0.0662787	-1.27365	0.21124	0.999681
Mod1 (turquoise)	Connectivity	Bx1	ENSG00000115461.4	IGFBP5	protein_coding	-0.4082	-0.775962	0.443793	0.896569
Mod1 (turquoise)	Connectivity	Bx2	ENSG00000115461.4	IGFBP5	protein_coding	-1.0186	-1.9363	0.0622186	0.951918
Mod1 (turquoise)	MAR	Bx1	ENSG00000115461.4	IGFBP5	protein_coding	0.0167806	0.253697	0.801626	0.958934
Mod1 (turquoise)	MAR	Bx2	ENSG00000115461.4	IGFBP5	protein_coding	-0.0906273	-1.37015	0.181775	0.940408
Mod2 (blue)	ClusterCoef	Bx1	ENSG00000115523.16	GNLY	protein_coding	0.0302936	0.676114	0.503443	0.955057
Mod2 (blue)	ClusterCoef	Bx2	ENSG00000115523.16	GNLY	protein_coding	-0.0283663	-0.633098	0.530814	0.999681
Mod2 (blue)	Connectivity	Bx1	ENSG00000115523.16	GNLY	protein_coding	0.686368	1.5383	0.134366	0.896569
Mod2 (blue)	Connectivity	Bx2	ENSG00000115523.16	GNLY	protein_coding	0.0837848	0.18778	0.852303	0.98466
Mod2 (blue)	MAR	Bx1	ENSG00000115523.16	GNLY	protein_coding	0.0496242	1.1558	0.257751	0.948836
Mod2 (blue)	MAR	Bx2	ENSG00000115523.16	GNLY	protein_coding	-0.00198405	-0.0462108	0.963478	0.995308
Mod2 (blue)	ClusterCoef	Bx1	ENSG00000115590.13	IL1R2	protein_coding	0.0387795	0.807805	0.424698	0.955057
Mod2 (blue)	ClusterCoef	Bx2	ENSG00000115590.13	IL1R2	protein_coding	-0.0206037	-0.429191	0.670433	0.999681
Mod2 (blue)	Connectivity	Bx1	ENSG00000115590.13	IL1R2	protein_coding	0.651056	1.01408	0.318581	0.896569
Mod2 (blue)	Connectivity	Bx2	ENSG00000115590.13	IL1R2	protein_coding	0.0339308	0.0528506	0.958198	0.993052
Mod2 (blue)	MAR	Bx1	ENSG00000115590.13	IL1R2	protein_coding	0.00999248	0.167298	0.868366	0.974467
Mod2 (blue)	MAR	Bx2	ENSG00000115590.13	IL1R2	protein_coding	-0.0440616	-0.737695	0.466977	0.940408
Mod1 (turquoise)	ClusterCoef	Bx1	ENSG00000115641.18	FHL2	protein_coding	-0.06262	-1.24031	0.223169	0.955057
Mod1 (turquoise)	ClusterCoef	Bx2	ENSG00000115641.18	FHL2	protein_coding	0.0178355	0.353267	0.726022	0.999681
Mod1 (turquoise)	Connectivity	Bx1	ENSG00000115641.18	FHL2	protein_coding	-0.262527	-0.485416	0.630877	0.896569
Mod1 (turquoise)	Connectivity	Bx2	ENSG00000115641.18	FHL2	protein_coding	0.658086	1.21681	0.233082	0.952975
Mod1 (turquoise)	MAR	Bx1	ENSG00000115641.18	FHL2	protein_coding	-0.0114217	-0.206719	0.83776	0.963374
Mod1 (turquoise)	MAR	Bx2	ENSG00000115641.18	FHL2	protein_coding	0.0527092	0.953971	0.348447	0.940408
Mod1 (turquoise)	ClusterCoef	Bx1	ENSG00000115884.10	SDC1	protein_coding	-0.057524	-1.22463	0.22895	0.955057
Mod1 (turquoise)	ClusterCoef	Bx2	ENSG00000115884.10	SDC1	protein_coding	-0.00888321	-0.189115	0.851103	0.999681
Mod1 (turquoise)	Connectivity	Bx1	ENSG00000115884.10	SDC1	protein_coding	-0.458579	-0.678562	0.502571	0.896569
Mod1 (turquoise)	Connectivity	Bx2	ENSG00000115884.10	SDC1	protein_coding	-0.320238	-0.473858	0.639002	0.979252
Mod1 (turquoise)	MAR	Bx1	ENSG00000115884.10	SDC1	protein_coding	-0.0305429	-0.483669	0.632467	0.948836
Mod1 (turquoise)	MAR	Bx2	ENSG00000115884.10	SDC1	protein_coding	-0.0279426	-0.442492	0.66161	0.940408
Mod2 (blue)	ClusterCoef	Bx1	ENSG00000115919.14	KYNU	protein_coding	0.0637762	1.40743	0.168182	0.955057
Mod2 (blue)	ClusterCoef	Bx2	ENSG00000115919.14	KYNU	protein_coding	-0.042509	-0.9381	0.354667	0.999681
Mod2 (blue)	Connectivity	Bx1	ENSG00000115919.14	KYNU	protein_coding	0.924704	2.03902	0.0502642	0.896569
Mod2 (blue)	Connectivity	Bx2	ENSG00000115919.14	KYNU	protein_coding	-0.0983375	-0.216839	0.829789	0.98466
Mod2 (blue)	MAR	Bx1	ENSG00000115919.14	KYNU	protein_coding	0.121735	2.8916	0.0074242	0.91132
Mod2 (blue)	MAR	Bx2	ENSG00000115919.14	KYNU	protein_coding	0.0484806	1.15158	0.259455	0.940408
Mod2 (blue)	ClusterCoef	Bx1	ENSG00000115956.9	PLEK	protein_coding	0.0468139	1.00569	0.321516	0.955057
Mod2 (blue)	ClusterCoef	Bx2	ENSG00000115956.9	PLEK	protein_coding	-0.0334237	-0.718032	0.477537	0.999681
Mod2 (blue)	Connectivity	Bx1	ENSG00000115956.9	PLEK	protein_coding	0.676234	1.70847	0.0977869	0.896569
Mod2 (blue)	Connectivity	Bx2	ENSG00000115956.9	PLEK	protein_coding	-0.0607887	-0.15358	0.87896	0.991738
Mod2 (blue)	MAR	Bx1	ENSG00000115956.9	PLEK	protein_coding	0.0518902	0.99906	0.326516	0.948836
Mod2 (blue)	MAR	Bx2	ENSG00000115956.9	PLEK	protein_coding	-0.000607502	-0.0116965	0.990753	0.996841
Mod1 (turquoise)	ClusterCoef	Bx1	ENSG00000116132.11	PRRX1	protein_coding	-0.0399322	-0.759638	0.452594	0.955057
Mod1 (turquoise)	ClusterCoef	Bx2	ENSG00000116132.11	PRRX1	protein_coding	0.00966027	0.183769	0.855263	0.999681
Mod1 (turquoise)	Connectivity	Bx1	ENSG00000116132.11	PRRX1	protein_coding	0.306703	0.557321	0.581407	0.896569
Mod1 (turquoise)	Connectivity	Bx2	ENSG00000116132.11	PRRX1	protein_coding	0.215977	0.39246	0.697469	0.980325
Mod1 (turquoise)	MAR	Bx1	ENSG00000116132.11	PRRX1	protein_coding	-0.0294981	-0.447324	0.658161	0.948836
Mod1 (turquoise)	MAR	Bx2	ENSG00000116132.11	PRRX1	protein_coding	-0.0315297	-0.478132	0.636353	0.940408
Mod1 (turquoise)	ClusterCoef	Bx1	ENSG00000116711.9	PLA2G4A	protein_coding	-0.0774877	-1.64044	0.109936	0.955057
Mod1 (turquoise)	ClusterCoef	Bx2	ENSG00000116711.9	PLA2G4A	protein_coding	-0.0887151	-1.87812	0.0687755	0.999681
Mod1 (turquoise)	Connectivity	Bx1	ENSG00000116711.9	PLA2G4A	protein_coding	-0.723543	-1.31055	0.199869	0.896569
Mod1 (turquoise)	Connectivity	Bx2	ENSG00000116711.9	PLA2G4A	protein_coding	-0.960077	-1.73898	0.0922017	0.951918
Mod1 (turquoise)	MAR	Bx1	ENSG00000116711.9	PLA2G4A	protein_coding	-0.0669039	-1.37947	0.178915	0.948836
Mod1 (turquoise)	MAR	Bx2	ENSG00000116711.9	PLA2G4A	protein_coding	-0.0757746	-1.56237	0.129688	0.940408
Mod1 (turquoise)	ClusterCoef	Bx1	ENSG00000116729.13	WLS	protein_coding	-0.0365576	-0.638344	0.527434	0.955057
Mod1 (turquoise)	ClusterCoef	Bx2	ENSG00000116729.13	WLS	protein_coding	-0.00173224	-0.0302473	0.976043	0.999681
Mod1 (turquoise)	Connectivity	Bx1	ENSG00000116729.13	WLS	protein_coding	0.18259	0.272616	0.787	0.944784
Mod1 (turquoise)	Connectivity	Bx2	ENSG00000116729.13	WLS	protein_coding	0.239921	0.358214	0.72267	0.980325
Mod1 (turquoise)	MAR	Bx1	ENSG00000116729.13	WLS	protein_coding	0.0183083	0.234513	0.816332	0.961346
Mod1 (turquoise)	MAR	Bx2	ENSG00000116729.13	WLS	protein_coding	0.00488213	0.0625357	0.950591	0.995233
Mod1 (turquoise)	ClusterCoef	Bx1	ENSG00000116741.7	RGS2	protein_coding	-0.0248231	-0.535524	0.595699	0.955057
Mod1 (turquoise)	ClusterCoef	Bx2	ENSG00000116741.7	RGS2	protein_coding	-0.00609824	-0.131561	0.89609	0.999681
Mod1 (turquoise)	Connectivity	Bx1	ENSG00000116741.7	RGS2	protein_coding	-0.288607	-0.495716	0.623675	0.896569
Mod1 (turquoise)	Connectivity	Bx2	ENSG00000116741.7	RGS2	protein_coding	-0.476068	-0.817701	0.419919	0.962139
Mod1 (turquoise)	MAR	Bx1	ENSG00000116741.7	RGS2	protein_coding	-0.0249064	-0.490941	0.627381	0.948836
Mod1 (turquoise)	MAR	Bx2	ENSG00000116741.7	RGS2	protein_coding	-0.0469483	-0.925418	0.362836	0.940408
Mod2 (blue)	ClusterCoef	Bx1	ENSG00000116824.4	CD2	protein_coding	0.0217868	0.46612	0.644038	0.956466
Mod2 (blue)	ClusterCoef	Bx2	ENSG00000116824.4	CD2	protein_coding	-0.013702	-0.293148	0.771152	0.999681
Mod2 (blue)	Connectivity	Bx1	ENSG00000116824.4	CD2	protein_coding	0.122256	0.320145	0.751059	0.927621
Mod2 (blue)	Connectivity	Bx2	ENSG00000116824.4	CD2	protein_coding	-0.454344	-1.18976	0.243389	0.952975
Mod2 (blue)	MAR	Bx1	ENSG00000116824.4	CD2	protein_coding	0.00671359	0.150565	0.881423	0.977724
Mod2 (blue)	MAR	Bx2	ENSG00000116824.4	CD2	protein_coding	-0.0289978	-0.650329	0.520901	0.940408
Mod2 (blue)	ClusterCoef	Bx1	ENSG00000117069.14	ST6GALNAC5	protein_coding	-0.0493457	-0.886918	0.38122	0.955057
Mod2 (blue)	ClusterCoef	Bx2	ENSG00000117069.14	ST6GALNAC5	protein_coding	-0.0298541	-0.536585	0.594973	0.999681
Mod2 (blue)	Connectivity	Bx1	ENSG00000117069.14	ST6GALNAC5	protein_coding	-0.737502	-1.00688	0.321975	0.896569
Mod2 (blue)	Connectivity	Bx2	ENSG00000117069.14	ST6GALNAC5	protein_coding	-0.881495	-1.20347	0.238125	0.952975
Mod2 (blue)	MAR	Bx1	ENSG00000117069.14	ST6GALNAC5	protein_coding	-0.0534353	-1.09656	0.282386	0.948836
Mod2 (blue)	MAR	Bx2	ENSG00000117069.14	ST6GALNAC5	protein_coding	-0.0526078	-1.07958	0.289749	0.940408
Mod2 (blue)	ClusterCoef	Bx1	ENSG00000117091.9	CD48	protein_coding	0.00587718	0.115829	0.908454	0.992611
Mod2 (blue)	ClusterCoef	Bx2	ENSG00000117091.9	CD48	protein_coding	-0.057945	-1.142	0.261262	0.999681
Mod2 (blue)	Connectivity	Bx1	ENSG00000117091.9	CD48	protein_coding	0.474033	1.08904	0.284734	0.896569
Mod2 (blue)	Connectivity	Bx2	ENSG00000117091.9	CD48	protein_coding	0.103314	0.237352	0.813983	0.98466
Mod2 (blue)	MAR	Bx1	ENSG00000117091.9	CD48	protein_coding	0.0291638	0.597418	0.555139	0.948836
Mod2 (blue)	MAR	Bx2	ENSG00000117091.9	CD48	protein_coding	0.0186475	0.381992	0.705417	0.951975
Mod1 (turquoise)	ClusterCoef	Bx1	ENSG00000117115.12	PADI2	protein_coding	-0.046276	-1.0191	0.315199	0.955057
Mod1 (turquoise)	ClusterCoef	Bx2	ENSG00000117115.12	PADI2	protein_coding	-0.00896657	-0.197463	0.844615	0.999681
Mod1 (turquoise)	Connectivity	Bx1	ENSG00000117115.12	PADI2	protein_coding	-0.297579	-0.494917	0.624233	0.896569
Mod1 (turquoise)	Connectivity	Bx2	ENSG00000117115.12	PADI2	protein_coding	0.0507577	0.0844173	0.933281	0.993052
Mod1 (turquoise)	MAR	Bx1	ENSG00000117115.12	PADI2	protein_coding	-0.0635699	-1.28262	0.210381	0.948836
Mod1 (turquoise)	MAR	Bx2	ENSG00000117115.12	PADI2	protein_coding	-0.00857082	-0.172929	0.86398	0.984255
Mod3 (brown)	ClusterCoef	Bx1	ENSG00000117215.14	PLA2G2D	protein_coding	-0.0105363	-0.207369	0.836932	0.982223
Mod3 (brown)	ClusterCoef	Bx2	ENSG00000117215.14	PLA2G2D	protein_coding	-0.0338238	-0.665698	0.509999	0.999681
Mod3 (brown)	Connectivity	Bx1	ENSG00000117215.14	PLA2G2D	protein_coding	0.440546	0.980924	0.334407	0.896569
Mod3 (brown)	Connectivity	Bx2	ENSG00000117215.14	PLA2G2D	protein_coding	-0.0665444	-0.148168	0.883193	0.991738
Mod3 (brown)	MAR	Bx1	ENSG00000117215.14	PLA2G2D	protein_coding	-0.0458234	-0.967116	0.341954	0.948836
Mod3 (brown)	MAR	Bx2	ENSG00000117215.14	PLA2G2D	protein_coding	-0.0520821	-1.09921	0.281251	0.940408
Mod2 (blue)	ClusterCoef	Bx1	ENSG00000117226.11	GBP3	protein_coding	0.0497653	0.934474	0.356508	0.955057
Mod2 (blue)	ClusterCoef	Bx2	ENSG00000117226.11	GBP3	protein_coding	-0.0376755	-0.707456	0.484001	0.999681
Mod2 (blue)	Connectivity	Bx1	ENSG00000117226.11	GBP3	protein_coding	0.363597	0.615483	0.542837	0.896569
Mod2 (blue)	Connectivity	Bx2	ENSG00000117226.11	GBP3	protein_coding	-0.575522	-0.974221	0.33767	0.952975
Mod2 (blue)	MAR	Bx1	ENSG00000117226.11	GBP3	protein_coding	0.0575899	0.84336	0.406337	0.948836
Mod2 (blue)	MAR	Bx2	ENSG00000117226.11	GBP3	protein_coding	-0.0604771	-0.885641	0.383525	0.940408
Mod2 (blue)	ClusterCoef	Bx1	ENSG00000117228.9	GBP1	protein_coding	0.0370555	0.786638	0.436826	0.955057
Mod2 (blue)	ClusterCoef	Bx2	ENSG00000117228.9	GBP1	protein_coding	-0.0420133	-0.891885	0.378589	0.999681
Mod2 (blue)	Connectivity	Bx1	ENSG00000117228.9	GBP1	protein_coding	0.396028	0.923857	0.362869	0.896569
Mod2 (blue)	Connectivity	Bx2	ENSG00000117228.9	GBP1	protein_coding	-0.339801	-0.792689	0.434129	0.962139
Mod2 (blue)	MAR	Bx1	ENSG00000117228.9	GBP1	protein_coding	0.0118132	0.231038	0.819003	0.961346
Mod2 (blue)	MAR	Bx2	ENSG00000117228.9	GBP1	protein_coding	-0.0737775	-1.44291	0.160393	0.940408
Mod1 (turquoise)	ClusterCoef	Bx1	ENSG00000117525.13	F3	protein_coding	-0.0696974	-1.41769	0.165186	0.955057
Mod1 (turquoise)	ClusterCoef	Bx2	ENSG00000117525.13	F3	protein_coding	-0.0127706	-0.259762	0.79658	0.999681
Mod1 (turquoise)	Connectivity	Bx1	ENSG00000117525.13	F3	protein_coding	-0.298867	-0.571848	0.571648	0.896569
Mod1 (turquoise)	Connectivity	Bx2	ENSG00000117525.13	F3	protein_coding	0.177773	0.340148	0.736095	0.980325
Mod1 (turquoise)	MAR	Bx1	ENSG00000117525.13	F3	protein_coding	-0.0251209	-0.507911	0.615584	0.948836
Mod1 (turquoise)	MAR	Bx2	ENSG00000117525.13	F3	protein_coding	-0.0236381	-0.477932	0.636493	0.940408
Mod1 (turquoise)	ClusterCoef	Bx1	ENSG00000117595.10	IRF6	protein_coding	-0.043246	-1.03025	0.31001	0.955057
Mod1 (turquoise)	ClusterCoef	Bx2	ENSG00000117595.10	IRF6	protein_coding	0.0190867	0.454703	0.652151	0.999681
Mod1 (turquoise)	Connectivity	Bx1	ENSG00000117595.10	IRF6	protein_coding	-0.272124	-0.535724	0.596065	0.896569
Mod1 (turquoise)	Connectivity	Bx2	ENSG00000117595.10	IRF6	protein_coding	0.155914	0.306945	0.760987	0.980325
Mod1 (turquoise)	MAR	Bx1	ENSG00000117595.10	IRF6	protein_coding	-0.0862271	-1.64196	0.11204	0.948836
Mod1 (turquoise)	MAR	Bx2	ENSG00000117595.10	IRF6	protein_coding	-0.0118451	-0.225557	0.823222	0.980847
Mod1 (turquoise)	ClusterCoef	Bx1	ENSG00000118257.16	NRP2	protein_coding	-0.00837243	-0.158659	0.874856	0.987481
Mod1 (turquoise)	ClusterCoef	Bx2	ENSG00000118257.16	NRP2	protein_coding	-0.005514	-0.104491	0.91738	0.999681
Mod1 (turquoise)	Connectivity	Bx1	ENSG00000118257.16	NRP2	protein_coding	0.112545	0.195859	0.84603	0.95416
Mod1 (turquoise)	Connectivity	Bx2	ENSG00000118257.16	NRP2	protein_coding	-0.0236139	-0.0410946	0.96749	0.993052
Mod1 (turquoise)	MAR	Bx1	ENSG00000118257.16	NRP2	protein_coding	-0.00588051	-0.0945579	0.925355	0.990947
Mod1 (turquoise)	MAR	Bx2	ENSG00000118257.16	NRP2	protein_coding	0.0118753	0.190954	0.849971	0.981458
Mod2 (blue)	ClusterCoef	Bx1	ENSG00000118308.14	LRMP	protein_coding	0.00172083	0.032845	0.973986	0.99425
Mod2 (blue)	ClusterCoef	Bx2	ENSG00000118308.14	LRMP	protein_coding	-0.0867868	-1.65647	0.106629	0.999681
Mod2 (blue)	Connectivity	Bx1	ENSG00000118308.14	LRMP	protein_coding	0.141005	0.296857	0.768604	0.932921
Mod2 (blue)	Connectivity	Bx2	ENSG00000118308.14	LRMP	protein_coding	-0.16907	-0.355941	0.724354	0.980325
Mod2 (blue)	MAR	Bx1	ENSG00000118308.14	LRMP	protein_coding	-0.0380774	-0.601864	0.552217	0.948836
Mod2 (blue)	MAR	Bx2	ENSG00000118308.14	LRMP	protein_coding	-0.0653982	-1.03371	0.31032	0.940408
Mod1 (turquoise)	ClusterCoef	Bx1	ENSG00000118523.5	CTGF	protein_coding	-0.0302405	-0.602829	0.550537	0.955057
Mod1 (turquoise)	ClusterCoef	Bx2	ENSG00000118523.5	CTGF	protein_coding	-0.0363408	-0.724435	0.473648	0.999681
Mod1 (turquoise)	Connectivity	Bx1	ENSG00000118523.5	CTGF	protein_coding	-0.180733	-0.314853	0.755034	0.927621
Mod1 (turquoise)	Connectivity	Bx2	ENSG00000118523.5	CTGF	protein_coding	-0.633949	-1.1044	0.278124	0.952975
Mod1 (turquoise)	MAR	Bx1	ENSG00000118523.5	CTGF	protein_coding	-0.00340412	-0.0509527	0.959733	0.995336
Mod1 (turquoise)	MAR	Bx2	ENSG00000118523.5	CTGF	protein_coding	-0.0692282	-1.0362	0.309175	0.940408
Mod1 (turquoise)	ClusterCoef	Bx1	ENSG00000118785.13	SPP1	protein_coding	-0.109603	-2.75744	0.00922126	0.955057
Mod1 (turquoise)	ClusterCoef	Bx2	ENSG00000118785.13	SPP1	protein_coding	0.0406374	1.02237	0.313669	0.999681
Mod1 (turquoise)	Connectivity	Bx1	ENSG00000118785.13	SPP1	protein_coding	-0.821847	-1.73416	0.0930669	0.896569
Mod1 (turquoise)	Connectivity	Bx2	ENSG00000118785.13	SPP1	protein_coding	0.286937	0.605458	0.549388	0.962521
Mod1 (turquoise)	MAR	Bx1	ENSG00000118785.13	SPP1	protein_coding	-0.0632407	-1.34684	0.189076	0.948836
Mod1 (turquoise)	MAR	Bx2	ENSG00000118785.13	SPP1	protein_coding	0.0215078	0.458054	0.650529	0.940408
Mod2 (blue)	ClusterCoef	Bx1	ENSG00000118849.9	RARRES1	protein_coding	-0.0386428	-0.692374	0.493303	0.955057
Mod2 (blue)	ClusterCoef	Bx2	ENSG00000118849.9	RARRES1	protein_coding	-0.00984035	-0.176312	0.861072	0.999681
Mod2 (blue)	Connectivity	Bx1	ENSG00000118849.9	RARRES1	protein_coding	-0.448376	-0.589843	0.559674	0.896569
Mod2 (blue)	Connectivity	Bx2	ENSG00000118849.9	RARRES1	protein_coding	-0.315081	-0.414492	0.681437	0.980325
Mod2 (blue)	MAR	Bx1	ENSG00000118849.9	RARRES1	protein_coding	-0.0169406	-0.336318	0.739196	0.948836
Mod2 (blue)	MAR	Bx2	ENSG00000118849.9	RARRES1	protein_coding	0.0025823	0.0512658	0.959486	0.995233
Mod1 (turquoise)	ClusterCoef	Bx1	ENSG00000119147.9	C2orf40	protein_coding	0.0513182	1.26977	0.212603	0.955057
Mod1 (turquoise)	ClusterCoef	Bx2	ENSG00000119147.9	C2orf40	protein_coding	0.00854053	0.211319	0.833873	0.999681
Mod1 (turquoise)	Connectivity	Bx1	ENSG00000119147.9	C2orf40	protein_coding	0.642418	1.44268	0.159382	0.896569
Mod1 (turquoise)	Connectivity	Bx2	ENSG00000119147.9	C2orf40	protein_coding	-0.065918	-0.148032	0.883299	0.991738
Mod1 (turquoise)	MAR	Bx1	ENSG00000119147.9	C2orf40	protein_coding	0.0901623	2.02443	0.0527828	0.948836
Mod1 (turquoise)	MAR	Bx2	ENSG00000119147.9	C2orf40	protein_coding	0.0568093	1.27555	0.212833	0.940408
Mod2 (blue)	ClusterCoef	Bx1	ENSG00000119535.17	CSF3R	protein_coding	0.0301126	0.599542	0.5527	0.955057
Mod2 (blue)	ClusterCoef	Bx2	ENSG00000119535.17	CSF3R	protein_coding	-0.0421351	-0.838911	0.407253	0.999681
Mod2 (blue)	Connectivity	Bx1	ENSG00000119535.17	CSF3R	protein_coding	0.179431	0.281978	0.77988	0.940838
Mod2 (blue)	Connectivity	Bx2	ENSG00000119535.17	CSF3R	protein_coding	-0.406962	-0.639545	0.52728	0.962139
Mod2 (blue)	MAR	Bx1	ENSG00000119535.17	CSF3R	protein_coding	-0.0133343	-0.22544	0.823311	0.961346
Mod2 (blue)	MAR	Bx2	ENSG00000119535.17	CSF3R	protein_coding	-0.00181788	-0.0307344	0.975704	0.995308
Mod2 (blue)	ClusterCoef	Bx1	ENSG00000119917.13	IFIT3	protein_coding	0.0331544	0.688769	0.495541	0.955057
Mod2 (blue)	ClusterCoef	Bx2	ENSG00000119917.13	IFIT3	protein_coding	0.0029419	0.0611167	0.951616	0.999681
Mod2 (blue)	Connectivity	Bx1	ENSG00000119917.13	IFIT3	protein_coding	0.546485	1.06362	0.295913	0.896569
Mod2 (blue)	Connectivity	Bx2	ENSG00000119917.13	IFIT3	protein_coding	0.184225	0.358557	0.722416	0.980325
Mod2 (blue)	MAR	Bx1	ENSG00000119917.13	IFIT3	protein_coding	0.00289869	0.0566576	0.95523	0.995336
Mod2 (blue)	MAR	Bx2	ENSG00000119917.13	IFIT3	protein_coding	0.00283224	0.0553587	0.956255	0.995233
Mod2 (blue)	ClusterCoef	Bx1	ENSG00000119922.8	IFIT2	protein_coding	0.0146451	0.287761	0.775239	0.968834
Mod2 (blue)	ClusterCoef	Bx2	ENSG00000119922.8	IFIT2	protein_coding	-0.00520293	-0.102232	0.91916	0.999681
Mod2 (blue)	Connectivity	Bx1	ENSG00000119922.8	IFIT2	protein_coding	0.632186	1.34874	0.187428	0.896569
Mod2 (blue)	Connectivity	Bx2	ENSG00000119922.8	IFIT2	protein_coding	0.231577	0.494057	0.624833	0.979252
Mod2 (blue)	MAR	Bx1	ENSG00000119922.8	IFIT2	protein_coding	0.0248468	0.491923	0.626696	0.948836
Mod2 (blue)	MAR	Bx2	ENSG00000119922.8	IFIT2	protein_coding	0.0224411	0.444296	0.660322	0.940408
Mod1 (turquoise)	ClusterCoef	Bx1	ENSG00000120708.16	TGFBI	protein_coding	-0.0422462	-0.901049	0.373765	0.955057
Mod1 (turquoise)	ClusterCoef	Bx2	ENSG00000120708.16	TGFBI	protein_coding	-0.00619654	-0.132163	0.895617	0.999681
Mod1 (turquoise)	Connectivity	Bx1	ENSG00000120708.16	TGFBI	protein_coding	0.224206	0.391925	0.69786	0.921122
Mod1 (turquoise)	Connectivity	Bx2	ENSG00000120708.16	TGFBI	protein_coding	0.699941	1.22354	0.230567	0.952975
Mod1 (turquoise)	MAR	Bx1	ENSG00000120708.16	TGFBI	protein_coding	0.0106412	0.188018	0.852249	0.965978
Mod1 (turquoise)	MAR	Bx2	ENSG00000120708.16	TGFBI	protein_coding	0.0436888	0.771928	0.44677	0.940408
Mod1 (turquoise)	ClusterCoef	Bx1	ENSG00000120738.7	EGR1	protein_coding	0.00279367	0.069827	0.944732	0.992611
Mod1 (turquoise)	ClusterCoef	Bx2	ENSG00000120738.7	EGR1	protein_coding	0.0420749	1.05165	0.300218	0.999681
Mod1 (turquoise)	Connectivity	Bx1	ENSG00000120738.7	EGR1	protein_coding	0.317718	0.544612	0.590011	0.896569
Mod1 (turquoise)	Connectivity	Bx2	ENSG00000120738.7	EGR1	protein_coding	0.780825	1.33844	0.190721	0.951918
Mod1 (turquoise)	MAR	Bx1	ENSG00000120738.7	EGR1	protein_coding	0.0358093	0.668893	0.509166	0.948836
Mod1 (turquoise)	MAR	Bx2	ENSG00000120738.7	EGR1	protein_coding	0.099226	1.85347	0.0746218	0.940408
Mod2 (blue)	ClusterCoef	Bx1	ENSG00000120885.19	CLU	protein_coding	0.0424675	0.740719	0.463839	0.955057
Mod2 (blue)	ClusterCoef	Bx2	ENSG00000120885.19	CLU	protein_coding	-0.0217904	-0.380068	0.706208	0.999681
Mod2 (blue)	Connectivity	Bx1	ENSG00000120885.19	CLU	protein_coding	0.581021	0.799033	0.430497	0.896569
Mod2 (blue)	Connectivity	Bx2	ENSG00000120885.19	CLU	protein_coding	-0.342201	-0.470603	0.641299	0.979252
Mod2 (blue)	MAR	Bx1	ENSG00000120885.19	CLU	protein_coding	0.0523996	0.929788	0.360608	0.948836
Mod2 (blue)	MAR	Bx2	ENSG00000120885.19	CLU	protein_coding	-0.0343348	-0.609242	0.547388	0.940408
Mod1 (turquoise)	ClusterCoef	Bx1	ENSG00000121005.8	CRISPLD1	protein_coding	-0.0951841	-2.40163	0.0218073	0.955057
Mod1 (turquoise)	ClusterCoef	Bx2	ENSG00000121005.8	CRISPLD1	protein_coding	-0.0410857	-1.03665	0.307058	0.999681
Mod1 (turquoise)	Connectivity	Bx1	ENSG00000121005.8	CRISPLD1	protein_coding	-1.29353	-2.46452	0.0196125	0.896569
Mod1 (turquoise)	Connectivity	Bx2	ENSG00000121005.8	CRISPLD1	protein_coding	-0.833543	-1.58813	0.122651	0.951918
Mod1 (turquoise)	MAR	Bx1	ENSG00000121005.8	CRISPLD1	protein_coding	-0.120807	-2.3867	0.0241657	0.948836
Mod1 (turquoise)	MAR	Bx2	ENSG00000121005.8	CRISPLD1	protein_coding	-0.093016	-1.83765	0.0769922	0.940408
Mod2 (blue)	ClusterCoef	Bx1	ENSG00000121380.12	BCL2L14	protein_coding	-0.00241426	-0.0497344	0.960619	0.992611
Mod2 (blue)	ClusterCoef	Bx2	ENSG00000121380.12	BCL2L14	protein_coding	0.0111909	0.230536	0.819027	0.999681
Mod2 (blue)	Connectivity	Bx1	ENSG00000121380.12	BCL2L14	protein_coding	-0.127425	-0.266315	0.791802	0.945634
Mod2 (blue)	Connectivity	Bx2	ENSG00000121380.12	BCL2L14	protein_coding	0.700478	1.46398	0.153509	0.951918
Mod2 (blue)	MAR	Bx1	ENSG00000121380.12	BCL2L14	protein_coding	0.0338723	0.793936	0.434062	0.948836
Mod2 (blue)	MAR	Bx2	ENSG00000121380.12	BCL2L14	protein_coding	0.0797401	1.86903	0.0723531	0.940408
Mod2 (blue)	ClusterCoef	Bx1	ENSG00000121552.3	CSTA	protein_coding	0.105883	2.14189	0.0392914	0.955057
Mod2 (blue)	ClusterCoef	Bx2	ENSG00000121552.3	CSTA	protein_coding	0.00168162	0.0340172	0.973058	0.999681
Mod2 (blue)	Connectivity	Bx1	ENSG00000121552.3	CSTA	protein_coding	1.42335	1.98756	0.0559748	0.896569
Mod2 (blue)	Connectivity	Bx2	ENSG00000121552.3	CSTA	protein_coding	0.385381	0.538143	0.594414	0.964613
Mod2 (blue)	MAR	Bx1	ENSG00000121552.3	CSTA	protein_coding	0.0789222	1.22701	0.230267	0.948836
Mod2 (blue)	MAR	Bx2	ENSG00000121552.3	CSTA	protein_coding	-0.0379211	-0.589563	0.560319	0.940408
Mod2 (blue)	ClusterCoef	Bx1	ENSG00000121858.10	TNFSF10	protein_coding	-0.0167187	-0.326576	0.745948	0.968076
Mod2 (blue)	ClusterCoef	Bx2	ENSG00000121858.10	TNFSF10	protein_coding	-0.0691145	-1.35005	0.185727	0.999681
Mod2 (blue)	Connectivity	Bx1	ENSG00000121858.10	TNFSF10	protein_coding	-0.478448	-0.729326	0.47141	0.896569
Mod2 (blue)	Connectivity	Bx2	ENSG00000121858.10	TNFSF10	protein_coding	-0.917544	-1.39866	0.172078	0.951918
Mod2 (blue)	MAR	Bx1	ENSG00000121858.10	TNFSF10	protein_coding	-0.0480381	-0.812839	0.423324	0.948836
Mod2 (blue)	MAR	Bx2	ENSG00000121858.10	TNFSF10	protein_coding	-0.071842	-1.21562	0.234511	0.940408
Mod2 (blue)	ClusterCoef	Bx1	ENSG00000121898.12	CPXM2	protein_coding	0.0597813	1.11113	0.274141	0.955057
Mod2 (blue)	ClusterCoef	Bx2	ENSG00000121898.12	CPXM2	protein_coding	-0.029578	-0.549753	0.586005	0.999681
Mod2 (blue)	Connectivity	Bx1	ENSG00000121898.12	CPXM2	protein_coding	0.509941	0.756643	0.455114	0.896569
Mod2 (blue)	Connectivity	Bx2	ENSG00000121898.12	CPXM2	protein_coding	-0.409956	-0.608288	0.547535	0.962139
Mod2 (blue)	MAR	Bx1	ENSG00000121898.12	CPXM2	protein_coding	0.0476068	1.14875	0.2606	0.948836
Mod2 (blue)	MAR	Bx2	ENSG00000121898.12	CPXM2	protein_coding	0.0129158	0.311656	0.757663	0.96631
Mod2 (blue)	ClusterCoef	Bx1	ENSG00000122122.9	SASH3	protein_coding	0.0342509	0.725138	0.473222	0.955057
Mod2 (blue)	ClusterCoef	Bx2	ENSG00000122122.9	SASH3	protein_coding	-0.067855	-1.43658	0.159779	0.999681
Mod2 (blue)	Connectivity	Bx1	ENSG00000122122.9	SASH3	protein_coding	0.892574	2.19362	0.0360772	0.896569
Mod2 (blue)	Connectivity	Bx2	ENSG00000122122.9	SASH3	protein_coding	0.237145	0.582817	0.564334	0.964613
Mod2 (blue)	MAR	Bx1	ENSG00000122122.9	SASH3	protein_coding	0.0634756	1.3837	0.17763	0.948836
Mod2 (blue)	MAR	Bx2	ENSG00000122122.9	SASH3	protein_coding	0.0241039	0.525441	0.603507	0.940408
Mod1 (turquoise)	ClusterCoef	Bx1	ENSG00000122176.10	FMOD	protein_coding	0.00465746	0.0905696	0.928355	0.992611
Mod1 (turquoise)	ClusterCoef	Bx2	ENSG00000122176.10	FMOD	protein_coding	0.00589198	0.114576	0.909441	0.999681
Mod1 (turquoise)	Connectivity	Bx1	ENSG00000122176.10	FMOD	protein_coding	0.557257	0.998223	0.326086	0.896569
Mod1 (turquoise)	Connectivity	Bx2	ENSG00000122176.10	FMOD	protein_coding	0.415904	0.745014	0.46201	0.962139
Mod1 (turquoise)	MAR	Bx1	ENSG00000122176.10	FMOD	protein_coding	0.0249475	0.390189	0.699416	0.948836
Mod1 (turquoise)	MAR	Bx2	ENSG00000122176.10	FMOD	protein_coding	0.0199739	0.312401	0.757103	0.96631
Mod1 (turquoise)	ClusterCoef	Bx1	ENSG00000122641.9	INHBA	protein_coding	-0.0677666	-1.21705	0.231787	0.955057
Mod1 (turquoise)	ClusterCoef	Bx2	ENSG00000122641.9	INHBA	protein_coding	-0.00432354	-0.0776481	0.938553	0.999681
Mod1 (turquoise)	Connectivity	Bx1	ENSG00000122641.9	INHBA	protein_coding	-0.649945	-1.28977	0.206899	0.896569
Mod1 (turquoise)	Connectivity	Bx2	ENSG00000122641.9	INHBA	protein_coding	0.10865	0.215609	0.830739	0.98466
Mod1 (turquoise)	MAR	Bx1	ENSG00000122641.9	INHBA	protein_coding	-0.0797481	-1.15027	0.259984	0.948836
Mod1 (turquoise)	MAR	Bx2	ENSG00000122641.9	INHBA	protein_coding	-0.00992523	-0.143159	0.887213	0.991033
Mod2 (blue)	ClusterCoef	Bx1	ENSG00000122862.4	SRGN	protein_coding	0.0572915	1.12725	0.267361	0.955057
Mod2 (blue)	ClusterCoef	Bx2	ENSG00000122862.4	SRGN	protein_coding	-0.0355659	-0.699781	0.488723	0.999681
Mod2 (blue)	Connectivity	Bx1	ENSG00000122862.4	SRGN	protein_coding	0.617075	1.39428	0.173384	0.896569
Mod2 (blue)	Connectivity	Bx2	ENSG00000122862.4	SRGN	protein_coding	-0.136791	-0.309081	0.759378	0.980325
Mod2 (blue)	MAR	Bx1	ENSG00000122862.4	SRGN	protein_coding	0.0682336	1.09278	0.284016	0.948836
Mod2 (blue)	MAR	Bx2	ENSG00000122862.4	SRGN	protein_coding	-0.0136946	-0.219322	0.828027	0.980847
Mod1 (turquoise)	ClusterCoef	Bx1	ENSG00000123096.11	SSPN	protein_coding	-0.0593886	-1.21427	0.232833	0.955057
Mod1 (turquoise)	ClusterCoef	Bx2	ENSG00000123096.11	SSPN	protein_coding	-0.074306	-1.51927	0.137741	0.999681
Mod1 (turquoise)	Connectivity	Bx1	ENSG00000123096.11	SSPN	protein_coding	-0.360046	-0.68307	0.499759	0.896569
Mod1 (turquoise)	Connectivity	Bx2	ENSG00000123096.11	SSPN	protein_coding	-0.934742	-1.77337	0.0862316	0.951918
Mod1 (turquoise)	MAR	Bx1	ENSG00000123096.11	SSPN	protein_coding	-0.0228171	-0.37439	0.710999	0.948836
Mod1 (turquoise)	MAR	Bx2	ENSG00000123096.11	SSPN	protein_coding	-0.102508	-1.68199	0.103947	0.940408
Mod1 (turquoise)	ClusterCoef	Bx1	ENSG00000123358.19	NR4A1	protein_coding	-0.0111651	-0.275753	0.784371	0.970257
Mod1 (turquoise)	ClusterCoef	Bx2	ENSG00000123358.19	NR4A1	protein_coding	0.0144237	0.356233	0.72382	0.999681
Mod1 (turquoise)	Connectivity	Bx1	ENSG00000123358.19	NR4A1	protein_coding	0.245526	0.46277	0.64684	0.89717
Mod1 (turquoise)	Connectivity	Bx2	ENSG00000123358.19	NR4A1	protein_coding	0.220982	0.416509	0.679977	0.980325
Mod1 (turquoise)	MAR	Bx1	ENSG00000123358.19	NR4A1	protein_coding	-0.0150738	-0.284873	0.777886	0.953996
Mod1 (turquoise)	MAR	Bx2	ENSG00000123358.19	NR4A1	protein_coding	0.0308022	0.582116	0.565252	0.940408
Mod1 (turquoise)	ClusterCoef	Bx1	ENSG00000123500.9	COL10A1	protein_coding	-0.113625	-2.42577	0.0206098	0.955057
Mod1 (turquoise)	ClusterCoef	Bx2	ENSG00000123500.9	COL10A1	protein_coding	0.00226792	0.0484176	0.961661	0.999681
Mod1 (turquoise)	Connectivity	Bx1	ENSG00000123500.9	COL10A1	protein_coding	-1.08646	-2.35807	0.0250228	0.896569
Mod1 (turquoise)	Connectivity	Bx2	ENSG00000123500.9	COL10A1	protein_coding	0.0153456	0.0333065	0.973649	0.993052
Mod1 (turquoise)	MAR	Bx1	ENSG00000123500.9	COL10A1	protein_coding	-0.0908477	-1.72775	0.0953014	0.948836
Mod1 (turquoise)	MAR	Bx2	ENSG00000123500.9	COL10A1	protein_coding	0.00637167	0.121177	0.904436	0.991033
Mod2 (blue)	ClusterCoef	Bx1	ENSG00000123689.5	G0S2	protein_coding	0.0637865	1.18836	0.242749	0.955057
Mod2 (blue)	ClusterCoef	Bx2	ENSG00000123689.5	G0S2	protein_coding	0.029549	0.550507	0.585493	0.999681
Mod2 (blue)	Connectivity	Bx1	ENSG00000123689.5	G0S2	protein_coding	0.545326	0.917591	0.366088	0.896569
Mod2 (blue)	Connectivity	Bx2	ENSG00000123689.5	G0S2	protein_coding	0.826559	1.39081	0.174426	0.951918
Mod2 (blue)	MAR	Bx1	ENSG00000123689.5	G0S2	protein_coding	0.0101152	0.210269	0.835015	0.963374
Mod2 (blue)	MAR	Bx2	ENSG00000123689.5	G0S2	protein_coding	0.0835472	1.73674	0.0936767	0.940408
Mod2 (blue)	ClusterCoef	Bx1	ENSG00000124256.14	ZBP1	protein_coding	0.0545684	1.18965	0.242248	0.955057
Mod2 (blue)	ClusterCoef	Bx2	ENSG00000124256.14	ZBP1	protein_coding	-0.0446018	-0.972368	0.337587	0.999681
Mod2 (blue)	Connectivity	Bx1	ENSG00000124256.14	ZBP1	protein_coding	0.0631429	0.16677	0.86866	0.96496
Mod2 (blue)	Connectivity	Bx2	ENSG00000124256.14	ZBP1	protein_coding	-0.305036	-0.805645	0.426732	0.962139
Mod2 (blue)	MAR	Bx1	ENSG00000124256.14	ZBP1	protein_coding	0.0156226	0.34455	0.733066	0.948836
Mod2 (blue)	MAR	Bx2	ENSG00000124256.14	ZBP1	protein_coding	-0.0368604	-0.812942	0.423266	0.940408
Mod1 (turquoise)	ClusterCoef	Bx1	ENSG00000124491.15	F13A1	protein_coding	0.00918004	0.170851	0.865332	0.986078
Mod1 (turquoise)	ClusterCoef	Bx2	ENSG00000124491.15	F13A1	protein_coding	-0.0346343	-0.644585	0.523429	0.999681
Mod1 (turquoise)	Connectivity	Bx1	ENSG00000124491.15	F13A1	protein_coding	0.113508	0.203717	0.839938	0.95416
Mod1 (turquoise)	Connectivity	Bx2	ENSG00000124491.15	F13A1	protein_coding	-0.253127	-0.454297	0.652857	0.979252
Mod1 (turquoise)	MAR	Bx1	ENSG00000124491.15	F13A1	protein_coding	0.0323839	0.545783	0.589635	0.948836
Mod1 (turquoise)	MAR	Bx2	ENSG00000124491.15	F13A1	protein_coding	-0.0445321	-0.750523	0.459343	0.940408
Mod2 (blue)	ClusterCoef	Bx1	ENSG00000125347.13	IRF1	protein_coding	0.025502	0.57936	0.566083	0.955057
Mod2 (blue)	ClusterCoef	Bx2	ENSG00000125347.13	IRF1	protein_coding	-0.0522178	-1.1863	0.243553	0.999681
Mod2 (blue)	Connectivity	Bx1	ENSG00000125347.13	IRF1	protein_coding	0.737367	1.78323	0.084581	0.896569
Mod2 (blue)	Connectivity	Bx2	ENSG00000125347.13	IRF1	protein_coding	0.438545	1.06057	0.297277	0.952975
Mod2 (blue)	MAR	Bx1	ENSG00000125347.13	IRF1	protein_coding	0.0668647	1.52584	0.138523	0.948836
Mod2 (blue)	MAR	Bx2	ENSG00000125347.13	IRF1	protein_coding	0.036614	0.835522	0.410658	0.940408
Mod2 (blue)	ClusterCoef	Bx1	ENSG00000125730.16	C3	protein_coding	0.00274318	0.0489734	0.961221	0.992611
Mod2 (blue)	ClusterCoef	Bx2	ENSG00000125730.16	C3	protein_coding	-0.0507287	-0.905647	0.371359	0.999681
Mod2 (blue)	Connectivity	Bx1	ENSG00000125730.16	C3	protein_coding	-0.175087	-0.215905	0.83051	0.95416
Mod2 (blue)	Connectivity	Bx2	ENSG00000125730.16	C3	protein_coding	-1.06322	-1.31109	0.199689	0.951918
Mod2 (blue)	MAR	Bx1	ENSG00000125730.16	C3	protein_coding	-0.0525738	-0.664552	0.511897	0.948836
Mod2 (blue)	MAR	Bx2	ENSG00000125730.16	C3	protein_coding	-0.0374505	-0.473388	0.63969	0.940408
Mod2 (blue)	ClusterCoef	Bx1	ENSG00000126264.9	HCST	protein_coding	0.0246477	0.540241	0.592477	0.955057
Mod2 (blue)	ClusterCoef	Bx2	ENSG00000126264.9	HCST	protein_coding	-0.0294435	-0.645357	0.522934	0.999681
Mod2 (blue)	Connectivity	Bx1	ENSG00000126264.9	HCST	protein_coding	1.41876	2.26359	0.0309259	0.896569
Mod2 (blue)	Connectivity	Bx2	ENSG00000126264.9	HCST	protein_coding	0.464506	0.741109	0.464339	0.962139
Mod2 (blue)	MAR	Bx1	ENSG00000126264.9	HCST	protein_coding	0.135606	2.35703	0.0258205	0.948836
Mod2 (blue)	MAR	Bx2	ENSG00000126264.9	HCST	protein_coding	0.0844427	1.46774	0.153572	0.940408
Mod2 (blue)	ClusterCoef	Bx1	ENSG00000126353.3	CCR7	protein_coding	0.0122633	0.243947	0.808706	0.9763
Mod2 (blue)	ClusterCoef	Bx2	ENSG00000126353.3	CCR7	protein_coding	-0.0220478	-0.438585	0.663677	0.999681
Mod2 (blue)	Connectivity	Bx1	ENSG00000126353.3	CCR7	protein_coding	0.319922	0.683515	0.499481	0.896569
Mod2 (blue)	Connectivity	Bx2	ENSG00000126353.3	CCR7	protein_coding	0.166699	0.356154	0.724196	0.980325
Mod2 (blue)	MAR	Bx1	ENSG00000126353.3	CCR7	protein_coding	-0.0174623	-0.33601	0.739426	0.948836
Mod2 (blue)	MAR	Bx2	ENSG00000126353.3	CCR7	protein_coding	-0.00836659	-0.16099	0.873284	0.990259
Mod2 (blue)	ClusterCoef	Bx1	ENSG00000126709.14	IFI6	protein_coding	0.0847939	1.84635	0.073373	0.955057
Mod2 (blue)	ClusterCoef	Bx2	ENSG00000126709.14	IFI6	protein_coding	0.00865699	0.188502	0.85158	0.999681
Mod2 (blue)	Connectivity	Bx1	ENSG00000126709.14	IFI6	protein_coding	1.32536	2.3644	0.0246668	0.896569
Mod2 (blue)	Connectivity	Bx2	ENSG00000126709.14	IFI6	protein_coding	0.0803669	0.143372	0.886947	0.992006
Mod2 (blue)	MAR	Bx1	ENSG00000126709.14	IFI6	protein_coding	0.0837864	1.65325	0.109705	0.948836
Mod2 (blue)	MAR	Bx2	ENSG00000126709.14	IFI6	protein_coding	0.0640214	1.26325	0.217152	0.940408
Mod1 (turquoise)	ClusterCoef	Bx1	ENSG00000126878.12	AIF1L	protein_coding	-0.0383589	-0.905459	0.371457	0.955057
Mod1 (turquoise)	ClusterCoef	Bx2	ENSG00000126878.12	AIF1L	protein_coding	0.0289619	0.683644	0.498733	0.999681
Mod1 (turquoise)	Connectivity	Bx1	ENSG00000126878.12	AIF1L	protein_coding	-0.357073	-0.699671	0.489476	0.896569
Mod1 (turquoise)	Connectivity	Bx2	ENSG00000126878.12	AIF1L	protein_coding	0.38721	0.758723	0.453887	0.962139
Mod1 (turquoise)	MAR	Bx1	ENSG00000126878.12	AIF1L	protein_coding	-0.0355631	-0.617065	0.542291	0.948836
Mod1 (turquoise)	MAR	Bx2	ENSG00000126878.12	AIF1L	protein_coding	0.0338121	0.586682	0.562225	0.940408
Mod2 (blue)	ClusterCoef	Bx1	ENSG00000127951.5	FGL2	protein_coding	0.0335925	0.699188	0.489088	0.955057
Mod2 (blue)	ClusterCoef	Bx2	ENSG00000127951.5	FGL2	protein_coding	-0.0715068	-1.48833	0.145683	0.999681
Mod2 (blue)	Connectivity	Bx1	ENSG00000127951.5	FGL2	protein_coding	0.451781	1.07345	0.291554	0.896569
Mod2 (blue)	Connectivity	Bx2	ENSG00000127951.5	FGL2	protein_coding	-0.142339	-0.338203	0.737545	0.980325
Mod2 (blue)	MAR	Bx1	ENSG00000127951.5	FGL2	protein_coding	0.0242829	0.435595	0.666546	0.948836
Mod2 (blue)	MAR	Bx2	ENSG00000127951.5	FGL2	protein_coding	-0.0476813	-0.855325	0.399796	0.940408
Mod1 (turquoise)	ClusterCoef	Bx1	ENSG00000127990.15	SGCE	protein_coding	-0.0650876	-1.20761	0.235353	0.955057
Mod1 (turquoise)	ClusterCoef	Bx2	ENSG00000127990.15	SGCE	protein_coding	-0.0194587	-0.361029	0.720263	0.999681
Mod1 (turquoise)	Connectivity	Bx1	ENSG00000127990.15	SGCE	protein_coding	-1.1221	-1.74612	0.0909357	0.896569
Mod1 (turquoise)	Connectivity	Bx2	ENSG00000127990.15	SGCE	protein_coding	0.0615233	0.0957372	0.92436	0.992046
Mod1 (turquoise)	MAR	Bx1	ENSG00000127990.15	SGCE	protein_coding	-0.0671465	-1.11965	0.272591	0.948836
Mod1 (turquoise)	MAR	Bx2	ENSG00000127990.15	SGCE	protein_coding	-0.0379003	-0.631977	0.532645	0.940408
Mod2 (blue)	ClusterCoef	Bx1	ENSG00000128284.19	APOL3	protein_coding	0.0488817	1.03287	0.308798	0.955057
Mod2 (blue)	ClusterCoef	Bx2	ENSG00000128284.19	APOL3	protein_coding	-0.0650487	-1.37448	0.178092	0.999681
Mod2 (blue)	Connectivity	Bx1	ENSG00000128284.19	APOL3	protein_coding	0.288468	0.788434	0.436575	0.896569
Mod2 (blue)	Connectivity	Bx2	ENSG00000128284.19	APOL3	protein_coding	-0.625516	-1.70965	0.097567	0.951918
Mod2 (blue)	MAR	Bx1	ENSG00000128284.19	APOL3	protein_coding	-0.00353982	-0.0834115	0.934131	0.99246
Mod2 (blue)	MAR	Bx2	ENSG00000128284.19	APOL3	protein_coding	-0.0875832	-2.06379	0.0486354	0.940408
Mod2 (blue)	ClusterCoef	Bx1	ENSG00000128340.14	RAC2	protein_coding	-0.0124937	-0.26255	0.794448	0.970333
Mod2 (blue)	ClusterCoef	Bx2	ENSG00000128340.14	RAC2	protein_coding	-0.0616351	-1.29523	0.203779	0.999681
Mod2 (blue)	Connectivity	Bx1	ENSG00000128340.14	RAC2	protein_coding	0.386348	0.947149	0.351065	0.896569
Mod2 (blue)	Connectivity	Bx2	ENSG00000128340.14	RAC2	protein_coding	-0.266111	-0.652384	0.519078	0.962139
Mod2 (blue)	MAR	Bx1	ENSG00000128340.14	RAC2	protein_coding	-0.00854689	-0.155288	0.877734	0.976831
Mod2 (blue)	MAR	Bx2	ENSG00000128340.14	RAC2	protein_coding	-0.0601917	-1.09362	0.283654	0.940408
Mod1 (turquoise)	ClusterCoef	Bx1	ENSG00000128342.4	LIF	protein_coding	-0.00485819	-0.100212	0.920752	0.992611
Mod1 (turquoise)	ClusterCoef	Bx2	ENSG00000128342.4	LIF	protein_coding	-0.106603	-2.19894	0.0346309	0.999681
Mod1 (turquoise)	Connectivity	Bx1	ENSG00000128342.4	LIF	protein_coding	0.541851	0.866362	0.393109	0.896569
Mod1 (turquoise)	Connectivity	Bx2	ENSG00000128342.4	LIF	protein_coding	-1.32478	-2.11818	0.0424798	0.951918
Mod1 (turquoise)	MAR	Bx1	ENSG00000128342.4	LIF	protein_coding	0.0550223	1.06794	0.294874	0.948836
Mod1 (turquoise)	MAR	Bx2	ENSG00000128342.4	LIF	protein_coding	-0.0689937	-1.33912	0.191546	0.940408
Mod2 (blue)	ClusterCoef	Bx1	ENSG00000128383.12	APOBEC3A	protein_coding	0.0455972	0.911276	0.368428	0.955057
Mod2 (blue)	ClusterCoef	Bx2	ENSG00000128383.12	APOBEC3A	protein_coding	0.0224091	0.447853	0.657039	0.999681
Mod2 (blue)	Connectivity	Bx1	ENSG00000128383.12	APOBEC3A	protein_coding	0.19052	0.427785	0.671836	0.912068
Mod2 (blue)	Connectivity	Bx2	ENSG00000128383.12	APOBEC3A	protein_coding	0.348512	0.782533	0.439982	0.962139
Mod2 (blue)	MAR	Bx1	ENSG00000128383.12	APOBEC3A	protein_coding	0.0387265	1.07049	0.293746	0.948836
Mod2 (blue)	MAR	Bx2	ENSG00000128383.12	APOBEC3A	protein_coding	0.0392154	1.08401	0.287818	0.940408
Mod1 (turquoise)	ClusterCoef	Bx1	ENSG00000128422.15	KRT17	protein_coding	-0.0402968	-0.891081	0.379014	0.955057
Mod1 (turquoise)	ClusterCoef	Bx2	ENSG00000128422.15	KRT17	protein_coding	-0.0166548	-0.368286	0.714894	0.999681
Mod1 (turquoise)	Connectivity	Bx1	ENSG00000128422.15	KRT17	protein_coding	-0.165884	-0.341293	0.735242	0.927621
Mod1 (turquoise)	Connectivity	Bx2	ENSG00000128422.15	KRT17	protein_coding	-0.22947	-0.472115	0.640231	0.979252
Mod1 (turquoise)	MAR	Bx1	ENSG00000128422.15	KRT17	protein_coding	0.0116867	0.304223	0.763259	0.948836
Mod1 (turquoise)	MAR	Bx2	ENSG00000128422.15	KRT17	protein_coding	0.0177671	0.462504	0.647375	0.940408
Mod1 (turquoise)	ClusterCoef	Bx1	ENSG00000129009.12	ISLR	protein_coding	-0.0876776	-1.88557	0.0677347	0.955057
Mod1 (turquoise)	ClusterCoef	Bx2	ENSG00000129009.12	ISLR	protein_coding	-0.0200465	-0.431114	0.669048	0.999681
Mod1 (turquoise)	Connectivity	Bx1	ENSG00000129009.12	ISLR	protein_coding	-0.894145	-1.64146	0.111055	0.896569
Mod1 (turquoise)	Connectivity	Bx2	ENSG00000129009.12	ISLR	protein_coding	-0.439864	-0.807495	0.425683	0.962139
Mod1 (turquoise)	MAR	Bx1	ENSG00000129009.12	ISLR	protein_coding	-0.0858821	-1.65939	0.108452	0.948836
Mod1 (turquoise)	MAR	Bx2	ENSG00000129009.12	ISLR	protein_coding	-0.042782	-0.826623	0.415598	0.940408
Mod1 (turquoise)	ClusterCoef	Bx1	ENSG00000129116.17	PALLD	protein_coding	-0.0707104	-1.71128	0.095942	0.955057
Mod1 (turquoise)	ClusterCoef	Bx2	ENSG00000129116.17	PALLD	protein_coding	0.0299681	0.725266	0.473145	0.999681
Mod1 (turquoise)	Connectivity	Bx1	ENSG00000129116.17	PALLD	protein_coding	-0.498408	-0.88748	0.381819	0.896569
Mod1 (turquoise)	Connectivity	Bx2	ENSG00000129116.17	PALLD	protein_coding	-0.468669	-0.834527	0.410523	0.962139
Mod1 (turquoise)	MAR	Bx1	ENSG00000129116.17	PALLD	protein_coding	-0.0854193	-1.53744	0.135666	0.948836
Mod1 (turquoise)	MAR	Bx2	ENSG00000129116.17	PALLD	protein_coding	-0.034951	-0.629072	0.534517	0.940408
Mod1 (turquoise)	ClusterCoef	Bx1	ENSG00000129451.11	KLK10	protein_coding	-0.0875881	-2.06633	0.0463132	0.955057
Mod1 (turquoise)	ClusterCoef	Bx2	ENSG00000129451.11	KLK10	protein_coding	-0.0145261	-0.342694	0.733893	0.999681
Mod1 (turquoise)	Connectivity	Bx1	ENSG00000129451.11	KLK10	protein_coding	-0.965538	-2.00361	0.0541348	0.896569
Mod1 (turquoise)	Connectivity	Bx2	ENSG00000129451.11	KLK10	protein_coding	0.00594099	0.0123283	0.990245	0.997354
Mod1 (turquoise)	MAR	Bx1	ENSG00000129451.11	KLK10	protein_coding	-0.045449	-1.05906	0.29883	0.948836
Mod1 (turquoise)	MAR	Bx2	ENSG00000129451.11	KLK10	protein_coding	0.0133305	0.310627	0.758437	0.96631
Mod2 (blue)	ClusterCoef	Bx1	ENSG00000129538.13	RNASE1	protein_coding	0.0302522	0.586858	0.561093	0.955057
Mod2 (blue)	ClusterCoef	Bx2	ENSG00000129538.13	RNASE1	protein_coding	-0.0718838	-1.39446	0.172029	0.999681
Mod2 (blue)	Connectivity	Bx1	ENSG00000129538.13	RNASE1	protein_coding	0.27064	0.372951	0.711784	0.926209
Mod2 (blue)	Connectivity	Bx2	ENSG00000129538.13	RNASE1	protein_coding	-0.925705	-1.27566	0.211782	0.952975
Mod2 (blue)	MAR	Bx1	ENSG00000129538.13	RNASE1	protein_coding	-0.0659914	-1.14138	0.263601	0.948836
Mod2 (blue)	MAR	Bx2	ENSG00000129538.13	RNASE1	protein_coding	-0.0605355	-1.04701	0.304252	0.940408
Mod1 (turquoise)	ClusterCoef	Bx1	ENSG00000129682.13	FGF13	protein_coding	-0.0399247	-0.971778	0.337877	0.955057
Mod1 (turquoise)	ClusterCoef	Bx2	ENSG00000129682.13	FGF13	protein_coding	0.000227738	0.0055432	0.995609	0.999681
Mod1 (turquoise)	Connectivity	Bx1	ENSG00000129682.13	FGF13	protein_coding	-0.335824	-0.744367	0.462395	0.896569
Mod1 (turquoise)	Connectivity	Bx2	ENSG00000129682.13	FGF13	protein_coding	-0.105783	-0.234472	0.816198	0.98466
Mod1 (turquoise)	MAR	Bx1	ENSG00000129682.13	FGF13	protein_coding	-0.0395621	-0.941447	0.35471	0.948836
Mod1 (turquoise)	MAR	Bx2	ENSG00000129682.13	FGF13	protein_coding	-0.00213965	-0.0509166	0.959762	0.995233
Mod1 (turquoise)	ClusterCoef	Bx1	ENSG00000129757.12	CDKN1C	protein_coding	-0.0212842	-0.465307	0.644615	0.956466
Mod1 (turquoise)	ClusterCoef	Bx2	ENSG00000129757.12	CDKN1C	protein_coding	-0.00330176	-0.0721816	0.942871	0.999681
Mod1 (turquoise)	Connectivity	Bx1	ENSG00000129757.12	CDKN1C	protein_coding	-0.0373763	-0.0701684	0.944521	0.986723
Mod1 (turquoise)	Connectivity	Bx2	ENSG00000129757.12	CDKN1C	protein_coding	0.259814	0.48776	0.629235	0.979252
Mod1 (turquoise)	MAR	Bx1	ENSG00000129757.12	CDKN1C	protein_coding	-0.0014453	-0.0281963	0.97771	0.995336
Mod1 (turquoise)	MAR	Bx2	ENSG00000129757.12	CDKN1C	protein_coding	0.0521954	1.01828	0.317462	0.940408
Mod1 (turquoise)	ClusterCoef	Bx1	ENSG00000130176.7	CNN1	protein_coding	-0.0536251	-1.06816	0.292812	0.955057
Mod1 (turquoise)	ClusterCoef	Bx2	ENSG00000130176.7	CNN1	protein_coding	0.0290154	0.577959	0.567018	0.999681
Mod1 (turquoise)	Connectivity	Bx1	ENSG00000130176.7	CNN1	protein_coding	-0.435708	-0.765353	0.449989	0.896569
Mod1 (turquoise)	Connectivity	Bx2	ENSG00000130176.7	CNN1	protein_coding	0.0355197	0.0623929	0.95066	0.993052
Mod1 (turquoise)	MAR	Bx1	ENSG00000130176.7	CNN1	protein_coding	-0.0211348	-0.310215	0.758747	0.948836
Mod1 (turquoise)	MAR	Bx2	ENSG00000130176.7	CNN1	protein_coding	0.0150119	0.220343	0.827239	0.980847
Mod2 (blue)	ClusterCoef	Bx1	ENSG00000130203.9	APOE	protein_coding	0.0439465	0.856632	0.397517	0.955057
Mod2 (blue)	ClusterCoef	Bx2	ENSG00000130203.9	APOE	protein_coding	-0.0503017	-0.980513	0.33361	0.999681
Mod2 (blue)	Connectivity	Bx1	ENSG00000130203.9	APOE	protein_coding	0.648163	1.05428	0.300101	0.896569
Mod2 (blue)	Connectivity	Bx2	ENSG00000130203.9	APOE	protein_coding	-0.571911	-0.930248	0.359604	0.958247
Mod2 (blue)	MAR	Bx1	ENSG00000130203.9	APOE	protein_coding	0.0560766	0.852146	0.401527	0.948836
Mod2 (blue)	MAR	Bx2	ENSG00000130203.9	APOE	protein_coding	-0.0134936	-0.20505	0.83905	0.981458
Mod2 (blue)	ClusterCoef	Bx1	ENSG00000130208.9	APOC1	protein_coding	0.0663694	1.22467	0.228938	0.955057
Mod2 (blue)	ClusterCoef	Bx2	ENSG00000130208.9	APOC1	protein_coding	0.0229752	0.423945	0.674219	0.999681
Mod2 (blue)	Connectivity	Bx1	ENSG00000130208.9	APOC1	protein_coding	0.870875	1.25922	0.217576	0.896569
Mod2 (blue)	Connectivity	Bx2	ENSG00000130208.9	APOC1	protein_coding	0.394635	0.570614	0.572474	0.964613
Mod2 (blue)	MAR	Bx1	ENSG00000130208.9	APOC1	protein_coding	0.0772921	1.12915	0.268631	0.948836
Mod2 (blue)	MAR	Bx2	ENSG00000130208.9	APOC1	protein_coding	0.0135309	0.197673	0.844762	0.981458
Mod2 (blue)	ClusterCoef	Bx1	ENSG00000130303.12	BST2	protein_coding	0.0731058	1.53646	0.133482	0.955057
Mod2 (blue)	ClusterCoef	Bx2	ENSG00000130303.12	BST2	protein_coding	0.0407536	0.856516	0.39758	0.999681
Mod2 (blue)	Connectivity	Bx1	ENSG00000130303.12	BST2	protein_coding	0.89243	1.52921	0.136598	0.896569
Mod2 (blue)	Connectivity	Bx2	ENSG00000130303.12	BST2	protein_coding	0.78638	1.34749	0.187824	0.951918
Mod2 (blue)	MAR	Bx1	ENSG00000130303.12	BST2	protein_coding	0.0896834	1.71936	0.0968383	0.948836
Mod2 (blue)	MAR	Bx2	ENSG00000130303.12	BST2	protein_coding	0.0591209	1.13343	0.266862	0.940408
Mod2 (blue)	ClusterCoef	Bx1	ENSG00000130487.5	KLHDC7B	protein_coding	0.0101807	0.208592	0.835985	0.982223
Mod2 (blue)	ClusterCoef	Bx2	ENSG00000130487.5	KLHDC7B	protein_coding	0.00340261	0.0697163	0.944819	0.999681
Mod2 (blue)	Connectivity	Bx1	ENSG00000130487.5	KLHDC7B	protein_coding	0.493484	0.970728	0.339378	0.896569
Mod2 (blue)	Connectivity	Bx2	ENSG00000130487.5	KLHDC7B	protein_coding	0.629451	1.23819	0.225166	0.952975
Mod2 (blue)	MAR	Bx1	ENSG00000130487.5	KLHDC7B	protein_coding	0.0147864	0.421734	0.676513	0.948836
Mod2 (blue)	MAR	Bx2	ENSG00000130487.5	KLHDC7B	protein_coding	0.026424	0.753657	0.457489	0.940408
Mod1 (turquoise)	ClusterCoef	Bx1	ENSG00000130508.10	PXDN	protein_coding	-0.0182681	-0.336942	0.738187	0.967823
Mod1 (turquoise)	ClusterCoef	Bx2	ENSG00000130508.10	PXDN	protein_coding	-0.00634638	-0.117054	0.907491	0.999681
Mod1 (turquoise)	Connectivity	Bx1	ENSG00000130508.10	PXDN	protein_coding	-0.230665	-0.361988	0.719877	0.927621
Mod1 (turquoise)	Connectivity	Bx2	ENSG00000130508.10	PXDN	protein_coding	-0.208856	-0.327763	0.745348	0.980325
Mod1 (turquoise)	MAR	Bx1	ENSG00000130508.10	PXDN	protein_coding	-0.0371462	-0.504772	0.617759	0.948836
Mod1 (turquoise)	MAR	Bx2	ENSG00000130508.10	PXDN	protein_coding	-0.0235422	-0.319911	0.751465	0.963367
Mod1 (turquoise)	ClusterCoef	Bx1	ENSG00000130600.15	H19	processed_transcript	-0.00606297	-0.134347	0.893903	0.992611
Mod1 (turquoise)	ClusterCoef	Bx2	ENSG00000130600.15	H19	processed_transcript	0.030675	0.679718	0.501186	0.999681
Mod1 (turquoise)	Connectivity	Bx1	ENSG00000130600.15	H19	processed_transcript	0.239182	0.427936	0.671728	0.912068
Mod1 (turquoise)	Connectivity	Bx2	ENSG00000130600.15	H19	processed_transcript	0.387068	0.692528	0.493886	0.962139
Mod1 (turquoise)	MAR	Bx1	ENSG00000130600.15	H19	processed_transcript	0.0758259	1.28749	0.208704	0.948836
Mod1 (turquoise)	MAR	Bx2	ENSG00000130600.15	H19	processed_transcript	0.135183	2.29534	0.0295969	0.940408
Mod1 (turquoise)	ClusterCoef	Bx1	ENSG00000130635.15	COL5A1	protein_coding	-0.0723845	-1.34408	0.187632	0.955057
Mod1 (turquoise)	ClusterCoef	Bx2	ENSG00000130635.15	COL5A1	protein_coding	0.0159682	0.296507	0.768608	0.999681
Mod1 (turquoise)	Connectivity	Bx1	ENSG00000130635.15	COL5A1	protein_coding	-0.520402	-1.11276	0.274572	0.896569
Mod1 (turquoise)	Connectivity	Bx2	ENSG00000130635.15	COL5A1	protein_coding	0.258457	0.552651	0.584561	0.964613
Mod1 (turquoise)	MAR	Bx1	ENSG00000130635.15	COL5A1	protein_coding	-0.0692485	-0.982868	0.33428	0.948836
Mod1 (turquoise)	MAR	Bx2	ENSG00000130635.15	COL5A1	protein_coding	0.00842515	0.119581	0.905688	0.991033
Mod2 (blue)	ClusterCoef	Bx1	ENSG00000131203.12	IDO1	protein_coding	-0.0136961	-0.296117	0.768903	0.968834
Mod2 (blue)	ClusterCoef	Bx2	ENSG00000131203.12	IDO1	protein_coding	-0.0121919	-0.263596	0.793648	0.999681
Mod2 (blue)	Connectivity	Bx1	ENSG00000131203.12	IDO1	protein_coding	-0.156505	-0.337872	0.737792	0.927621
Mod2 (blue)	Connectivity	Bx2	ENSG00000131203.12	IDO1	protein_coding	0.0825775	0.178273	0.859696	0.98624
Mod2 (blue)	MAR	Bx1	ENSG00000131203.12	IDO1	protein_coding	-0.017831	-0.339189	0.737056	0.948836
Mod2 (blue)	MAR	Bx2	ENSG00000131203.12	IDO1	protein_coding	0.0115634	0.219965	0.827531	0.980847
Mod2 (blue)	ClusterCoef	Bx1	ENSG00000131401.11	NAPSB	transcribed_unprocessed_pseudogene	0.0111033	0.215824	0.830387	0.982223
Mod2 (blue)	ClusterCoef	Bx2	ENSG00000131401.11	NAPSB	transcribed_unprocessed_pseudogene	-0.0623733	-1.2124	0.233538	0.999681
Mod2 (blue)	Connectivity	Bx1	ENSG00000131401.11	NAPSB	transcribed_unprocessed_pseudogene	0.3566	0.680844	0.501147	0.896569
Mod2 (blue)	Connectivity	Bx2	ENSG00000131401.11	NAPSB	transcribed_unprocessed_pseudogene	-0.711673	-1.35877	0.184259	0.951918
Mod2 (blue)	MAR	Bx1	ENSG00000131401.11	NAPSB	transcribed_unprocessed_pseudogene	0.0225385	0.356912	0.723895	0.948836
Mod2 (blue)	MAR	Bx2	ENSG00000131401.11	NAPSB	transcribed_unprocessed_pseudogene	-0.0380233	-0.602122	0.552048	0.940408
Mod1 (turquoise)	ClusterCoef	Bx1	ENSG00000131435.12	PDLIM4	protein_coding	0.0209165	0.425336	0.673214	0.960141
Mod1 (turquoise)	ClusterCoef	Bx2	ENSG00000131435.12	PDLIM4	protein_coding	0.0376601	0.765816	0.448956	0.999681
Mod1 (turquoise)	Connectivity	Bx1	ENSG00000131435.12	PDLIM4	protein_coding	0.397446	0.647304	0.522315	0.896569
Mod1 (turquoise)	Connectivity	Bx2	ENSG00000131435.12	PDLIM4	protein_coding	0.02814	0.0458304	0.963746	0.993052
Mod1 (turquoise)	MAR	Bx1	ENSG00000131435.12	PDLIM4	protein_coding	0.0405027	0.846943	0.404371	0.948836
Mod1 (turquoise)	MAR	Bx2	ENSG00000131435.12	PDLIM4	protein_coding	0.00894929	0.187136	0.852934	0.981458
Mod1 (turquoise)	ClusterCoef	Bx1	ENSG00000131620.17	ANO1	protein_coding	-0.047216	-1.07937	0.287856	0.955057
Mod1 (turquoise)	ClusterCoef	Bx2	ENSG00000131620.17	ANO1	protein_coding	-0.00623909	-0.142628	0.887408	0.999681
Mod1 (turquoise)	Connectivity	Bx1	ENSG00000131620.17	ANO1	protein_coding	-0.521286	-0.897355	0.376613	0.896569
Mod1 (turquoise)	Connectivity	Bx2	ENSG00000131620.17	ANO1	protein_coding	-0.301703	-0.51936	0.607288	0.970437
Mod1 (turquoise)	MAR	Bx1	ENSG00000131620.17	ANO1	protein_coding	-0.0182714	-0.370676	0.713732	0.948836
Mod1 (turquoise)	MAR	Bx2	ENSG00000131620.17	ANO1	protein_coding	-0.0228106	-0.462763	0.647192	0.940408
Mod1 (turquoise)	ClusterCoef	Bx1	ENSG00000131746.12	TNS4	protein_coding	-0.00213249	-0.045581	0.963905	0.992611
Mod1 (turquoise)	ClusterCoef	Bx2	ENSG00000131746.12	TNS4	protein_coding	0.0229976	0.491563	0.626119	0.999681
Mod1 (turquoise)	Connectivity	Bx1	ENSG00000131746.12	TNS4	protein_coding	0.0476744	0.0874089	0.930922	0.984386
Mod1 (turquoise)	Connectivity	Bx2	ENSG00000131746.12	TNS4	protein_coding	0.348181	0.638375	0.528031	0.962139
Mod1 (turquoise)	MAR	Bx1	ENSG00000131746.12	TNS4	protein_coding	0.0295916	0.603569	0.551099	0.948836
Mod1 (turquoise)	MAR	Bx2	ENSG00000131746.12	TNS4	protein_coding	0.0570351	1.16332	0.254739	0.940408
Mod1 (turquoise)	ClusterCoef	Bx1	ENSG00000131773.13	KHDRBS3	protein_coding	0.0261946	0.513485	0.610862	0.955057
Mod1 (turquoise)	ClusterCoef	Bx2	ENSG00000131773.13	KHDRBS3	protein_coding	0.0275946	0.54093	0.592007	0.999681
Mod1 (turquoise)	Connectivity	Bx1	ENSG00000131773.13	KHDRBS3	protein_coding	0.488828	0.876729	0.38754	0.896569
Mod1 (turquoise)	Connectivity	Bx2	ENSG00000131773.13	KHDRBS3	protein_coding	0.747451	1.34058	0.190034	0.951918
Mod1 (turquoise)	MAR	Bx1	ENSG00000131773.13	KHDRBS3	protein_coding	0.0631514	1.2887	0.208287	0.948836
Mod1 (turquoise)	MAR	Bx2	ENSG00000131773.13	KHDRBS3	protein_coding	0.0617394	1.25989	0.218345	0.940408
Mod1 (turquoise)	ClusterCoef	Bx1	ENSG00000131941.7	RHPN2	protein_coding	-0.0626008	-1.532	0.134576	0.955057
Mod1 (turquoise)	ClusterCoef	Bx2	ENSG00000131941.7	RHPN2	protein_coding	0.0237088	0.580214	0.565513	0.999681
Mod1 (turquoise)	Connectivity	Bx1	ENSG00000131941.7	RHPN2	protein_coding	-0.478779	-0.894145	0.3783	0.896569
Mod1 (turquoise)	Connectivity	Bx2	ENSG00000131941.7	RHPN2	protein_coding	0.343511	0.641524	0.526012	0.962139
Mod1 (turquoise)	MAR	Bx1	ENSG00000131941.7	RHPN2	protein_coding	-0.0845825	-1.7934	0.0839651	0.948836
Mod1 (turquoise)	MAR	Bx2	ENSG00000131941.7	RHPN2	protein_coding	-0.0424794	-0.90069	0.375609	0.940408
Mod1 (turquoise)	ClusterCoef	Bx1	ENSG00000132031.12	MATN3	protein_coding	-0.064756	-1.47646	0.148827	0.955057
Mod1 (turquoise)	ClusterCoef	Bx2	ENSG00000132031.12	MATN3	protein_coding	-0.0159732	-0.364194	0.71792	0.999681
Mod1 (turquoise)	Connectivity	Bx1	ENSG00000132031.12	MATN3	protein_coding	-0.572895	-1.23892	0.224898	0.896569
Mod1 (turquoise)	Connectivity	Bx2	ENSG00000132031.12	MATN3	protein_coding	-0.45848	-0.991491	0.329307	0.952975
Mod1 (turquoise)	MAR	Bx1	ENSG00000132031.12	MATN3	protein_coding	-0.0429055	-0.890048	0.381196	0.948836
Mod1 (turquoise)	MAR	Bx2	ENSG00000132031.12	MATN3	protein_coding	-0.0301985	-0.626449	0.53621	0.940408
Mod2 (blue)	ClusterCoef	Bx1	ENSG00000132274.15	TRIM22	protein_coding	0.0536537	1.07474	0.289895	0.955057
Mod2 (blue)	ClusterCoef	Bx2	ENSG00000132274.15	TRIM22	protein_coding	-0.0690441	-1.38303	0.175478	0.999681
Mod2 (blue)	Connectivity	Bx1	ENSG00000132274.15	TRIM22	protein_coding	0.459299	1.00995	0.320525	0.896569
Mod2 (blue)	Connectivity	Bx2	ENSG00000132274.15	TRIM22	protein_coding	-0.589193	-1.29558	0.204917	0.952975
Mod2 (blue)	MAR	Bx1	ENSG00000132274.15	TRIM22	protein_coding	0.062386	1.08099	0.289136	0.948836
Mod2 (blue)	MAR	Bx2	ENSG00000132274.15	TRIM22	protein_coding	-0.0780701	-1.35275	0.187205	0.940408
Mod3 (brown)	ClusterCoef	Bx1	ENSG00000132465.10	JCHAIN	protein_coding	-0.00695432	-0.146701	0.884215	0.992611
Mod3 (brown)	ClusterCoef	Bx2	ENSG00000132465.10	JCHAIN	protein_coding	0.0259588	0.5476	0.587467	0.999681
Mod3 (brown)	Connectivity	Bx1	ENSG00000132465.10	JCHAIN	protein_coding	-0.132181	-0.314297	0.755452	0.927621
Mod3 (brown)	Connectivity	Bx2	ENSG00000132465.10	JCHAIN	protein_coding	0.144036	0.342485	0.734353	0.980325
Mod3 (brown)	MAR	Bx1	ENSG00000132465.10	JCHAIN	protein_coding	-0.0365085	-0.584797	0.563474	0.948836
Mod3 (brown)	MAR	Bx2	ENSG00000132465.10	JCHAIN	protein_coding	0.011681	0.187107	0.852957	0.981458
Mod2 (blue)	ClusterCoef	Bx1	ENSG00000132530.16	XAF1	protein_coding	0.0593756	1.20155	0.237664	0.955057
Mod2 (blue)	ClusterCoef	Bx2	ENSG00000132530.16	XAF1	protein_coding	-0.0482824	-0.97706	0.335292	0.999681
Mod2 (blue)	Connectivity	Bx1	ENSG00000132530.16	XAF1	protein_coding	0.550239	1.14118	0.262745	0.896569
Mod2 (blue)	Connectivity	Bx2	ENSG00000132530.16	XAF1	protein_coding	-0.471525	-0.977929	0.335862	0.952975
Mod2 (blue)	MAR	Bx1	ENSG00000132530.16	XAF1	protein_coding	0.0419466	0.792755	0.434738	0.948836
Mod2 (blue)	MAR	Bx2	ENSG00000132530.16	XAF1	protein_coding	0.00547325	0.10344	0.918368	0.992553
Mod1 (turquoise)	ClusterCoef	Bx1	ENSG00000132561.13	MATN2	protein_coding	0.0234559	0.473093	0.639105	0.956466
Mod1 (turquoise)	ClusterCoef	Bx2	ENSG00000132561.13	MATN2	protein_coding	-0.0134473	-0.271226	0.787822	0.999681
Mod1 (turquoise)	Connectivity	Bx1	ENSG00000132561.13	MATN2	protein_coding	0.612155	1.02926	0.311514	0.896569
Mod1 (turquoise)	Connectivity	Bx2	ENSG00000132561.13	MATN2	protein_coding	0.0981862	0.165087	0.869973	0.991083
Mod1 (turquoise)	MAR	Bx1	ENSG00000132561.13	MATN2	protein_coding	0.0421046	0.899085	0.376449	0.948836
Mod1 (turquoise)	MAR	Bx2	ENSG00000132561.13	MATN2	protein_coding	-0.00484388	-0.103434	0.918372	0.992553
Mod1 (turquoise)	ClusterCoef	Bx1	ENSG00000132688.10	NES	protein_coding	-0.0130476	-0.280679	0.780621	0.969114
Mod1 (turquoise)	ClusterCoef	Bx2	ENSG00000132688.10	NES	protein_coding	0.00447817	0.0963338	0.923809	0.999681
Mod1 (turquoise)	Connectivity	Bx1	ENSG00000132688.10	NES	protein_coding	0.40598	0.582716	0.564401	0.896569
Mod1 (turquoise)	Connectivity	Bx2	ENSG00000132688.10	NES	protein_coding	0.585224	0.83999	0.407501	0.962139
Mod1 (turquoise)	MAR	Bx1	ENSG00000132688.10	NES	protein_coding	0.0108121	0.232299	0.818034	0.961346
Mod1 (turquoise)	MAR	Bx2	ENSG00000132688.10	NES	protein_coding	0.0189155	0.406402	0.687607	0.946981
Mod1 (turquoise)	ClusterCoef	Bx1	ENSG00000132854.18	KANK4	protein_coding	0.00899391	0.199199	0.843268	0.982223
Mod1 (turquoise)	ClusterCoef	Bx2	ENSG00000132854.18	KANK4	protein_coding	0.0605923	1.34201	0.188296	0.999681
Mod1 (turquoise)	Connectivity	Bx1	ENSG00000132854.18	KANK4	protein_coding	-0.0382009	-0.0792186	0.93738	0.984733
Mod1 (turquoise)	Connectivity	Bx2	ENSG00000132854.18	KANK4	protein_coding	0.602147	1.24869	0.22135	0.952975
Mod1 (turquoise)	MAR	Bx1	ENSG00000132854.18	KANK4	protein_coding	0.044408	1.04893	0.303382	0.948836
Mod1 (turquoise)	MAR	Bx2	ENSG00000132854.18	KANK4	protein_coding	0.0918371	2.16923	0.0389129	0.940408
Mod2 (blue)	ClusterCoef	Bx1	ENSG00000132965.9	ALOX5AP	protein_coding	0.0457418	0.790382	0.434665	0.955057
Mod2 (blue)	ClusterCoef	Bx2	ENSG00000132965.9	ALOX5AP	protein_coding	-0.0417238	-0.720953	0.47576	0.999681
Mod2 (blue)	Connectivity	Bx1	ENSG00000132965.9	ALOX5AP	protein_coding	0.420184	0.746376	0.461199	0.896569
Mod2 (blue)	Connectivity	Bx2	ENSG00000132965.9	ALOX5AP	protein_coding	-0.573038	-1.01789	0.316798	0.952975
Mod2 (blue)	MAR	Bx1	ENSG00000132965.9	ALOX5AP	protein_coding	0.0219613	0.302859	0.764287	0.948836
Mod2 (blue)	MAR	Bx2	ENSG00000132965.9	ALOX5AP	protein_coding	-0.0328147	-0.452534	0.654451	0.940408
Mod1 (turquoise)	ClusterCoef	Bx1	ENSG00000133019.11	CHRM3	protein_coding	-0.0574819	-1.3686	0.179907	0.955057
Mod1 (turquoise)	ClusterCoef	Bx2	ENSG00000133019.11	CHRM3	protein_coding	0.0312865	0.744908	0.461336	0.999681
Mod1 (turquoise)	Connectivity	Bx1	ENSG00000133019.11	CHRM3	protein_coding	-0.518541	-0.881566	0.38496	0.896569
Mod1 (turquoise)	Connectivity	Bx2	ENSG00000133019.11	CHRM3	protein_coding	0.178839	0.304042	0.763177	0.980942
Mod1 (turquoise)	MAR	Bx1	ENSG00000133019.11	CHRM3	protein_coding	-0.0477928	-1.10926	0.276967	0.948836
Mod1 (turquoise)	MAR	Bx2	ENSG00000133019.11	CHRM3	protein_coding	0.0235137	0.54575	0.589658	0.940408
Mod3 (brown)	ClusterCoef	Bx1	ENSG00000133063.15	CHIT1	protein_coding	0.0260498	0.508832	0.614085	0.955057
Mod3 (brown)	ClusterCoef	Bx2	ENSG00000133063.15	CHIT1	protein_coding	-0.0204474	-0.399401	0.692042	0.999681
Mod3 (brown)	Connectivity	Bx1	ENSG00000133063.15	CHIT1	protein_coding	1.26816	1.68928	0.101444	0.896569
Mod3 (brown)	Connectivity	Bx2	ENSG00000133063.15	CHIT1	protein_coding	0.620587	0.826664	0.414898	0.962139
Mod3 (brown)	MAR	Bx1	ENSG00000133063.15	CHIT1	protein_coding	0.0308031	0.562086	0.578631	0.948836
Mod3 (brown)	MAR	Bx2	ENSG00000133063.15	CHIT1	protein_coding	-0.0227114	-0.41443	0.681789	0.946829
Mod1 (turquoise)	ClusterCoef	Bx1	ENSG00000133067.17	LGR6	protein_coding	-0.0174483	-0.366857	0.71595	0.967823
Mod1 (turquoise)	ClusterCoef	Bx2	ENSG00000133067.17	LGR6	protein_coding	0.00802461	0.168721	0.866995	0.999681
Mod1 (turquoise)	Connectivity	Bx1	ENSG00000133067.17	LGR6	protein_coding	-0.107054	-0.222745	0.82523	0.95416
Mod1 (turquoise)	Connectivity	Bx2	ENSG00000133067.17	LGR6	protein_coding	0.186055	0.38712	0.701376	0.980325
Mod1 (turquoise)	MAR	Bx1	ENSG00000133067.17	LGR6	protein_coding	0.0497374	0.978614	0.336341	0.948836
Mod1 (turquoise)	MAR	Bx2	ENSG00000133067.17	LGR6	protein_coding	0.068366	1.34514	0.189618	0.940408
Mod2 (blue)	ClusterCoef	Bx1	ENSG00000133106.14	EPSTI1	protein_coding	0.0294517	0.54109	0.591898	0.955057
Mod2 (blue)	ClusterCoef	Bx2	ENSG00000133106.14	EPSTI1	protein_coding	-0.0605085	-1.11167	0.273912	0.999681
Mod2 (blue)	Connectivity	Bx1	ENSG00000133106.14	EPSTI1	protein_coding	0.194508	0.390053	0.699229	0.921122
Mod2 (blue)	Connectivity	Bx2	ENSG00000133106.14	EPSTI1	protein_coding	-0.681397	-1.36643	0.181871	0.951918
Mod2 (blue)	MAR	Bx1	ENSG00000133106.14	EPSTI1	protein_coding	-0.0087311	-0.136259	0.892613	0.979381
Mod2 (blue)	MAR	Bx2	ENSG00000133106.14	EPSTI1	protein_coding	-0.0935283	-1.45962	0.155776	0.940408
Mod1 (turquoise)	ClusterCoef	Bx1	ENSG00000133110.14	POSTN	protein_coding	-0.0688121	-1.30884	0.199179	0.955057
Mod1 (turquoise)	ClusterCoef	Bx2	ENSG00000133110.14	POSTN	protein_coding	0.000618763	0.0117692	0.990677	0.999681
Mod1 (turquoise)	Connectivity	Bx1	ENSG00000133110.14	POSTN	protein_coding	-0.673235	-1.44067	0.159944	0.896569
Mod1 (turquoise)	Connectivity	Bx2	ENSG00000133110.14	POSTN	protein_coding	0.0883213	0.189001	0.851354	0.98466
Mod1 (turquoise)	MAR	Bx1	ENSG00000133110.14	POSTN	protein_coding	-0.084624	-1.29877	0.204857	0.948836
Mod1 (turquoise)	MAR	Bx2	ENSG00000133110.14	POSTN	protein_coding	0.00452934	0.0695143	0.945086	0.995233
Mod2 (blue)	ClusterCoef	Bx1	ENSG00000133321.10	RARRES3	protein_coding	0.00387735	0.0811873	0.935759	0.992611
Mod2 (blue)	ClusterCoef	Bx2	ENSG00000133321.10	RARRES3	protein_coding	-0.0278615	-0.583389	0.563399	0.999681
Mod2 (blue)	Connectivity	Bx1	ENSG00000133321.10	RARRES3	protein_coding	-0.290285	-0.482923	0.632626	0.896569
Mod2 (blue)	Connectivity	Bx2	ENSG00000133321.10	RARRES3	protein_coding	-0.329116	-0.547523	0.588035	0.964613
Mod2 (blue)	MAR	Bx1	ENSG00000133321.10	RARRES3	protein_coding	0.020787	0.378108	0.708267	0.948836
Mod2 (blue)	MAR	Bx2	ENSG00000133321.10	RARRES3	protein_coding	-0.0231545	-0.421174	0.676917	0.946552
Mod1 (turquoise)	ClusterCoef	Bx1	ENSG00000133392.16	MYH11	protein_coding	-0.0346366	-0.67451	0.50445	0.955057
Mod1 (turquoise)	ClusterCoef	Bx2	ENSG00000133392.16	MYH11	protein_coding	0.0279124	0.543563	0.590212	0.999681
Mod1 (turquoise)	Connectivity	Bx1	ENSG00000133392.16	MYH11	protein_coding	0.00214563	0.00385631	0.996948	0.997965
Mod1 (turquoise)	Connectivity	Bx2	ENSG00000133392.16	MYH11	protein_coding	0.293922	0.52826	0.601171	0.966052
Mod1 (turquoise)	MAR	Bx1	ENSG00000133392.16	MYH11	protein_coding	5.09103e-05	0.000870884	0.999311	0.9998
Mod1 (turquoise)	MAR	Bx2	ENSG00000133392.16	MYH11	protein_coding	0.0380093	0.650196	0.520985	0.940408
Mod2 (blue)	ClusterCoef	Bx1	ENSG00000134028.14	ADAMDEC1	protein_coding	0.054978	1.01564	0.316818	0.955057
Mod2 (blue)	ClusterCoef	Bx2	ENSG00000134028.14	ADAMDEC1	protein_coding	-0.0104045	-0.192209	0.848697	0.999681
Mod2 (blue)	Connectivity	Bx1	ENSG00000134028.14	ADAMDEC1	protein_coding	0.642472	1.12874	0.267876	0.896569
Mod2 (blue)	Connectivity	Bx2	ENSG00000134028.14	ADAMDEC1	protein_coding	-0.0151184	-0.026561	0.978984	0.993052
Mod2 (blue)	MAR	Bx1	ENSG00000134028.14	ADAMDEC1	protein_coding	0.0602578	1.01142	0.320672	0.948836
Mod2 (blue)	MAR	Bx2	ENSG00000134028.14	ADAMDEC1	protein_coding	0.0139204	0.233653	0.816993	0.978399
Mod1 (turquoise)	ClusterCoef	Bx1	ENSG00000134198.9	TSPAN2	protein_coding	-0.0541536	-1.08771	0.28421	0.955057
Mod1 (turquoise)	ClusterCoef	Bx2	ENSG00000134198.9	TSPAN2	protein_coding	0.00705739	0.141752	0.888094	0.999681
Mod1 (turquoise)	Connectivity	Bx1	ENSG00000134198.9	TSPAN2	protein_coding	-0.684191	-1.19252	0.242322	0.896569
Mod1 (turquoise)	Connectivity	Bx2	ENSG00000134198.9	TSPAN2	protein_coding	-0.0930175	-0.162127	0.872284	0.991699
Mod1 (turquoise)	MAR	Bx1	ENSG00000134198.9	TSPAN2	protein_coding	-0.0869092	-1.39053	0.17557	0.948836
Mod1 (turquoise)	MAR	Bx2	ENSG00000134198.9	TSPAN2	protein_coding	-0.00444148	-0.0710629	0.943864	0.995233
Mod1 (turquoise)	ClusterCoef	Bx1	ENSG00000134258.16	VTCN1	protein_coding	-0.0340511	-0.793289	0.432993	0.955057
Mod1 (turquoise)	ClusterCoef	Bx2	ENSG00000134258.16	VTCN1	protein_coding	0.0185755	0.432754	0.667868	0.999681
Mod1 (turquoise)	Connectivity	Bx1	ENSG00000134258.16	VTCN1	protein_coding	-0.0957669	-0.19687	0.845246	0.95416
Mod1 (turquoise)	Connectivity	Bx2	ENSG00000134258.16	VTCN1	protein_coding	0.474017	0.974446	0.33756	0.952975
Mod1 (turquoise)	MAR	Bx1	ENSG00000134258.16	VTCN1	protein_coding	-0.0168992	-0.330636	0.743437	0.948836
Mod1 (turquoise)	MAR	Bx2	ENSG00000134258.16	VTCN1	protein_coding	0.0448817	0.87812	0.387522	0.940408
Mod2 (blue)	ClusterCoef	Bx1	ENSG00000134321.11	RSAD2	protein_coding	0.0387599	0.771961	0.445356	0.955057
Mod2 (blue)	ClusterCoef	Bx2	ENSG00000134321.11	RSAD2	protein_coding	-0.00996024	-0.198373	0.843909	0.999681
Mod2 (blue)	Connectivity	Bx1	ENSG00000134321.11	RSAD2	protein_coding	0.564831	1.0188	0.316372	0.896569
Mod2 (blue)	Connectivity	Bx2	ENSG00000134321.11	RSAD2	protein_coding	-0.192053	-0.346411	0.73143	0.980325
Mod2 (blue)	MAR	Bx1	ENSG00000134321.11	RSAD2	protein_coding	0.0246822	0.429255	0.671097	0.948836
Mod2 (blue)	MAR	Bx2	ENSG00000134321.11	RSAD2	protein_coding	0.0223894	0.389381	0.700007	0.950323
Mod2 (blue)	ClusterCoef	Bx1	ENSG00000134326.11	CMPK2	protein_coding	0.0615918	1.1581	0.25472	0.955057
Mod2 (blue)	ClusterCoef	Bx2	ENSG00000134326.11	CMPK2	protein_coding	-0.0218475	-0.410795	0.683745	0.999681
Mod2 (blue)	Connectivity	Bx1	ENSG00000134326.11	CMPK2	protein_coding	0.932839	1.68014	0.103225	0.896569
Mod2 (blue)	Connectivity	Bx2	ENSG00000134326.11	CMPK2	protein_coding	0.117587	0.211785	0.833694	0.98466
Mod2 (blue)	MAR	Bx1	ENSG00000134326.11	CMPK2	protein_coding	0.0817742	1.35987	0.184968	0.948836
Mod2 (blue)	MAR	Bx2	ENSG00000134326.11	CMPK2	protein_coding	0.0361851	0.601741	0.552298	0.940408
Mod2 (blue)	ClusterCoef	Bx1	ENSG00000134339.8	SAA2	protein_coding	0.0493382	0.885686	0.381875	0.955057
Mod2 (blue)	ClusterCoef	Bx2	ENSG00000134339.8	SAA2	protein_coding	-0.0251568	-0.451597	0.654365	0.999681
Mod2 (blue)	Connectivity	Bx1	ENSG00000134339.8	SAA2	protein_coding	0.639047	0.882089	0.384681	0.896569
Mod2 (blue)	Connectivity	Bx2	ENSG00000134339.8	SAA2	protein_coding	-0.300773	-0.415162	0.680952	0.980325
Mod2 (blue)	MAR	Bx1	ENSG00000134339.8	SAA2	protein_coding	-0.00327552	-0.0547332	0.956749	0.995336
Mod2 (blue)	MAR	Bx2	ENSG00000134339.8	SAA2	protein_coding	-0.0551167	-0.920989	0.365102	0.940408
Mod1 (turquoise)	ClusterCoef	Bx1	ENSG00000134363.11	FST	protein_coding	-0.070683	-1.43709	0.159636	0.955057
Mod1 (turquoise)	ClusterCoef	Bx2	ENSG00000134363.11	FST	protein_coding	-0.077971	-1.58526	0.121965	0.999681
Mod1 (turquoise)	Connectivity	Bx1	ENSG00000134363.11	FST	protein_coding	-0.608078	-1.17494	0.24918	0.896569
Mod1 (turquoise)	Connectivity	Bx2	ENSG00000134363.11	FST	protein_coding	-0.929546	-1.79609	0.0824706	0.951918
Mod1 (turquoise)	MAR	Bx1	ENSG00000134363.11	FST	protein_coding	-0.117957	-2.19201	0.0370565	0.948836
Mod1 (turquoise)	MAR	Bx2	ENSG00000134363.11	FST	protein_coding	-0.0591473	-1.09914	0.281281	0.940408
Mod1 (turquoise)	ClusterCoef	Bx1	ENSG00000134531.9	EMP1	protein_coding	-0.0910883	-2.13408	0.0399703	0.955057
Mod1 (turquoise)	ClusterCoef	Bx2	ENSG00000134531.9	EMP1	protein_coding	-0.059598	-1.39631	0.171478	0.999681
Mod1 (turquoise)	Connectivity	Bx1	ENSG00000134531.9	EMP1	protein_coding	-0.679072	-1.33161	0.192932	0.896569
Mod1 (turquoise)	Connectivity	Bx2	ENSG00000134531.9	EMP1	protein_coding	-0.742893	-1.45676	0.155481	0.951918
Mod1 (turquoise)	MAR	Bx1	ENSG00000134531.9	EMP1	protein_coding	-0.11525	-1.83016	0.0781355	0.948836
Mod1 (turquoise)	MAR	Bx2	ENSG00000134531.9	EMP1	protein_coding	-0.0472002	-0.749535	0.459928	0.940408
Mod1 (turquoise)	ClusterCoef	Bx1	ENSG00000134755.14	DSC2	protein_coding	-0.059359	-1.6983	0.0983887	0.955057
Mod1 (turquoise)	ClusterCoef	Bx2	ENSG00000134755.14	DSC2	protein_coding	-0.048167	-1.37809	0.176984	0.999681
Mod1 (turquoise)	Connectivity	Bx1	ENSG00000134755.14	DSC2	protein_coding	-0.576597	-1.30793	0.200746	0.896569
Mod1 (turquoise)	Connectivity	Bx2	ENSG00000134755.14	DSC2	protein_coding	-0.759114	-1.72194	0.0952873	0.951918
Mod1 (turquoise)	MAR	Bx1	ENSG00000134755.14	DSC2	protein_coding	-0.0576319	-1.32413	0.196411	0.948836
Mod1 (turquoise)	MAR	Bx2	ENSG00000134755.14	DSC2	protein_coding	-0.0468115	-1.07552	0.291529	0.940408
Mod1 (turquoise)	ClusterCoef	Bx1	ENSG00000134769.21	DTNA	protein_coding	-0.086083	-2.32308	0.0261548	0.955057
Mod1 (turquoise)	ClusterCoef	Bx2	ENSG00000134769.21	DTNA	protein_coding	-0.0235005	-0.634197	0.530105	0.999681
Mod1 (turquoise)	Connectivity	Bx1	ENSG00000134769.21	DTNA	protein_coding	-1.24547	-2.50542	0.0178361	0.896569
Mod1 (turquoise)	Connectivity	Bx2	ENSG00000134769.21	DTNA	protein_coding	-0.491032	-0.987769	0.331097	0.952975
Mod1 (turquoise)	MAR	Bx1	ENSG00000134769.21	DTNA	protein_coding	-0.0947398	-1.96827	0.0592406	0.948836
Mod1 (turquoise)	MAR	Bx2	ENSG00000134769.21	DTNA	protein_coding	-0.0627967	-1.30464	0.202879	0.940408
Mod1 (turquoise)	ClusterCoef	Bx1	ENSG00000134853.11	PDGFRA	protein_coding	-0.0169317	-0.323467	0.74828	0.968076
Mod1 (turquoise)	ClusterCoef	Bx2	ENSG00000134853.11	PDGFRA	protein_coding	0.00634935	0.1213	0.904152	0.999681
Mod1 (turquoise)	Connectivity	Bx1	ENSG00000134853.11	PDGFRA	protein_coding	0.140284	0.23183	0.81823	0.95089
Mod1 (turquoise)	Connectivity	Bx2	ENSG00000134853.11	PDGFRA	protein_coding	0.153352	0.253425	0.801653	0.98466
Mod1 (turquoise)	MAR	Bx1	ENSG00000134853.11	PDGFRA	protein_coding	-0.00257263	-0.0339059	0.973198	0.995336
Mod1 (turquoise)	MAR	Bx2	ENSG00000134853.11	PDGFRA	protein_coding	-0.0122815	-0.161864	0.872602	0.990259
Mod1 (turquoise)	ClusterCoef	Bx1	ENSG00000135046.13	ANXA1	protein_coding	-0.0272476	-0.519906	0.606425	0.955057
Mod1 (turquoise)	ClusterCoef	Bx2	ENSG00000135046.13	ANXA1	protein_coding	-0.0603374	-1.15128	0.257475	0.999681
Mod1 (turquoise)	Connectivity	Bx1	ENSG00000135046.13	ANXA1	protein_coding	0.638013	1.01992	0.315853	0.896569
Mod1 (turquoise)	Connectivity	Bx2	ENSG00000135046.13	ANXA1	protein_coding	-0.201151	-0.321557	0.749999	0.980325
Mod1 (turquoise)	MAR	Bx1	ENSG00000135046.13	ANXA1	protein_coding	0.0602849	0.92726	0.361896	0.948836
Mod1 (turquoise)	MAR	Bx2	ENSG00000135046.13	ANXA1	protein_coding	-0.00433253	-0.0666398	0.947353	0.995233
Mod1 (turquoise)	ClusterCoef	Bx1	ENSG00000135063.17	FAM189A2	protein_coding	0.00260541	0.0546121	0.95676	0.992611
Mod1 (turquoise)	ClusterCoef	Bx2	ENSG00000135063.17	FAM189A2	protein_coding	0.0268355	0.562502	0.577385	0.999681
Mod1 (turquoise)	Connectivity	Bx1	ENSG00000135063.17	FAM189A2	protein_coding	0.55547	1.05936	0.297817	0.896569
Mod1 (turquoise)	Connectivity	Bx2	ENSG00000135063.17	FAM189A2	protein_coding	0.946271	1.80468	0.0810847	0.951918
Mod1 (turquoise)	MAR	Bx1	ENSG00000135063.17	FAM189A2	protein_coding	0.0287187	0.565471	0.57636	0.948836
Mod1 (turquoise)	MAR	Bx2	ENSG00000135063.17	FAM189A2	protein_coding	0.113823	2.24118	0.0333178	0.940408
Mod1 (turquoise)	ClusterCoef	Bx1	ENSG00000135111.14	TBX3	protein_coding	-0.0342153	-0.807771	0.424717	0.955057
Mod1 (turquoise)	ClusterCoef	Bx2	ENSG00000135111.14	TBX3	protein_coding	0.0227388	0.536829	0.594806	0.999681
Mod1 (turquoise)	Connectivity	Bx1	ENSG00000135111.14	TBX3	protein_coding	-0.35229	-0.596533	0.555255	0.896569
Mod1 (turquoise)	Connectivity	Bx2	ENSG00000135111.14	TBX3	protein_coding	0.133952	0.226822	0.822088	0.98466
Mod1 (turquoise)	MAR	Bx1	ENSG00000135111.14	TBX3	protein_coding	0.0404342	0.700765	0.489364	0.948836
Mod1 (turquoise)	MAR	Bx2	ENSG00000135111.14	TBX3	protein_coding	0.0337252	0.584491	0.563677	0.940408
Mod2 (blue)	ClusterCoef	Bx1	ENSG00000135114.12	OASL	protein_coding	0.0234727	0.450299	0.655291	0.956466
Mod2 (blue)	ClusterCoef	Bx2	ENSG00000135114.12	OASL	protein_coding	0.0181704	0.348581	0.729507	0.999681
Mod2 (blue)	Connectivity	Bx1	ENSG00000135114.12	OASL	protein_coding	0.431491	0.762385	0.451731	0.896569
Mod2 (blue)	Connectivity	Bx2	ENSG00000135114.12	OASL	protein_coding	0.461882	0.816083	0.42083	0.962139
Mod2 (blue)	MAR	Bx1	ENSG00000135114.12	OASL	protein_coding	0.0322154	0.559308	0.5805	0.948836
Mod2 (blue)	MAR	Bx2	ENSG00000135114.12	OASL	protein_coding	0.0637095	1.10609	0.278313	0.940408
Mod1 (turquoise)	ClusterCoef	Bx1	ENSG00000135218.17	CD36	protein_coding	-0.000298173	-0.00646134	0.994882	0.99793
Mod1 (turquoise)	ClusterCoef	Bx2	ENSG00000135218.17	CD36	protein_coding	-0.0221709	-0.480438	0.633926	0.999681
Mod1 (turquoise)	Connectivity	Bx1	ENSG00000135218.17	CD36	protein_coding	0.128549	0.246317	0.8071	0.949409
Mod1 (turquoise)	Connectivity	Bx2	ENSG00000135218.17	CD36	protein_coding	-0.0792711	-0.151894	0.880278	0.991738
Mod1 (turquoise)	MAR	Bx1	ENSG00000135218.17	CD36	protein_coding	-0.0485734	-0.890425	0.380997	0.948836
Mod1 (turquoise)	MAR	Bx2	ENSG00000135218.17	CD36	protein_coding	-0.0678442	-1.24369	0.224159	0.940408
Mod1 (turquoise)	ClusterCoef	Bx1	ENSG00000135318.11	NT5E	protein_coding	-0.0963412	-1.97153	0.0566658	0.955057
Mod1 (turquoise)	ClusterCoef	Bx2	ENSG00000135318.11	NT5E	protein_coding	-0.0575301	-1.1773	0.247076	0.999681
Mod1 (turquoise)	Connectivity	Bx1	ENSG00000135318.11	NT5E	protein_coding	-0.986358	-1.89269	0.0679976	0.896569
Mod1 (turquoise)	Connectivity	Bx2	ENSG00000135318.11	NT5E	protein_coding	-0.918646	-1.76276	0.0880376	0.951918
Mod1 (turquoise)	MAR	Bx1	ENSG00000135318.11	NT5E	protein_coding	-0.143377	-2.01757	0.0535376	0.948836
Mod1 (turquoise)	MAR	Bx2	ENSG00000135318.11	NT5E	protein_coding	-0.0800484	-1.12642	0.269765	0.940408
Mod1 (turquoise)	ClusterCoef	Bx1	ENSG00000135374.9	ELF5	protein_coding	-0.118083	-2.67986	0.0111802	0.955057
Mod1 (turquoise)	ClusterCoef	Bx2	ENSG00000135374.9	ELF5	protein_coding	-0.0462903	-1.05055	0.300718	0.999681
Mod1 (turquoise)	Connectivity	Bx1	ENSG00000135374.9	ELF5	protein_coding	-0.986514	-2.05803	0.0482878	0.896569
Mod1 (turquoise)	Connectivity	Bx2	ENSG00000135374.9	ELF5	protein_coding	-0.00186429	-0.00388922	0.996922	0.998362
Mod1 (turquoise)	MAR	Bx1	ENSG00000135374.9	ELF5	protein_coding	-0.107543	-2.04046	0.0510577	0.948836
Mod1 (turquoise)	MAR	Bx2	ENSG00000135374.9	ELF5	protein_coding	-0.0394358	-0.748235	0.460699	0.940408
Mod1 (turquoise)	ClusterCoef	Bx1	ENSG00000135919.12	SERPINE2	protein_coding	0.0743159	1.6421	0.10959	0.955057
Mod1 (turquoise)	ClusterCoef	Bx2	ENSG00000135919.12	SERPINE2	protein_coding	0.0673269	1.48767	0.145857	0.999681
Mod1 (turquoise)	Connectivity	Bx1	ENSG00000135919.12	SERPINE2	protein_coding	1.15111	2.17492	0.0375782	0.896569
Mod1 (turquoise)	Connectivity	Bx2	ENSG00000135919.12	SERPINE2	protein_coding	0.581501	1.0987	0.280563	0.952975
Mod1 (turquoise)	MAR	Bx1	ENSG00000135919.12	SERPINE2	protein_coding	0.108536	2.45071	0.0209213	0.948836
Mod1 (turquoise)	MAR	Bx2	ENSG00000135919.12	SERPINE2	protein_coding	0.0727	1.64154	0.112127	0.940408
Mod2 (blue)	ClusterCoef	Bx1	ENSG00000136167.13	LCP1	protein_coding	-0.00985776	-0.186428	0.853193	0.982223
Mod2 (blue)	ClusterCoef	Bx2	ENSG00000136167.13	LCP1	protein_coding	-0.0544251	-1.02928	0.310461	0.999681
Mod2 (blue)	Connectivity	Bx1	ENSG00000136167.13	LCP1	protein_coding	-0.343233	-0.420509	0.677085	0.912068
Mod2 (blue)	Connectivity	Bx2	ENSG00000136167.13	LCP1	protein_coding	-0.269612	-0.330312	0.74344	0.980325
Mod2 (blue)	MAR	Bx1	ENSG00000136167.13	LCP1	protein_coding	0.00830448	0.114723	0.909502	0.986885
Mod2 (blue)	MAR	Bx2	ENSG00000136167.13	LCP1	protein_coding	0.00860115	0.118821	0.906285	0.991033
Mod1 (turquoise)	ClusterCoef	Bx1	ENSG00000136193.16	SCRN1	protein_coding	-0.0831079	-1.84755	0.0731943	0.955057
Mod1 (turquoise)	ClusterCoef	Bx2	ENSG00000136193.16	SCRN1	protein_coding	0.0514542	1.14387	0.260497	0.999681
Mod1 (turquoise)	Connectivity	Bx1	ENSG00000136193.16	SCRN1	protein_coding	-1.12583	-2.15765	0.0390141	0.896569
Mod1 (turquoise)	Connectivity	Bx2	ENSG00000136193.16	SCRN1	protein_coding	0.503095	0.964179	0.342597	0.952975
Mod1 (turquoise)	MAR	Bx1	ENSG00000136193.16	SCRN1	protein_coding	-0.085923	-1.64429	0.111554	0.948836
Mod1 (turquoise)	MAR	Bx2	ENSG00000136193.16	SCRN1	protein_coding	0.00771684	0.147675	0.883681	0.991033
Mod2 (blue)	ClusterCoef	Bx1	ENSG00000136235.15	GPNMB	protein_coding	0.015349	0.293697	0.770736	0.968834
Mod2 (blue)	ClusterCoef	Bx2	ENSG00000136235.15	GPNMB	protein_coding	-0.0876193	-1.67656	0.102603	0.999681
Mod2 (blue)	Connectivity	Bx1	ENSG00000136235.15	GPNMB	protein_coding	-0.29746	-0.496712	0.622981	0.896569
Mod2 (blue)	Connectivity	Bx2	ENSG00000136235.15	GPNMB	protein_coding	-0.98647	-1.64725	0.109852	0.951918
Mod2 (blue)	MAR	Bx1	ENSG00000136235.15	GPNMB	protein_coding	0.0322425	0.582255	0.56516	0.948836
Mod2 (blue)	MAR	Bx2	ENSG00000136235.15	GPNMB	protein_coding	0.0230883	0.416942	0.679972	0.946829
Mod2 (blue)	ClusterCoef	Bx1	ENSG00000136244.11	IL6	protein_coding	0.0756214	1.50876	0.140399	0.955057
Mod2 (blue)	ClusterCoef	Bx2	ENSG00000136244.11	IL6	protein_coding	-0.0410373	-0.818756	0.418505	0.999681
Mod2 (blue)	Connectivity	Bx1	ENSG00000136244.11	IL6	protein_coding	1.22689	1.94854	0.060674	0.896569
Mod2 (blue)	Connectivity	Bx2	ENSG00000136244.11	IL6	protein_coding	-0.023658	-0.0375735	0.970274	0.993052
Mod2 (blue)	MAR	Bx1	ENSG00000136244.11	IL6	protein_coding	0.110994	2.40041	0.0234345	0.948836
Mod2 (blue)	MAR	Bx2	ENSG00000136244.11	IL6	protein_coding	-0.00170309	-0.0368318	0.970886	0.995308
Mod2 (blue)	ClusterCoef	Bx1	ENSG00000136514.2	RTP4	protein_coding	0.0327453	0.618905	0.540015	0.955057
Mod2 (blue)	ClusterCoef	Bx2	ENSG00000136514.2	RTP4	protein_coding	0.0394565	0.745751	0.460833	0.999681
Mod2 (blue)	Connectivity	Bx1	ENSG00000136514.2	RTP4	protein_coding	0.402916	0.736927	0.466842	0.896569
Mod2 (blue)	Connectivity	Bx2	ENSG00000136514.2	RTP4	protein_coding	0.54181	0.990962	0.329561	0.952975
Mod2 (blue)	MAR	Bx1	ENSG00000136514.2	RTP4	protein_coding	0.0165795	0.331419	0.742852	0.948836
Mod2 (blue)	MAR	Bx2	ENSG00000136514.2	RTP4	protein_coding	0.0354254	0.708142	0.484844	0.940408
Mod2 (blue)	ClusterCoef	Bx1	ENSG00000136689.18	IL1RN	protein_coding	0.0510673	1.05602	0.298246	0.955057
Mod2 (blue)	ClusterCoef	Bx2	ENSG00000136689.18	IL1RN	protein_coding	0.0868255	1.79546	0.0812806	0.999681
Mod2 (blue)	Connectivity	Bx1	ENSG00000136689.18	IL1RN	protein_coding	1.03839	1.5941	0.121305	0.896569
Mod2 (blue)	Connectivity	Bx2	ENSG00000136689.18	IL1RN	protein_coding	1.62727	2.49814	0.0181411	0.951918
Mod2 (blue)	MAR	Bx1	ENSG00000136689.18	IL1RN	protein_coding	0.0681525	1.05907	0.298823	0.948836
Mod2 (blue)	MAR	Bx2	ENSG00000136689.18	IL1RN	protein_coding	0.104639	1.62607	0.115394	0.940408
Mod2 (blue)	ClusterCoef	Bx1	ENSG00000136960.12	ENPP2	protein_coding	0.0153	0.289141	0.774191	0.968834
Mod2 (blue)	ClusterCoef	Bx2	ENSG00000136960.12	ENPP2	protein_coding	-0.103724	-1.9602	0.0580291	0.999681
Mod2 (blue)	Connectivity	Bx1	ENSG00000136960.12	ENPP2	protein_coding	-0.12307	-0.195278	0.846481	0.95416
Mod2 (blue)	Connectivity	Bx2	ENSG00000136960.12	ENPP2	protein_coding	-1.61005	-2.5547	0.0158921	0.951918
Mod2 (blue)	MAR	Bx1	ENSG00000136960.12	ENPP2	protein_coding	-0.0644661	-0.919571	0.36583	0.948836
Mod2 (blue)	MAR	Bx2	ENSG00000136960.12	ENPP2	protein_coding	-0.093305	-1.33094	0.194189	0.940408
Mod1 (turquoise)	ClusterCoef	Bx1	ENSG00000136999.4	NOV	protein_coding	-0.0299618	-0.707152	0.484187	0.955057
Mod1 (turquoise)	ClusterCoef	Bx2	ENSG00000136999.4	NOV	protein_coding	0.0153558	0.362425	0.71923	0.999681
Mod1 (turquoise)	Connectivity	Bx1	ENSG00000136999.4	NOV	protein_coding	-0.449919	-1.06119	0.296998	0.896569
Mod1 (turquoise)	Connectivity	Bx2	ENSG00000136999.4	NOV	protein_coding	-0.139446	-0.328902	0.744495	0.980325
Mod1 (turquoise)	MAR	Bx1	ENSG00000136999.4	NOV	protein_coding	-0.038703	-0.926615	0.362225	0.948836
Mod1 (turquoise)	MAR	Bx2	ENSG00000136999.4	NOV	protein_coding	-0.000267287	-0.00639931	0.994941	0.996971
Mod3 (brown)	ClusterCoef	Bx1	ENSG00000137077.7	CCL21	protein_coding	-0.0296772	-0.566054	0.574994	0.955057
Mod3 (brown)	ClusterCoef	Bx2	ENSG00000137077.7	CCL21	protein_coding	-0.0249092	-0.475111	0.63768	0.999681
Mod3 (brown)	Connectivity	Bx1	ENSG00000137077.7	CCL21	protein_coding	-0.0782925	-0.0955376	0.924518	0.984386
Mod3 (brown)	Connectivity	Bx2	ENSG00000137077.7	CCL21	protein_coding	-0.0849024	-0.103603	0.918168	0.992046
Mod3 (brown)	MAR	Bx1	ENSG00000137077.7	CCL21	protein_coding	-0.0555441	-0.773255	0.445998	0.948836
Mod3 (brown)	MAR	Bx2	ENSG00000137077.7	CCL21	protein_coding	-0.0295876	-0.411902	0.683619	0.946846
Mod1 (turquoise)	ClusterCoef	Bx1	ENSG00000137285.9	TUBB2B	protein_coding	0.0145364	0.343646	0.733183	0.967823
Mod1 (turquoise)	ClusterCoef	Bx2	ENSG00000137285.9	TUBB2B	protein_coding	-0.00533296	-0.126073	0.900401	0.999681
Mod1 (turquoise)	Connectivity	Bx1	ENSG00000137285.9	TUBB2B	protein_coding	0.437877	0.950772	0.349252	0.896569
Mod1 (turquoise)	Connectivity	Bx2	ENSG00000137285.9	TUBB2B	protein_coding	-0.249788	-0.54237	0.591535	0.964613
Mod1 (turquoise)	MAR	Bx1	ENSG00000137285.9	TUBB2B	protein_coding	0.0611629	1.35324	0.187049	0.948836
Mod1 (turquoise)	MAR	Bx2	ENSG00000137285.9	TUBB2B	protein_coding	0.0169359	0.374709	0.710764	0.954816
Mod1 (turquoise)	ClusterCoef	Bx1	ENSG00000137441.7	FGFBP2	protein_coding	-0.0031007	-0.0771068	0.938981	0.992611
Mod1 (turquoise)	ClusterCoef	Bx2	ENSG00000137441.7	FGFBP2	protein_coding	0.0749861	1.86472	0.0706841	0.999681
Mod1 (turquoise)	Connectivity	Bx1	ENSG00000137441.7	FGFBP2	protein_coding	0.214614	0.531497	0.598954	0.896569
Mod1 (turquoise)	Connectivity	Bx2	ENSG00000137441.7	FGFBP2	protein_coding	0.744472	1.84371	0.0750374	0.951918
Mod1 (turquoise)	MAR	Bx1	ENSG00000137441.7	FGFBP2	protein_coding	0.00211134	0.0660178	0.947843	0.995336
Mod1 (turquoise)	MAR	Bx2	ENSG00000137441.7	FGFBP2	protein_coding	0.0494617	1.54658	0.13345	0.940408
Mod1 (turquoise)	ClusterCoef	Bx1	ENSG00000137573.13	SULF1	protein_coding	-0.123012	-2.30058	0.0275362	0.955057
Mod1 (turquoise)	ClusterCoef	Bx2	ENSG00000137573.13	SULF1	protein_coding	-0.0504443	-0.943417	0.351981	0.999681
Mod1 (turquoise)	Connectivity	Bx1	ENSG00000137573.13	SULF1	protein_coding	-0.65929	-1.39366	0.173571	0.896569
Mod1 (turquoise)	Connectivity	Bx2	ENSG00000137573.13	SULF1	protein_coding	-0.214389	-0.453193	0.653642	0.979252
Mod1 (turquoise)	MAR	Bx1	ENSG00000137573.13	SULF1	protein_coding	-0.105446	-1.86503	0.0729312	0.948836
Mod1 (turquoise)	MAR	Bx2	ENSG00000137573.13	SULF1	protein_coding	-0.0249088	-0.440564	0.662989	0.940408
Mod2 (blue)	ClusterCoef	Bx1	ENSG00000137628.16	DDX60	protein_coding	0.0572075	1.16306	0.252729	0.955057
Mod2 (blue)	ClusterCoef	Bx2	ENSG00000137628.16	DDX60	protein_coding	0.0129712	0.263712	0.793559	0.999681
Mod2 (blue)	Connectivity	Bx1	ENSG00000137628.16	DDX60	protein_coding	0.839538	1.40544	0.170074	0.896569
Mod2 (blue)	Connectivity	Bx2	ENSG00000137628.16	DDX60	protein_coding	0.604014	1.01116	0.319958	0.952975
Mod2 (blue)	MAR	Bx1	ENSG00000137628.16	DDX60	protein_coding	0.0254406	0.463913	0.646378	0.948836
Mod2 (blue)	MAR	Bx2	ENSG00000137628.16	DDX60	protein_coding	-0.000450187	-0.00820921	0.99351	0.996971
Mod2 (blue)	ClusterCoef	Bx1	ENSG00000137673.8	MMP7	protein_coding	-0.0478613	-0.964062	0.341676	0.955057
Mod2 (blue)	ClusterCoef	Bx2	ENSG00000137673.8	MMP7	protein_coding	0.00410928	0.0827727	0.934507	0.999681
Mod2 (blue)	Connectivity	Bx1	ENSG00000137673.8	MMP7	protein_coding	-0.863589	-1.29847	0.203935	0.896569
Mod2 (blue)	Connectivity	Bx2	ENSG00000137673.8	MMP7	protein_coding	-0.272217	-0.409297	0.685204	0.980325
Mod2 (blue)	MAR	Bx1	ENSG00000137673.8	MMP7	protein_coding	-0.00405959	-0.0804967	0.936428	0.993059
Mod2 (blue)	MAR	Bx2	ENSG00000137673.8	MMP7	protein_coding	-0.041058	-0.814131	0.422596	0.940408
Mod1 (turquoise)	ClusterCoef	Bx1	ENSG00000137726.16	FXYD6	protein_coding	-0.0187166	-0.380531	0.705867	0.967823
[truncated: 3,893 more rows]
