# Supplementary material for: Utilizing cohort-level and individual networks to predict best response in patients with metastatic triple negative breast cancer
Source: NPJ Precis Oncol. 2025 Jun 13;9:179. doi: 10.1038/s41698-025-00959-w (PMC12166044; doi:10.1038/s41698-025-00959-w)
Supplement: Supplementary file 5 — Supplemental Data S4 [file 41698_2025_959_MOESM5_ESM.xlsx]

## Sheet: Table S4a
biopsy	gene_id	gene_name	gene_type	logFC	t	P.Value	fdr
Delta	ENSG00000000003.14	TSPAN6	protein_coding	-0.375316	-1.069	0.302662	0.785804
Delta	ENSG00000000005.5	TNMD	protein_coding	-1.17957	-1.59446	0.132539	0.725374
Delta	ENSG00000000419.12	DPM1	protein_coding	-0.157945	-0.560766	0.583577	0.89614
Delta	ENSG00000000457.13	SCYL3	protein_coding	-0.32939	-1.36337	0.193702	0.743626
Delta	ENSG00000000460.16	C1orf112	protein_coding	-0.402716	-1.17352	0.25963	0.767088
Delta	ENSG00000000938.12	FGR	protein_coding	-0.341604	-0.835684	0.416982	0.836134
Delta	ENSG00000000971.15	CFH	protein_coding	0.0770078	0.0778828	0.938993	0.988708
Delta	ENSG00000001036.13	FUCA2	protein_coding	-0.506109	-1.74057	0.103072	0.725374
Delta	ENSG00000001084.10	GCLC	protein_coding	-0.31273	-1.28297	0.219767	0.756044
Delta	ENSG00000001167.14	NFYA	protein_coding	-0.0474902	-0.223251	0.826475	0.963652
Delta	ENSG00000001460.17	STPG1	protein_coding	0.0677534	0.200024	0.844259	0.967512
Delta	ENSG00000001461.16	NIPAL3	protein_coding	0.0823504	0.399179	0.695618	0.929389
Delta	ENSG00000001497.16	LAS1L	protein_coding	0.0410429	0.162132	0.873455	0.975078
Delta	ENSG00000001561.6	ENPP4	protein_coding	-1.14425	-2.99847	0.00933609	0.724834
Delta	ENSG00000001617.11	SEMA3F	protein_coding	0.171861	0.517281	0.612813	0.904466
Delta	ENSG00000001626.14	CFTR	protein_coding	1.1303	1.00131	0.333205	0.80086
Delta	ENSG00000001629.9	ANKIB1	protein_coding	-0.148701	-0.702456	0.493593	0.867169
Delta	ENSG00000001630.15	CYP51A1	protein_coding	-0.0174919	-0.0689396	0.945986	0.990156
Delta	ENSG00000001631.14	KRIT1	protein_coding	-0.252492	-1.4729	0.162296	0.731245
Delta	ENSG00000002016.16	RAD52	protein_coding	0.398741	1.73932	0.103299	0.725374
Delta	ENSG00000002079.12	MYH16	unitary_pseudogene	-1.48314	-1.80455	0.0920944	0.724834
Delta	ENSG00000002330.13	BAD	protein_coding	0.531457	2.02112	0.0622615	0.724834
Delta	ENSG00000002549.12	LAP3	protein_coding	-0.308283	-1.0029	0.332464	0.8003
Delta	ENSG00000002586.18	CD99	protein_coding	0.558179	1.87903	0.0806309	0.724834
Delta	ENSG00000002587.9	HS3ST1	protein_coding	0.0881895	0.147148	0.885056	0.976942
Delta	ENSG00000002726.19	AOC1	protein_coding	-0.858944	-1.49853	0.155593	0.725517
Delta	ENSG00000002745.12	WNT16	protein_coding	0.542518	0.585961	0.566972	0.891287
Delta	ENSG00000002746.14	HECW1	protein_coding	0.550889	0.877738	0.394493	0.827314
Delta	ENSG00000002822.15	MAD1L1	protein_coding	0.376331	1.65758	0.119017	0.725374
Delta	ENSG00000002834.17	LASP1	protein_coding	0.242467	1.38355	0.187568	0.741842
Delta	ENSG00000002919.14	SNX11	protein_coding	-0.392021	-1.25222	0.230443	0.760364
Delta	ENSG00000002933.7	TMEM176A	protein_coding	0.363249	0.481429	0.637445	0.912261
Delta	ENSG00000003056.7	M6PR	protein_coding	0.0334276	0.161329	0.874076	0.975352
Delta	ENSG00000003096.13	KLHL13	protein_coding	0.0312467	0.0550838	0.956829	0.99207
Delta	ENSG00000003137.8	CYP26B1	protein_coding	0.510243	0.671117	0.512767	0.874163
Delta	ENSG00000003147.17	ICA1	protein_coding	-1.02093	-2.50493	0.0248236	0.724834
Delta	ENSG00000003249.13	DBNDD1	protein_coding	0.935155	1.68872	0.1128	0.725374
Delta	ENSG00000003393.14	ALS2	protein_coding	-0.101386	-0.346041	0.734315	0.939998
Delta	ENSG00000003400.14	CASP10	protein_coding	-0.416854	-0.526504	0.606553	0.902693
Delta	ENSG00000003402.19	CFLAR	protein_coding	-0.522751	-2.04804	0.0592447	0.724834
Delta	ENSG00000003436.14	TFPI	protein_coding	-0.535021	-0.974057	0.346106	0.807524
Delta	ENSG00000003509.15	NDUFAF7	protein_coding	-0.289606	-1.49972	0.155287	0.725374
Delta	ENSG00000003756.16	RBM5	protein_coding	0.0464542	0.240388	0.813417	0.960525
Delta	ENSG00000003987.13	MTMR7	protein_coding	-0.443358	-0.966579	0.349707	0.80935
Delta	ENSG00000003989.16	SLC7A2	protein_coding	0.728308	0.973402	0.34642	0.807682
Delta	ENSG00000004059.10	ARF5	protein_coding	-0.051981	-0.267259	0.793059	0.955409
Delta	ENSG00000004139.13	SARM1	protein_coding	0.297175	0.896161	0.384902	0.825074
Delta	ENSG00000004142.11	POLDIP2	protein_coding	0.117056	0.514181	0.614925	0.904848
Delta	ENSG00000004399.12	PLXND1	protein_coding	0.346667	1.48828	0.158245	0.727986
Delta	ENSG00000004455.16	AK2	protein_coding	-0.168052	-0.594891	0.561148	0.889906
Delta	ENSG00000004468.12	CD38	protein_coding	-1.48463	-2.34826	0.0336207	0.724834
Delta	ENSG00000004478.7	FKBP4	protein_coding	0.550464	1.86859	0.0821571	0.724834
Delta	ENSG00000004487.15	KDM1A	protein_coding	-0.234979	-0.83237	0.41879	0.836491
Delta	ENSG00000004534.14	RBM6	protein_coding	-0.079061	-0.30828	0.762284	0.947451
Delta	ENSG00000004660.14	CAMKK1	protein_coding	0.0448577	0.142681	0.888519	0.977751
Delta	ENSG00000004700.15	RECQL	protein_coding	-0.500398	-1.38854	0.186076	0.739857
Delta	ENSG00000004766.15	VPS50	protein_coding	-0.478235	-1.57571	0.1368	0.725374
Delta	ENSG00000004776.11	HSPB6	protein_coding	0.00840048	0.0134703	0.989437	0.997913
Delta	ENSG00000004777.18	ARHGAP33	protein_coding	0.938535	2.36819	0.0323565	0.724834
Delta	ENSG00000004779.9	NDUFAB1	protein_coding	-0.446943	-1.5365	0.146092	0.725374
Delta	ENSG00000004799.7	PDK4	protein_coding	-1.84071	-2.24294	0.0411132	0.724834
Delta	ENSG00000004809.13	SLC22A16	protein_coding	0.886291	1.11651	0.282486	0.775934
Delta	ENSG00000004838.13	ZMYND10	protein_coding	0.259199	0.532237	0.602677	0.901298
Delta	ENSG00000004846.16	ABCB5	protein_coding	0.791006	0.757139	0.461175	0.853546
Delta	ENSG00000004848.6	ARX	protein_coding	-0.280858	-0.585159	0.567497	0.891423
Delta	ENSG00000004864.13	SLC25A13	protein_coding	-0.170961	-0.375027	0.713105	0.93586
Delta	ENSG00000004866.18	ST7	protein_coding	0.323211	1.53408	0.146683	0.725374
Delta	ENSG00000004897.11	CDC27	protein_coding	-0.0427749	-0.228452	0.822507	0.962472
Delta	ENSG00000004939.13	SLC4A1	protein_coding	0.697523	0.635586	0.535016	0.880406
Delta	ENSG00000004948.13	CALCR	protein_coding	0.205491	0.233534	0.818634	0.961647
Delta	ENSG00000004961.14	HCCS	protein_coding	-0.510639	-1.43315	0.173167	0.735459
Delta	ENSG00000004975.11	DVL2	protein_coding	0.434763	1.66027	0.118469	0.725374
Delta	ENSG00000005001.9	PRSS22	protein_coding	0.254067	0.66571	0.516118	0.874982
Delta	ENSG00000005007.12	UPF1	protein_coding	-0.212712	-1.11352	0.283726	0.776993
Delta	ENSG00000005020.12	SKAP2	protein_coding	-0.479855	-1.00413	0.33189	0.799753
Delta	ENSG00000005022.5	SLC25A5	protein_coding	-0.0402559	-0.113039	0.91156	0.982374
Delta	ENSG00000005059.15	CCDC109B	protein_coding	-0.437882	-1.40741	0.180521	0.738823
Delta	ENSG00000005073.5	HOXA11	protein_coding	2.16241	3.00466	0.00922091	0.724834
Delta	ENSG00000005075.15	POLR2J	protein_coding	0.104882	0.458908	0.65315	0.916866
Delta	ENSG00000005100.12	DHX33	protein_coding	-0.0290178	-0.110795	0.913308	0.982643
Delta	ENSG00000005102.12	MEOX1	protein_coding	0.27142	0.46482	0.649011	0.915671
Delta	ENSG00000005108.15	THSD7A	protein_coding	1.51181	1.73342	0.104368	0.725374
Delta	ENSG00000005156.11	LIG3	protein_coding	0.151455	0.768457	0.454634	0.850931
Delta	ENSG00000005175.9	RPAP3	protein_coding	-0.25737	-0.933589	0.365905	0.815695
Delta	ENSG00000005187.11	ACSM3	protein_coding	0.0436378	0.103097	0.919308	0.984185
Delta	ENSG00000005189.19	AC004381.6	protein_coding	-0.26785	-0.615341	0.547931	0.885568
Delta	ENSG00000005194.14	CIAPIN1	protein_coding	-0.104054	-0.434014	0.67071	0.922276
Delta	ENSG00000005206.16	SPPL2B	protein_coding	0.167313	0.640156	0.532124	0.879303
Delta	ENSG00000005238.19	FAM214B	protein_coding	0.228966	0.700794	0.494599	0.867547
Delta	ENSG00000005243.9	COPZ2	protein_coding	0.0276793	0.0344354	0.973003	0.995702
Delta	ENSG00000005249.12	PRKAR2B	protein_coding	-0.586145	-1.10045	0.289192	0.779721
Delta	ENSG00000005302.17	MSL3	protein_coding	-0.193072	-0.786912	0.444091	0.847482
Delta	ENSG00000005339.13	CREBBP	protein_coding	-0.238707	-1.42439	0.175642	0.736498
Delta	ENSG00000005379.15	BZRAP1	protein_coding	0.524259	1.41739	0.177639	0.736986
Delta	ENSG00000005381.7	MPO	protein_coding	0.756935	0.946603	0.359454	0.813384
Delta	ENSG00000005421.8	PON1	protein_coding	0.0504177	0.0629894	0.950641	0.991031
Delta	ENSG00000005436.13	GCFC2	protein_coding	-0.127715	-0.480218	0.638285	0.912468
Delta	ENSG00000005448.16	WDR54	protein_coding	0.663004	2.13834	0.0500798	0.724834
Delta	ENSG00000005469.11	CROT	protein_coding	0.153505	0.260054	0.798503	0.957331
Delta	ENSG00000005471.15	ABCB4	protein_coding	1.35999	2.21625	0.0432463	0.724834
Delta	ENSG00000005483.19	KMT2E	protein_coding	-0.431521	-2.00109	0.0645971	0.724834
Delta	ENSG00000005486.16	RHBDD2	protein_coding	0.433819	1.50812	0.153146	0.725374
Delta	ENSG00000005513.9	SOX8	protein_coding	0.590831	0.840315	0.414466	0.834561
Delta	ENSG00000005700.14	IBTK	protein_coding	-0.344408	-1.49815	0.155691	0.725573
Delta	ENSG00000005801.16	ZNF195	protein_coding	-0.280902	-1.41201	0.179188	0.738243
Delta	ENSG00000005810.17	MYCBP2	protein_coding	0.0534751	0.195723	0.847562	0.968354
Delta	ENSG00000005812.10	FBXL3	protein_coding	-0.162483	-0.513337	0.6155	0.904848
Delta	ENSG00000005844.17	ITGAL	protein_coding	0.129605	0.25026	0.805921	0.95925
Delta	ENSG00000005882.11	PDK2	protein_coding	0.249689	0.879825	0.393399	0.827314
Delta	ENSG00000005884.17	ITGA3	protein_coding	-0.22999	-0.724601	0.480304	0.861087
Delta	ENSG00000005889.15	ZFX	protein_coding	-0.408726	-1.4598	0.165813	0.732459
Delta	ENSG00000005893.15	LAMP2	protein_coding	-0.534617	-1.93866	0.0723957	0.724834
Delta	ENSG00000005961.17	ITGA2B	protein_coding	1.29841	1.88769	0.0793852	0.724834
Delta	ENSG00000005981.12	ASB4	protein_coding	0.0797461	0.171702	0.866062	0.973558
Delta	ENSG00000006007.11	GDE1	protein_coding	-0.630278	-2.28695	0.0378091	0.724834
Delta	ENSG00000006015.17	C19orf60	protein_coding	-0.0325792	-0.120183	0.905999	0.981423
Delta	ENSG00000006016.10	CRLF1	protein_coding	0.560321	0.941928	0.361763	0.814396
Delta	ENSG00000006025.11	OSBPL7	protein_coding	0.628138	0.769785	0.45387	0.850743
Delta	ENSG00000006042.11	TMEM98	protein_coding	0.0503833	0.106539	0.916624	0.983658
Delta	ENSG00000006047.12	YBX2	protein_coding	1.08106	2.41553	0.0295315	0.724834
Delta	ENSG00000006059.3	KRT33A	protein_coding	2.04388	1.83373	0.0874407	0.724834
Delta	ENSG00000006062.13	MAP3K14	protein_coding	0.478292	1.65179	0.120207	0.725374
Delta	ENSG00000006071.11	ABCC8	protein_coding	2.53091	2.92483	0.0108189	0.724834
Delta	ENSG00000006118.14	TMEM132A	protein_coding	0.721533	1.70004	0.110609	0.725374
Delta	ENSG00000006125.16	AP2B1	protein_coding	-0.49564	-2.64851	0.018732	0.724834
Delta	ENSG00000006128.11	TAC1	protein_coding	1.13646	1.73529	0.104028	0.725374
Delta	ENSG00000006194.9	ZNF263	protein_coding	-0.175834	-0.839531	0.414891	0.835006
Delta	ENSG00000006210.6	CX3CL1	protein_coding	0.0711053	0.14692	0.885232	0.976942
Delta	ENSG00000006282.20	SPATA20	protein_coding	0.321661	1.1918	0.252609	0.764078
Delta	ENSG00000006283.17	CACNA1G	protein_coding	-0.601438	-1.01514	0.32679	0.797224
Delta	ENSG00000006327.13	TNFRSF12A	protein_coding	-0.276874	-0.589028	0.564968	0.891196
Delta	ENSG00000006377.10	DLX6	protein_coding	-0.291627	-0.411216	0.686968	0.925959
Delta	ENSG00000006432.15	MAP3K9	protein_coding	0.119558	0.421736	0.679446	0.924645
Delta	ENSG00000006451.7	RALA	protein_coding	-0.490386	-1.70768	0.109154	0.725374
Delta	ENSG00000006453.13	BAIAP2L1	protein_coding	-0.3277	-1.34933	0.198062	0.746983
Delta	ENSG00000006459.10	KDM7A	protein_coding	0.133625	0.486811	0.633718	0.910494
Delta	ENSG00000006468.13	ETV1	protein_coding	0.431998	0.692646	0.499549	0.869566
Delta	ENSG00000006530.15	AGK	protein_coding	-0.383691	-1.61263	0.128518	0.725374
Delta	ENSG00000006534.15	ALDH3B1	protein_coding	0.281271	0.678385	0.508282	0.873126
Delta	ENSG00000006555.10	TTC22	protein_coding	0.514098	1.31901	0.207754	0.751398
Delta	ENSG00000006576.16	PHTF2	protein_coding	-0.448517	-1.4555	0.166983	0.732459
Delta	ENSG00000006606.8	CCL26	protein_coding	3.01197	2.90271	0.0113079	0.724834
Delta	ENSG00000006607.13	FARP2	protein_coding	0.0142575	0.0541828	0.957534	0.992456
Delta	ENSG00000006611.15	USH1C	protein_coding	1.45958	1.89503	0.0783426	0.724834
Delta	ENSG00000006625.17	GGCT	protein_coding	-0.317945	-0.736219	0.47342	0.858327
Delta	ENSG00000006634.7	DBF4	protein_coding	0.26193	0.435383	0.669739	0.922259
Delta	ENSG00000006638.11	TBXA2R	protein_coding	0.351798	0.781778	0.447008	0.849008
Delta	ENSG00000006652.13	IFRD1	protein_coding	-0.674701	-2.64158	0.0189895	0.724834
Delta	ENSG00000006659.12	LGALS14	protein_coding	1.0855	1.11653	0.282477	0.775934
Delta	ENSG00000006695.10	COX10	protein_coding	0.0641402	0.327975	0.74765	0.943264
Delta	ENSG00000006704.10	GTF2IRD1	protein_coding	0.361527	1.01722	0.325833	0.796183
Delta	ENSG00000006712.14	PAF1	protein_coding	0.6539	2.68196	0.0175354	0.724834
Delta	ENSG00000006715.15	VPS41	protein_coding	-0.501535	-1.43336	0.173109	0.735459
Delta	ENSG00000006740.16	ARHGAP44	protein_coding	0.544296	1.37991	0.188662	0.741842
Delta	ENSG00000006744.18	ELAC2	protein_coding	0.126404	0.746422	0.467423	0.856126
Delta	ENSG00000006747.14	SCIN	protein_coding	-0.217631	-0.371445	0.715714	0.936598
Delta	ENSG00000006756.15	ARSD	protein_coding	-0.309018	-0.998843	0.334359	0.800993
Delta	ENSG00000006757.11	PNPLA4	protein_coding	0.0983999	0.253937	0.803134	0.95831
Delta	ENSG00000006788.12	MYH13	protein_coding	0.363909	0.519888	0.61104	0.903518
Delta	ENSG00000006831.9	ADIPOR2	protein_coding	0.33124	1.04657	0.312545	0.78942
Delta	ENSG00000006837.11	CDKL3	protein_coding	0.541855	1.04843	0.311716	0.788605
Delta	ENSG00000007001.12	UPP2	protein_coding	0.810082	1.36403	0.193498	0.743626
Delta	ENSG00000007038.10	PRSS21	protein_coding	-1.64515	-1.88721	0.0794541	0.724834
Delta	ENSG00000007047.14	MARK4	protein_coding	0.15356	0.594657	0.5613	0.889906
Delta	ENSG00000007062.11	PROM1	protein_coding	-0.916517	-2.68795	0.0173293	0.724834
Delta	ENSG00000007080.10	CCDC124	protein_coding	0.261308	0.980572	0.34299	0.806201
Delta	ENSG00000007129.17	CEACAM21	protein_coding	-0.703241	-0.838435	0.415486	0.835075
Delta	ENSG00000007168.12	PAFAH1B1	protein_coding	-0.488132	-1.99587	0.065218	0.724834
Delta	ENSG00000007171.16	NOS2	protein_coding	0.291488	0.614986	0.548159	0.88569
Delta	ENSG00000007174.17	DNAH9	protein_coding	1.00641	1.25045	0.231073	0.760793
Delta	ENSG00000007202.14	KIAA0100	protein_coding	0.0991079	0.674405	0.510735	0.873832
Delta	ENSG00000007216.14	SLC13A2	protein_coding	1.30997	2.32626	0.0350708	0.724834
Delta	ENSG00000007237.18	GAS7	protein_coding	-0.240865	-0.361049	0.723304	0.937374
Delta	ENSG00000007255.10	TRAPPC6A	protein_coding	-0.0229365	-0.0654307	0.948731	0.990523
Delta	ENSG00000007264.13	MATK	protein_coding	-1.04199	-1.83092	0.0878789	0.724834
Delta	ENSG00000007306.14	CEACAM7	protein_coding	1.20927	1.81112	0.091027	0.724834
Delta	ENSG00000007312.12	CD79B	protein_coding	-0.576964	-0.561343	0.583194	0.895903
Delta	ENSG00000007314.11	SCN4A	protein_coding	0.00253029	0.00392944	0.996919	0.99917
Delta	ENSG00000007341.18	ST7L	protein_coding	-0.401274	-1.9126	0.0758963	0.724834
Delta	ENSG00000007350.16	TKTL1	protein_coding	1.79585	2.35344	0.0332876	0.724834
Delta	ENSG00000007372.20	PAX6	protein_coding	-0.220376	-0.267764	0.792678	0.955196
Delta	ENSG00000007376.7	RPUSD1	protein_coding	0.333446	1.0637	0.304977	0.785862
Delta	ENSG00000007384.15	RHBDF1	protein_coding	0.571733	2.20998	0.0437626	0.724834
Delta	ENSG00000007392.16	LUC7L	protein_coding	-0.0393935	-0.192214	0.850259	0.969424
Delta	ENSG00000007402.11	CACNA2D2	protein_coding	0.820666	2.07772	0.0560746	0.724834
Delta	ENSG00000007516.13	BAIAP3	protein_coding	0.376152	0.692907	0.49939	0.869545
Delta	ENSG00000007520.3	TSR3	protein_coding	0.348362	1.23682	0.235943	0.761386
Delta	ENSG00000007541.15	PIGQ	protein_coding	0.189729	0.602187	0.556413	0.888611
Delta	ENSG00000007545.15	CRAMP1	protein_coding	0.47531	1.95173	0.070696	0.724834
Delta	ENSG00000007866.18	TEAD3	protein_coding	0.451104	1.894	0.0784881	0.724834
Delta	ENSG00000007908.15	SELE	protein_coding	-1.06012	-1.20529	0.247524	0.762377
Delta	ENSG00000007923.15	DNAJC11	protein_coding	0.0200408	0.0968533	0.924178	0.985305
Delta	ENSG00000007933.12	FMO3	protein_coding	0.166525	0.307525	0.762846	0.947579
Delta	ENSG00000007944.14	MYLIP	protein_coding	-0.630913	-2.76242	0.0149528	0.724834
Delta	ENSG00000007952.17	NOX1	protein_coding	0.134818	0.166791	0.869853	0.974377
Delta	ENSG00000007968.6	E2F2	protein_coding	0.0623494	0.121086	0.905296	0.981218
Delta	ENSG00000008018.8	PSMB1	protein_coding	-0.384822	-1.18614	0.254767	0.764855
Delta	ENSG00000008056.12	SYN1	protein_coding	1.05356	1.90601	0.0768058	0.724834
Delta	ENSG00000008083.13	JARID2	protein_coding	-0.07909	-0.379498	0.709855	0.934805
Delta	ENSG00000008086.10	CDKL5	protein_coding	0.335746	1.33632	0.202175	0.748804
Delta	ENSG00000008118.9	CAMK1G	protein_coding	0.455622	0.499664	0.624859	0.907609
Delta	ENSG00000008128.22	CDK11A	protein_coding	-0.0402173	-0.222083	0.827368	0.963856
Delta	ENSG00000008130.15	NADK	protein_coding	0.329353	1.55648	0.141293	0.725374
Delta	ENSG00000008196.12	TFAP2B	protein_coding	0.412928	0.359505	0.724434	0.938033
Delta	ENSG00000008226.19	DLEC1	protein_coding	-0.80343	-1.22893	0.238799	0.761386
Delta	ENSG00000008256.15	CYTH3	protein_coding	0.685989	2.64225	0.0189646	0.724834
Delta	ENSG00000008277.14	ADAM22	protein_coding	0.0764966	0.162602	0.873092	0.974931
Delta	ENSG00000008282.8	SYPL1	protein_coding	-0.380292	-1.80128	0.0926295	0.724834
Delta	ENSG00000008283.15	CYB561	protein_coding	0.235083	0.943679	0.360897	0.813925
Delta	ENSG00000008294.20	SPAG9	protein_coding	-0.214521	-1.01803	0.325462	0.795888
Delta	ENSG00000008300.14	CELSR3	protein_coding	0.18725	0.500671	0.624167	0.907207
Delta	ENSG00000008311.14	AASS	protein_coding	0.105732	0.280302	0.783232	0.952752
Delta	ENSG00000008323.15	PLEKHG6	protein_coding	0.257184	0.995074	0.336127	0.802075
Delta	ENSG00000008324.10	SS18L2	protein_coding	-0.255249	-0.954153	0.355748	0.811984
Delta	ENSG00000008382.15	MPND	protein_coding	0.0185544	0.0722591	0.94339	0.990009
Delta	ENSG00000008394.12	MGST1	protein_coding	-0.0845281	-0.303925	0.765532	0.948381
Delta	ENSG00000008405.11	CRY1	protein_coding	-0.145036	-0.476214	0.641066	0.913733
Delta	ENSG00000008438.4	PGLYRP1	protein_coding	-0.614844	-1.31245	0.2099	0.75231
Delta	ENSG00000008441.16	NFIX	protein_coding	0.312802	1.03648	0.317071	0.791853
Delta	ENSG00000008513.14	ST3GAL1	protein_coding	-0.0130752	-0.0303437	0.976209	0.996095
Delta	ENSG00000008516.16	MMP25	protein_coding	0.401739	0.744098	0.468785	0.856501
Delta	ENSG00000008517.16	IL32	protein_coding	-0.125545	-0.230665	0.82082	0.962332
Delta	ENSG00000008710.17	PKD1	protein_coding	0.700844	2.51342	0.024416	0.724834
Delta	ENSG00000008735.13	MAPK8IP2	protein_coding	0.73495	1.32596	0.205502	0.749469
Delta	ENSG00000008838.17	MED24	protein_coding	0.0781999	0.41518	0.68413	0.924903
Delta	ENSG00000008853.16	RHOBTB2	protein_coding	0.704446	1.42783	0.174667	0.736339
Delta	ENSG00000008869.11	HEATR5B	protein_coding	-0.38616	-1.58905	0.133756	0.725374
Delta	ENSG00000008952.16	SEC62	protein_coding	-0.348684	-1.35611	0.195946	0.745441
Delta	ENSG00000008988.9	RPS20	protein_coding	-0.379129	-1.52601	0.148665	0.725374
Delta	ENSG00000009307.15	CSDE1	protein_coding	-0.439578	-1.89332	0.078585	0.724834
Delta	ENSG00000009335.17	UBE3C	protein_coding	-0.120424	-0.566731	0.579623	0.89475
Delta	ENSG00000009413.15	REV3L	protein_coding	0.585054	2.23656	0.0416142	0.724834
Delta	ENSG00000009694.13	TENM1	protein_coding	-0.352203	-0.59288	0.562456	0.89052
Delta	ENSG00000009709.11	PAX7	protein_coding	0.294352	0.700319	0.494887	0.867547
Delta	ENSG00000009724.16	MASP2	protein_coding	0.0709668	0.113363	0.911308	0.982313
Delta	ENSG00000009765.14	IYD	protein_coding	1.12549	1.6164	0.127696	0.725374
Delta	ENSG00000009780.15	FAM76A	protein_coding	-0.28513	-0.990164	0.338439	0.804039
Delta	ENSG00000009790.14	TRAF3IP3	protein_coding	-0.0754355	-0.16029	0.87488	0.975473
Delta	ENSG00000009830.11	POMT2	protein_coding	-0.320491	-1.42622	0.175123	0.736339
Delta	ENSG00000009844.15	VTA1	protein_coding	-0.240655	-1.32509	0.205781	0.749865
Delta	ENSG00000009950.15	MLXIPL	protein_coding	1.00905	1.69991	0.110635	0.725374
Delta	ENSG00000009954.10	BAZ1B	protein_coding	-0.34908	-1.1298	0.277029	0.774561
Delta	ENSG00000010017.12	RANBP9	protein_coding	-0.433308	-1.40323	0.181741	0.739332
Delta	ENSG00000010030.13	ETV7	protein_coding	-0.176907	-0.521916	0.609663	0.903437
Delta	ENSG00000010072.15	SPRTN	protein_coding	0.17415	0.668466	0.514408	0.874177
Delta	ENSG00000010165.19	METTL13	protein_coding	0.0138829	0.0724436	0.943245	0.989914
Delta	ENSG00000010219.13	DYRK4	protein_coding	0.0343316	0.146219	0.885776	0.977115
Delta	ENSG00000010244.16	ZNF207	protein_coding	0.0771444	0.443259	0.664165	0.920279
Delta	ENSG00000010256.10	UQCRC1	protein_coding	0.0385907	0.14467	0.886976	0.97753
Delta	ENSG00000010270.13	STARD3NL	protein_coding	-0.369485	-1.60087	0.131108	0.725374
Delta	ENSG00000010278.11	CD9	protein_coding	0.0542453	0.167024	0.869674	0.974343
Delta	ENSG00000010282.14	HHATL	protein_coding	-0.665691	-0.864241	0.401621	0.82925
Delta	ENSG00000010292.12	NCAPD2	protein_coding	0.432121	1.23099	0.238053	0.761386
Delta	ENSG00000010295.19	IFFO1	protein_coding	0.0501992	0.0990102	0.922495	0.984962
Delta	ENSG00000010310.8	GIPR	protein_coding	-0.983419	-1.4333	0.173125	0.735459
Delta	ENSG00000010318.19	PHF7	protein_coding	-0.429982	-1.1292	0.277274	0.774561
Delta	ENSG00000010319.6	SEMA3G	protein_coding	0.252491	0.338449	0.739908	0.941281
Delta	ENSG00000010322.15	NISCH	protein_coding	0.419622	2.25898	0.0398785	0.724834
Delta	ENSG00000010327.10	STAB1	protein_coding	0.0143429	0.0292098	0.977098	0.996266
Delta	ENSG00000010361.13	FUZ	protein_coding	0.436782	0.986815	0.340023	0.804764
Delta	ENSG00000010379.15	SLC6A13	protein_coding	-0.335257	-0.410314	0.687615	0.925959
Delta	ENSG00000010404.17	IDS	protein_coding	-0.00589748	-0.019131	0.984999	0.997889
Delta	ENSG00000010438.16	PRSS3	protein_coding	0.165784	0.2459	0.809229	0.959786
Delta	ENSG00000010539.11	ZNF200	protein_coding	-0.188443	-0.777697	0.449336	0.849786
Delta	ENSG00000010610.9	CD4	protein_coding	-0.448303	-1.02031	0.324418	0.795274
Delta	ENSG00000010626.14	LRRC23	protein_coding	0.279428	1.11346	0.283751	0.776993
Delta	ENSG00000010671.15	BTK	protein_coding	-0.627328	-1.059	0.307038	0.785862
Delta	ENSG00000010704.18	HFE	protein_coding	-0.364313	-1.31344	0.209575	0.75231
Delta	ENSG00000010803.16	SCMH1	protein_coding	0.597749	2.79745	0.0139477	0.724834
Delta	ENSG00000010810.17	FYN	protein_coding	-0.0172414	-0.0521039	0.959162	0.992746
Delta	ENSG00000010818.8	HIVEP2	protein_coding	-0.08957	-0.46065	0.651929	0.916442
Delta	ENSG00000010932.15	FMO1	protein_coding	-0.685884	-0.654833	0.522897	0.877372
Delta	ENSG00000011007.12	TCEB3	protein_coding	-0.142146	-0.677935	0.508559	0.873232
Delta	ENSG00000011009.10	LYPLA2	protein_coding	-0.265108	-1.02102	0.324092	0.795274
Delta	ENSG00000011021.21	CLCN6	protein_coding	-0.27776	-1.21415	0.244227	0.761386
Delta	ENSG00000011028.13	MRC2	protein_coding	0.43483	1.04229	0.31446	0.790371
Delta	ENSG00000011052.21	NME1-NME2	protein_coding	0.750415	1.4094	0.179944	0.738598
Delta	ENSG00000011083.8	SLC6A7	protein_coding	0.0962771	0.147608	0.884699	0.976899
Delta	ENSG00000011105.11	TSPAN9	protein_coding	0.536738	1.63424	0.123871	0.725374
Delta	ENSG00000011114.14	BTBD7	protein_coding	0.0877741	0.41067	0.687359	0.925959
Delta	ENSG00000011132.11	APBA3	protein_coding	0.488457	1.35794	0.195377	0.744555
Delta	ENSG00000011143.16	MKS1	protein_coding	-0.0225507	-0.103126	0.919285	0.984185
Delta	ENSG00000011198.7	ABHD5	protein_coding	-0.578821	-2.05069	0.0589548	0.724834
Delta	ENSG00000011201.10	ANOS1	protein_coding	-0.312659	-0.439074	0.667124	0.921711
Delta	ENSG00000011243.17	AKAP8L	protein_coding	0.306008	1.59359	0.132733	0.725374
Delta	ENSG00000011258.15	MBTD1	protein_coding	-0.710102	-2.2106	0.0437112	0.724834
Delta	ENSG00000011260.13	UTP18	protein_coding	-0.546007	-2.09853	0.0539461	0.724834
Delta	ENSG00000011275.18	RNF216	protein_coding	-0.122334	-0.486521	0.633919	0.910494
Delta	ENSG00000011295.15	TTC19	protein_coding	-0.311603	-1.49071	0.157614	0.727194
Delta	ENSG00000011304.17	PTBP1	protein_coding	0.44199	1.59443	0.132545	0.725374
Delta	ENSG00000011332.19	DPF1	protein_coding	1.22957	1.77952	0.0962585	0.724834
Delta	ENSG00000011347.9	SYT7	protein_coding	0.459824	1.24401	0.233363	0.761386
Delta	ENSG00000011376.9	LARS2	protein_coding	-0.110877	-0.453694	0.656811	0.917499
Delta	ENSG00000011405.13	PIK3C2A	protein_coding	-0.209764	-0.807752	0.432373	0.842258
Delta	ENSG00000011422.11	PLAUR	protein_coding	0.227194	0.524925	0.607622	0.903116
Delta	ENSG00000011426.10	ANLN	protein_coding	0.480639	0.824507	0.423098	0.838206
Delta	ENSG00000011451.17	WIZ	protein_coding	0.441319	1.29234	0.216591	0.755675
Delta	ENSG00000011454.16	RABGAP1	protein_coding	-0.0762627	-0.340649	0.738286	0.940846
Delta	ENSG00000011465.16	DCN	protein_coding	0.414516	0.370411	0.716467	0.936598
Delta	ENSG00000011478.11	QPCTL	protein_coding	0.656316	1.81846	0.0898485	0.724834
Delta	ENSG00000011485.14	PPP5C	protein_coding	0.257699	1.07225	0.301247	0.784925
Delta	ENSG00000011523.13	CEP68	protein_coding	0.25188	0.947579	0.358974	0.813057
Delta	ENSG00000011566.14	MAP4K3	protein_coding	-0.102966	-0.478788	0.639277	0.912836
Delta	ENSG00000011590.13	ZBTB32	protein_coding	-0.343925	-0.775957	0.45033	0.849998
Delta	ENSG00000011600.11	TYROBP	protein_coding	-0.36752	-0.789635	0.442548	0.846645
Delta	ENSG00000011638.10	TMEM159	protein_coding	-0.249785	-0.854446	0.406847	0.83205
Delta	ENSG00000011677.12	GABRA3	protein_coding	0.451457	0.435862	0.669399	0.922207
Delta	ENSG00000012048.20	BRCA1	protein_coding	-0.0629246	-0.13536	0.894201	0.979372
Delta	ENSG00000012061.15	ERCC1	protein_coding	0.474954	2.58475	0.0212348	0.724834
Delta	ENSG00000012124.14	CD22	protein_coding	0.235109	0.327174	0.748244	0.943342
Delta	ENSG00000012171.17	SEMA3B	protein_coding	0.240356	0.507882	0.619226	0.905932
Delta	ENSG00000012174.11	MBTPS2	protein_coding	-0.112857	-0.581993	0.569571	0.891539
Delta	ENSG00000012211.12	PRICKLE3	protein_coding	0.763494	2.23135	0.0420272	0.724834
Delta	ENSG00000012223.12	LTF	protein_coding	-0.770413	-1.02667	0.321511	0.79401
Delta	ENSG00000012232.8	EXTL3	protein_coding	0.180574	0.645591	0.528697	0.878726
Delta	ENSG00000012504.13	NR1H4	protein_coding	0.287923	0.270987	0.790247	0.954516
Delta	ENSG00000012660.13	ELOVL5	protein_coding	-0.431411	-2.10663	0.0531378	0.724834
Delta	ENSG00000012779.10	ALOX5	protein_coding	-0.653062	-1.60147	0.130973	0.725374
Delta	ENSG00000012817.15	KDM5D	protein_coding	-0.143284	-0.212438	0.834743	0.965581
Delta	ENSG00000012822.15	CALCOCO1	protein_coding	0.441656	1.94059	0.0721426	0.724834
Delta	ENSG00000012963.13	UBR7	protein_coding	-0.104233	-0.27545	0.786883	0.953913
Delta	ENSG00000012983.11	MAP4K5	protein_coding	0.336881	2.02637	0.0616627	0.724834
Delta	ENSG00000013016.14	EHD3	protein_coding	0.357246	0.69975	0.495232	0.867547
Delta	ENSG00000013275.7	PSMC4	protein_coding	-0.050116	-0.23817	0.815105	0.960856
Delta	ENSG00000013288.8	MAN2B2	protein_coding	0.374018	1.22567	0.239991	0.761386
Delta	ENSG00000013293.5	SLC7A14	protein_coding	0.14295	0.235538	0.817108	0.961389
Delta	ENSG00000013297.10	CLDN11	protein_coding	-0.619889	-0.955892	0.354898	0.811678
Delta	ENSG00000013306.15	SLC25A39	protein_coding	0.391027	1.58336	0.135047	0.725374
Delta	ENSG00000013364.18	MVP	protein_coding	0.392365	0.99143	0.337842	0.803514
Delta	ENSG00000013374.15	NUB1	protein_coding	-0.582822	-2.59947	0.02063	0.724834
Delta	ENSG00000013375.15	PGM3	protein_coding	-0.649143	-2.48061	0.0260278	0.724834
Delta	ENSG00000013392.7	RWDD2A	protein_coding	-0.654609	-1.09355	0.292105	0.780846
Delta	ENSG00000013441.15	CLK1	protein_coding	-0.190759	-0.751217	0.464621	0.854719
Delta	ENSG00000013503.9	POLR3B	protein_coding	-0.296521	-1.12446	0.279212	0.775078
Delta	ENSG00000013523.9	ANGEL1	protein_coding	-0.266845	-0.949847	0.357859	0.812328
Delta	ENSG00000013561.17	RNF14	protein_coding	0.170005	0.897242	0.384344	0.824795
Delta	ENSG00000013563.13	DNASE1L1	protein_coding	0.0358529	0.107339	0.916001	0.983595
Delta	ENSG00000013573.16	DDX11	protein_coding	0.389178	1.47563	0.161572	0.731173
Delta	ENSG00000013583.8	HEBP1	protein_coding	0.0136399	0.0728743	0.942909	0.989795
Delta	ENSG00000013588.5	GPRC5A	protein_coding	0.207941	0.333463	0.74359	0.942381
Delta	ENSG00000013619.13	MAMLD1	protein_coding	-0.130196	-0.334975	0.742473	0.942004
Delta	ENSG00000013725.14	CD6	protein_coding	-1.26501	-2.16467	0.0476651	0.724834
Delta	ENSG00000013810.18	TACC3	protein_coding	0.614533	2.12247	0.0515892	0.724834
Delta	ENSG00000014123.9	UFL1	protein_coding	-0.594656	-2.02302	0.0620439	0.724834
Delta	ENSG00000014138.8	POLA2	protein_coding	0.185898	0.673298	0.511419	0.873946
Delta	ENSG00000014164.6	ZC3H3	protein_coding	0.232114	0.745097	0.468199	0.856349
Delta	ENSG00000014216.15	CAPN1	protein_coding	0.232976	0.989163	0.338912	0.804155
Delta	ENSG00000014257.15	ACPP	protein_coding	-0.441979	-0.76669	0.455651	0.851199
Delta	ENSG00000014641.17	MDH1	protein_coding	-0.319132	-1.43727	0.172012	0.735459
Delta	ENSG00000014824.13	SLC30A9	protein_coding	-0.569187	-2.34033	0.0341367	0.724834
Delta	ENSG00000014914.19	MTMR11	protein_coding	0.750365	2.02308	0.0620369	0.724834
Delta	ENSG00000014919.12	COX15	protein_coding	0.195441	1.00889	0.329678	0.798593
Delta	ENSG00000015133.18	CCDC88C	protein_coding	0.194003	0.777893	0.449223	0.849671
Delta	ENSG00000015153.14	YAF2	protein_coding	-0.00433253	-0.0211961	0.98338	0.997618
Delta	ENSG00000015171.18	ZMYND11	protein_coding	-0.240286	-1.25974	0.227797	0.759211
Delta	ENSG00000015285.10	WAS	protein_coding	-0.483188	-1.04231	0.314451	0.790371
Delta	ENSG00000015413.9	DPEP1	protein_coding	0.169814	0.152315	0.881052	0.97601
Delta	ENSG00000015475.18	BID	protein_coding	-0.0627246	-0.265789	0.794169	0.955867
Delta	ENSG00000015479.17	MATR3	protein_coding	-0.212152	-1.06021	0.306507	0.785862
Delta	ENSG00000015520.14	NPC1L1	protein_coding	1.19771	1.57798	0.136278	0.725374
Delta	ENSG00000015532.9	XYLT2	protein_coding	0.328333	1.14466	0.27102	0.772261
Delta	ENSG00000015568.12	RGPD5	protein_coding	0.46468	1.45792	0.166323	0.732459
Delta	ENSG00000015592.16	STMN4	protein_coding	-0.0676527	-0.0958483	0.924962	0.985472
Delta	ENSG00000015676.17	NUDCD3	protein_coding	0.1399	0.605631	0.554185	0.887642
Delta	ENSG00000016082.14	ISL1	protein_coding	-0.0408209	-0.064599	0.949381	0.990681
Delta	ENSG00000016391.10	CHDH	protein_coding	0.878454	1.3473	0.198702	0.746983
Delta	ENSG00000016402.13	IL20RA	protein_coding	-0.766592	-1.02186	0.323709	0.795274
Delta	ENSG00000016602.9	CLCA4	protein_coding	-0.0782265	-0.0789885	0.938129	0.988626
Delta	ENSG00000016864.16	GLT8D1	protein_coding	-0.110165	-0.593891	0.561798	0.890071
Delta	ENSG00000017260.19	ATP2C1	protein_coding	-0.622415	-2.43922	0.0282068	0.724834
Delta	ENSG00000017427.15	IGF1	protein_coding	0.266589	0.313153	0.758653	0.945843
Delta	ENSG00000017483.14	SLC38A5	protein_coding	0.990833	1.4762	0.161419	0.731147
Delta	ENSG00000017797.11	RALBP1	protein_coding	-0.234635	-1.2432	0.233653	0.761386
Delta	ENSG00000018189.12	RUFY3	protein_coding	-0.319588	-2.07072	0.0568079	0.724834
Delta	ENSG00000018236.14	CNTN1	protein_coding	0.285596	0.395042	0.698601	0.930257
Delta	ENSG00000018280.16	SLC11A1	protein_coding	-0.31012	-0.743236	0.46929	0.856551
Delta	ENSG00000018408.14	WWTR1	protein_coding	0.0986133	0.317661	0.755302	0.945013
Delta	ENSG00000018510.12	AGPS	protein_coding	-0.456587	-1.72574	0.105777	0.725374
Delta	ENSG00000018607.6	ZNF806	unprocessed_pseudogene	0.520201	0.938995	0.363216	0.814617
Delta	ENSG00000018610.13	CXorf56	protein_coding	-0.280117	-0.854789	0.406664	0.83205
Delta	ENSG00000018625.14	ATP1A2	protein_coding	-0.963331	-0.850724	0.408845	0.832502
Delta	ENSG00000018699.11	TTC27	protein_coding	-0.288588	-1.44805	0.169022	0.734441
Delta	ENSG00000018869.16	ZNF582	protein_coding	0.427263	0.390635	0.701785	0.931742
Delta	ENSG00000019102.11	VSIG2	protein_coding	0.836448	1.10495	0.287302	0.777931
Delta	ENSG00000019144.16	PHLDB1	protein_coding	0.723392	1.35299	0.196917	0.746303
Delta	ENSG00000019169.10	MARCO	protein_coding	-0.682838	-1.06497	0.304419	0.785831
Delta	ENSG00000019186.9	CYP24A1	protein_coding	1.0952	1.06533	0.304262	0.785831
Delta	ENSG00000019485.12	PRDM11	protein_coding	-0.214182	-0.649552	0.526207	0.877739
Delta	ENSG00000019505.7	SYT13	protein_coding	0.496021	0.69652	0.497192	0.868504
Delta	ENSG00000019549.8	SNAI2	protein_coding	0.942033	1.14114	0.272433	0.773018
Delta	ENSG00000019582.14	CD74	protein_coding	-0.515569	-0.957859	0.353939	0.811513
Delta	ENSG00000019991.15	HGF	protein_coding	-0.138629	-0.164737	0.871441	0.97472
Delta	ENSG00000019995.6	ZRANB1	protein_coding	-0.347004	-1.45661	0.166681	0.732459
Delta	ENSG00000020129.15	NCDN	protein_coding	0.280833	0.766469	0.455778	0.851199
Delta	ENSG00000020181.17	ADGRA2	protein_coding	0.738661	1.06865	0.302811	0.785831
Delta	ENSG00000020219.9	CCT8L1P	processed_pseudogene	0.223901	0.403494	0.692512	0.928212
Delta	ENSG00000020256.19	ZFP64	protein_coding	0.436366	1.82502	0.088807	0.724834
Delta	ENSG00000020426.10	MNAT1	protein_coding	0.00708988	0.0332957	0.973896	0.995771
Delta	ENSG00000020577.13	SAMD4A	protein_coding	0.229359	0.449541	0.659733	0.91833
Delta	ENSG00000020633.18	RUNX3	protein_coding	0.211125	0.520347	0.610729	0.903518
Delta	ENSG00000020922.12	MRE11A	protein_coding	-0.70941	-2.26117	0.0397132	0.724834
Delta	ENSG00000021300.13	PLEKHB1	protein_coding	-0.411394	-0.691507	0.500243	0.869843
Delta	ENSG00000021355.12	SERPINB1	protein_coding	-0.420278	-1.1502	0.268803	0.771824
Delta	ENSG00000021461.16	CYP3A43	protein_coding	0.618172	0.71752	0.48453	0.86334
Delta	ENSG00000021488.12	SLC7A9	protein_coding	-1.08652	-1.78356	0.0955754	0.724834
Delta	ENSG00000021574.11	SPAST	protein_coding	-0.488029	-2.77209	0.0146687	0.724834
Delta	ENSG00000021645.18	NRXN3	protein_coding	0.683431	1.03732	0.316691	0.791681
Delta	ENSG00000021762.19	OSBPL5	protein_coding	0.712135	2.98554	0.00958123	0.724834
Delta	ENSG00000021776.10	AQR	protein_coding	-0.249055	-1.179	0.25751	0.765781
Delta	ENSG00000021826.14	CPS1	protein_coding	1.41939	1.66928	0.116647	0.725374
Delta	ENSG00000021852.12	C8B	protein_coding	-0.280933	-0.246412	0.808841	0.959786
Delta	ENSG00000022267.16	FHL1	protein_coding	0.923597	1.11433	0.283388	0.776993
Delta	ENSG00000022277.12	RTFDC1	protein_coding	0.0549651	0.249757	0.806302	0.95925
Delta	ENSG00000022355.15	GABRA1	protein_coding	0.4281	0.558261	0.585241	0.896754
Delta	ENSG00000022556.15	NLRP2	protein_coding	-1.10394	-1.31994	0.207454	0.751398
Delta	ENSG00000022567.9	SLC45A4	protein_coding	0.392384	1.54147	0.144886	0.725374
Delta	ENSG00000022840.15	RNF10	protein_coding	0.0575794	0.334604	0.742747	0.942105
Delta	ENSG00000022976.15	ZNF839	protein_coding	-0.425686	-1.2072	0.246811	0.762377
Delta	ENSG00000023041.11	ZDHHC6	protein_coding	0.424906	1.92357	0.0744049	0.724834
Delta	ENSG00000023171.14	GRAMD1B	protein_coding	0.85933	1.26719	0.225195	0.758601
Delta	ENSG00000023191.16	RNH1	protein_coding	0.531272	2.15511	0.0485295	0.724834
Delta	ENSG00000023228.13	NDUFS1	protein_coding	-0.472301	-1.48503	0.159094	0.728992
Delta	ENSG00000023287.12	RB1CC1	protein_coding	-0.611844	-2.9404	0.0104874	0.724834
Delta	ENSG00000023318.7	ERP44	protein_coding	-0.537065	-2.20976	0.0437807	0.724834
Delta	ENSG00000023330.14	ALAS1	protein_coding	0.125947	0.525242	0.607407	0.903116
Delta	ENSG00000023445.13	BIRC3	protein_coding	-1.13866	-2.11244	0.0525646	0.724834
Delta	ENSG00000023516.8	AKAP11	protein_coding	-0.438083	-1.82692	0.0885077	0.724834
Delta	ENSG00000023572.8	GLRX2	protein_coding	-0.272789	-1.3146	0.209196	0.751944
Delta	ENSG00000023608.4	SNAPC1	protein_coding	-0.277425	-0.98247	0.342086	0.805949
Delta	ENSG00000023697.12	DERA	protein_coding	-0.112504	-0.401245	0.69413	0.928925
Delta	ENSG00000023734.10	STRAP	protein_coding	-0.540027	-1.78216	0.0958119	0.724834
Delta	ENSG00000023839.10	ABCC2	protein_coding	1.16712	2.55479	0.0225195	0.724834
Delta	ENSG00000023892.10	DEF6	protein_coding	-0.0186363	-0.0693094	0.945697	0.990156
Delta	ENSG00000023902.13	PLEKHO1	protein_coding	-0.187522	-0.525512	0.607224	0.903046
Delta	ENSG00000023909.9	GCLM	protein_coding	-0.716105	-1.97323	0.0679772	0.724834
Delta	ENSG00000024048.10	UBR2	protein_coding	-0.518825	-2.50768	0.024691	0.724834
Delta	ENSG00000024422.11	EHD2	protein_coding	0.614938	1.04995	0.311042	0.788094
Delta	ENSG00000024526.16	DEPDC1	protein_coding	0.138684	0.221887	0.827517	0.963881
Delta	ENSG00000024862.16	CCDC28A	protein_coding	-0.486086	-1.8923	0.0787291	0.724834
Delta	ENSG00000025039.14	RRAGD	protein_coding	-0.27981	-0.950349	0.357612	0.812267
Delta	ENSG00000025156.12	HSF2	protein_coding	-0.522821	-1.78869	0.0947148	0.724834
Delta	ENSG00000025293.15	PHF20	protein_coding	-0.136565	-0.669605	0.513703	0.874163
Delta	ENSG00000025423.11	HSD17B6	protein_coding	0.766001	1.23126	0.237954	0.761386
Delta	ENSG00000025434.18	NR1H3	protein_coding	-0.423417	-1.53158	0.147295	0.725374
Delta	ENSG00000025708.13	TYMP	protein_coding	0.112414	0.39341	0.69978	0.930928
Delta	ENSG00000025770.18	NCAPH2	protein_coding	0.365137	1.37909	0.188908	0.741842
Delta	ENSG00000025772.7	TOMM34	protein_coding	-0.0519838	-0.184569	0.856141	0.971299
Delta	ENSG00000025796.13	SEC63	protein_coding	-0.33472	-1.31583	0.208794	0.75165
Delta	ENSG00000025800.13	KPNA6	protein_coding	-0.441721	-1.6692	0.116663	0.725374
Delta	ENSG00000026025.13	VIM	protein_coding	-0.284929	-1.11001	0.285185	0.77736
Delta	ENSG00000026036.21	RTEL1-TNFRSF6B	protein_coding	0.938161	2.30636	0.0364326	0.724834
Delta	ENSG00000026103.19	FAS	protein_coding	-0.257276	-0.901771	0.382013	0.824337
Delta	ENSG00000026297.15	RNASET2	protein_coding	-0.252224	-0.929146	0.368126	0.816901
Delta	ENSG00000026508.16	CD44	protein_coding	-0.335313	-1.19853	0.250061	0.762707
Delta	ENSG00000026559.13	KCNG1	protein_coding	0.857158	1.44569	0.169673	0.734728
Delta	ENSG00000026652.13	AGPAT4	protein_coding	0.300782	0.867094	0.400108	0.828426
Delta	ENSG00000026751.16	SLAMF7	protein_coding	-1.7219	-2.44687	0.0277918	0.724834
Delta	ENSG00000026950.16	BTN3A1	protein_coding	-0.448817	-1.70415	0.109825	0.725374
Delta	ENSG00000027001.9	MIPEP	protein_coding	-0.225211	-0.947618	0.358955	0.813057
Delta	ENSG00000027075.13	PRKCH	protein_coding	-0.354747	-1.11886	0.281517	0.775475
Delta	ENSG00000027644.4	INSRR	protein_coding	0.55894	0.841953	0.413578	0.833897
Delta	ENSG00000027697.12	IFNGR1	protein_coding	-0.606951	-2.25095	0.0404919	0.724834
Delta	ENSG00000027847.13	B4GALT7	protein_coding	0.223209	0.786003	0.444607	0.847652
Delta	ENSG00000027869.11	SH2D2A	protein_coding	0.34008	0.710805	0.488558	0.864721
Delta	ENSG00000028116.16	VRK2	protein_coding	-0.542222	-2.29115	0.0375069	0.724834
Delta	ENSG00000028137.16	TNFRSF1B	protein_coding	0.646046	1.44619	0.169537	0.734728
Delta	ENSG00000028203.17	VEZT	protein_coding	-0.0631261	-0.381795	0.708188	0.934386
Delta	ENSG00000028277.20	POU2F2	protein_coding	0.979546	1.60521	0.130147	0.725374
Delta	ENSG00000028310.17	BRD9	protein_coding	-0.161386	-0.62034	0.544726	0.883653
Delta	ENSG00000028528.14	SNX1	protein_coding	0.145008	0.760702	0.459109	0.85286
Delta	ENSG00000028839.9	TBPL1	protein_coding	-0.303575	-1.19495	0.251415	0.763353
Delta	ENSG00000029153.14	ARNTL2	protein_coding	-0.360837	-0.656368	0.521937	0.876953
Delta	ENSG00000029363.15	BCLAF1	protein_coding	-0.349519	-1.49571	0.15632	0.72669
Delta	ENSG00000029364.11	SLC39A9	protein_coding	-0.185232	-0.911342	0.377117	0.821937
Delta	ENSG00000029534.19	ANK1	protein_coding	-0.410592	-0.704695	0.49224	0.866699
Delta	ENSG00000029559.6	IBSP	protein_coding	-0.428962	-0.327044	0.74834	0.943342
Delta	ENSG00000029639.10	TFB1M	protein_coding	-0.196773	-0.785953	0.444635	0.847652
Delta	ENSG00000029725.16	RABEP1	protein_coding	-0.397415	-1.70233	0.110172	0.725374
Delta	ENSG00000029993.14	HMGB3	protein_coding	0.0723201	0.159252	0.875682	0.97556
Delta	ENSG00000030066.13	NUP160	protein_coding	-0.331226	-1.59192	0.133109	0.725374
Delta	ENSG00000030110.12	BAK1	protein_coding	-0.0773883	-0.258152	0.799942	0.95753
Delta	ENSG00000030304.13	MUSK	protein_coding	1.38808	1.95234	0.0706176	0.724834
Delta	ENSG00000030419.16	IKZF2	protein_coding	-0.561221	-1.57488	0.136992	0.725374
Delta	ENSG00000030582.16	GRN	protein_coding	0.109159	0.366278	0.719483	0.936598
Delta	ENSG00000031003.10	FAM13B	protein_coding	-0.495807	-2.11489	0.0523247	0.724834
Delta	ENSG00000031081.10	ARHGAP31	protein_coding	0.0522972	0.207991	0.838148	0.965868
Delta	ENSG00000031691.6	CENPQ	protein_coding	-0.337321	-0.973962	0.346152	0.807572
Delta	ENSG00000031698.12	SARS	protein_coding	-0.238368	-0.716749	0.484991	0.863489
Delta	ENSG00000031823.14	RANBP3	protein_coding	0.271549	1.30849	0.211207	0.752676
Delta	ENSG00000032219.18	ARID4A	protein_coding	-0.611341	-1.98747	0.0662293	0.724834
Delta	ENSG00000032389.12	TSSC1	protein_coding	-0.0652179	-0.262305	0.796801	0.956674
Delta	ENSG00000032444.15	PNPLA6	protein_coding	0.146251	0.636078	0.534704	0.880391
Delta	ENSG00000032742.17	IFT88	protein_coding	-0.122766	-0.333929	0.743246	0.942325
Delta	ENSG00000033011.11	ALG1	protein_coding	-0.110165	-0.607393	0.553047	0.887379
Delta	ENSG00000033030.13	ZCCHC8	protein_coding	-0.416542	-2.15338	0.0486875	0.724834
Delta	ENSG00000033050.7	ABCF2	protein_coding	-0.281539	-1.41731	0.177663	0.736986
Delta	ENSG00000033100.14	CHPF2	protein_coding	-0.0107997	-0.0358382	0.971903	0.995416
Delta	ENSG00000033122.18	LRRC7	protein_coding	-0.407961	-0.76516	0.456533	0.851746
Delta	ENSG00000033170.16	FUT8	protein_coding	0.304401	0.577846	0.572293	0.892885
Delta	ENSG00000033178.12	UBA6	protein_coding	-0.390424	-1.61156	0.128751	0.725374
Delta	ENSG00000033327.12	GAB2	protein_coding	-0.0450467	-0.0824661	0.935411	0.98806
Delta	ENSG00000033627.14	ATP6V0A1	protein_coding	-0.302533	-1.33827	0.201556	0.748453
Delta	ENSG00000033800.13	PIAS1	protein_coding	0.162575	0.712238	0.487697	0.864558
Delta	ENSG00000033867.16	SLC4A7	protein_coding	-0.355353	-1.41226	0.179118	0.738243
Delta	ENSG00000034053.14	APBA2	protein_coding	0.298303	0.998787	0.334385	0.800993
Delta	ENSG00000034152.18	MAP2K3	protein_coding	0.308475	1.29013	0.217338	0.755992
Delta	ENSG00000034239.10	EFCAB1	protein_coding	0.372247	0.484018	0.635651	0.911507
Delta	ENSG00000034510.5	TMSB10	protein_coding	-0.148396	-0.51614	0.61359	0.904716
Delta	ENSG00000034533.11	ASTE1	protein_coding	-0.219338	-0.530067	0.604142	0.901494
Delta	ENSG00000034677.11	RNF19A	protein_coding	0.0213155	0.0988072	0.922654	0.984962
Delta	ENSG00000034693.14	PEX3	protein_coding	-0.167387	-0.513495	0.615392	0.904848
Delta	ENSG00000034713.7	GABARAPL2	protein_coding	-0.272256	-1.25432	0.229702	0.760036
Delta	ENSG00000034971.14	MYOC	protein_coding	0.771549	0.973553	0.346348	0.807666
Delta	ENSG00000035115.21	SH3YL1	protein_coding	-0.0201151	-0.085267	0.933223	0.98769
Delta	ENSG00000035141.7	FAM136A	protein_coding	0.150623	0.652495	0.524361	0.877633
Delta	ENSG00000035403.16	VCL	protein_coding	0.285445	1.05926	0.306927	0.785862
Delta	ENSG00000035499.12	DEPDC1B	protein_coding	0.326604	0.616073	0.547461	0.885291
Delta	ENSG00000035664.11	DAPK2	protein_coding	0.43068	1.15522	0.26681	0.771723
Delta	ENSG00000035681.7	NSMAF	protein_coding	-0.0152334	-0.0786191	0.938418	0.988626
Delta	ENSG00000035687.9	ADSS	protein_coding	-0.716583	-1.84227	0.0861184	0.724834
Delta	ENSG00000035720.7	STAP1	protein_coding	-0.499712	-0.631976	0.537307	0.881349
Delta	ENSG00000035862.12	TIMP2	protein_coding	0.178357	0.378911	0.710282	0.934916
Delta	ENSG00000035928.14	RFC1	protein_coding	0.0689526	0.274142	0.787869	0.954133
Delta	ENSG00000036054.12	TBC1D23	protein_coding	-0.379649	-1.57906	0.136031	0.725374
Delta	ENSG00000036257.12	CUL3	protein_coding	-0.309263	-1.13789	0.273742	0.773759
Delta	ENSG00000036448.9	MYOM2	protein_coding	-0.716142	-0.848581	0.409998	0.832988
Delta	ENSG00000036473.6	OTC	protein_coding	0.835874	0.753472	0.463307	0.854232
Delta	ENSG00000036530.8	CYP46A1	protein_coding	0.315251	0.443047	0.664314	0.920313
Delta	ENSG00000036549.12	ZZZ3	protein_coding	-0.460309	-1.82279	0.0891604	0.724834
Delta	ENSG00000036565.14	SLC18A1	protein_coding	0.382951	0.401071	0.694255	0.928934
Delta	ENSG00000036672.15	USP2	protein_coding	-0.448094	-1.19922	0.249803	0.762377
Delta	ENSG00000036828.13	CASR	protein_coding	-0.310408	-0.37047	0.716424	0.936598
Delta	ENSG00000037042.8	TUBG2	protein_coding	0.34314	1.37672	0.189626	0.741842
Delta	ENSG00000037241.7	RPL26L1	protein_coding	0.0667978	0.260916	0.797851	0.957154
Delta	ENSG00000037280.15	FLT4	protein_coding	0.905073	2.31387	0.0359132	0.724834
Delta	ENSG00000037474.14	NSUN2	protein_coding	-0.124223	-0.652465	0.52438	0.877633
Delta	ENSG00000037637.10	FBXO42	protein_coding	0.0404041	0.155625	0.878489	0.97556
Delta	ENSG00000037749.11	MFAP3	protein_coding	-0.566955	-2.41634	0.0294849	0.724834
Delta	ENSG00000037757.13	MRI1	protein_coding	0.285364	0.987114	0.339882	0.804756
Delta	ENSG00000037897.16	METTL1	protein_coding	0.0720449	0.226496	0.823999	0.962906
Delta	ENSG00000037965.5	HOXC8	protein_coding	0.594555	1.28309	0.219727	0.756044
Delta	ENSG00000038002.8	AGA	protein_coding	0.327115	0.95698	0.354367	0.811513
Delta	ENSG00000038210.12	PI4K2B	protein_coding	-0.918758	-1.46035	0.165665	0.732459
Delta	ENSG00000038219.12	BOD1L1	protein_coding	-0.380804	-1.53559	0.146313	0.725374
Delta	ENSG00000038274.16	MAT2B	protein_coding	-0.691295	-2.56244	0.0221844	0.724834
Delta	ENSG00000038295.7	TLL1	protein_coding	1.63202	1.62998	0.124777	0.725374
Delta	ENSG00000038358.14	EDC4	protein_coding	0.365514	1.44764	0.169136	0.734441
Delta	ENSG00000038382.17	TRIO	protein_coding	-0.179146	-0.851011	0.408691	0.832502
Delta	ENSG00000038427.15	VCAN	protein_coding	0.286729	0.334279	0.742988	0.942282
Delta	ENSG00000038532.14	CLEC16A	protein_coding	0.128361	0.553524	0.588395	0.897304
Delta	ENSG00000038945.14	MSR1	protein_coding	-0.902326	-1.64764	0.121065	0.725374
Delta	ENSG00000039068.18	CDH1	protein_coding	0.146973	0.543883	0.594842	0.899323
Delta	ENSG00000039123.15	SKIV2L2	protein_coding	-0.527382	-2.18846	0.0455777	0.724834
Delta	ENSG00000039139.9	DNAH5	protein_coding	0.306616	0.600351	0.557603	0.889088
Delta	ENSG00000039319.16	ZFYVE16	protein_coding	-0.0163967	-0.0568489	0.955447	0.991802
Delta	ENSG00000039523.17	FAM65A	protein_coding	0.29267	1.40306	0.18179	0.739332
Delta	ENSG00000039537.13	C6	protein_coding	-1.59988	-1.30197	0.213366	0.754294
Delta	ENSG00000039560.13	RAI14	protein_coding	0.237396	0.615695	0.547703	0.885508
Delta	ENSG00000039600.10	SOX30	protein_coding	-0.546775	-0.895	0.385502	0.825361
Delta	ENSG00000039650.9	PNKP	protein_coding	0.484609	2.13258	0.0506227	0.724834
Delta	ENSG00000039987.6	BEST2	protein_coding	0.305626	0.588937	0.565028	0.891196
Delta	ENSG00000040199.18	PHLPP2	protein_coding	0.0730775	0.339363	0.739234	0.941188
Delta	ENSG00000040275.16	SPDL1	protein_coding	-0.203961	-0.633374	0.536419	0.881045
Delta	ENSG00000040341.17	STAU2	protein_coding	-0.363868	-1.66395	0.117723	0.725374
Delta	ENSG00000040487.12	PQLC2	protein_coding	0.258657	0.843597	0.412688	0.833887
Delta	ENSG00000040531.14	CTNS	protein_coding	-0.249975	-1.32759	0.204975	0.749325
Delta	ENSG00000040608.13	RTN4R	protein_coding	0.880559	2.04543	0.0595315	0.724834
Delta	ENSG00000040633.12	PHF23	protein_coding	0.285932	1.33409	0.202886	0.749094
Delta	ENSG00000040731.10	CDH10	protein_coding	0.343995	0.641935	0.531001	0.878849
Delta	ENSG00000040933.15	INPP4A	protein_coding	-0.0648361	-0.362249	0.722426	0.937235
Delta	ENSG00000041353.9	RAB27B	protein_coding	1.07959	1.87128	0.0817613	0.724834
Delta	ENSG00000041357.15	PSMA4	protein_coding	-0.698703	-1.87987	0.0805101	0.724834
Delta	ENSG00000041515.15	MYO16	protein_coding	0.112769	0.153597	0.880059	0.975984
Delta	ENSG00000041802.10	LSG1	protein_coding	-0.00119274	-0.00580491	0.995448	0.999071
Delta	ENSG00000041880.14	PARP3	protein_coding	0.0531639	0.235378	0.81723	0.961411
Delta	ENSG00000041982.15	TNC	protein_coding	0.270494	0.335109	0.742374	0.941931
Delta	ENSG00000041988.15	THAP3	protein_coding	0.535258	1.75935	0.0997371	0.725374
Delta	ENSG00000042062.11	FAM65C	protein_coding	-0.121853	-0.317706	0.755268	0.945013
Delta	ENSG00000042088.13	TDP1	protein_coding	-0.141893	-0.720478	0.482762	0.862755
Delta	ENSG00000042286.14	AIFM2	protein_coding	0.33091	1.08136	0.297314	0.783406
Delta	ENSG00000042317.16	SPATA7	protein_coding	-0.481233	-2.09388	0.0544149	0.724834
Delta	ENSG00000042429.10	MED17	protein_coding	-0.459194	-2.18578	0.0458087	0.724834
Delta	ENSG00000042445.13	RETSAT	protein_coding	0.55536	1.93931	0.0723112	0.724834
Delta	ENSG00000042493.15	CAPG	protein_coding	0.113517	0.423206	0.678397	0.924051
Delta	ENSG00000042753.11	AP2S1	protein_coding	0.408317	1.56874	0.138413	0.725374
Delta	ENSG00000042781.12	USH2A	protein_coding	0.223949	0.318899	0.754381	0.944837
Delta	ENSG00000042813.7	ZPBP	protein_coding	0.165526	0.200627	0.843796	0.967512
Delta	ENSG00000042832.11	TG	protein_coding	0.385205	0.662195	0.518303	0.875943
Delta	ENSG00000042980.12	ADAM28	protein_coding	-0.240642	-0.57324	0.575325	0.894037
Delta	ENSG00000043039.6	BARX2	protein_coding	0.212344	0.574311	0.574619	0.893746
Delta	ENSG00000043093.13	DCUN1D1	protein_coding	-0.473112	-1.21374	0.244379	0.761386
Delta	ENSG00000043143.20	JADE2	protein_coding	0.0578543	0.199274	0.844834	0.967522
Delta	ENSG00000043355.10	ZIC2	protein_coding	0.0092285	0.0185092	0.985487	0.997889
Delta	ENSG00000043462.11	LCP2	protein_coding	-0.291944	-0.545018	0.594082	0.899323
Delta	ENSG00000043514.15	TRIT1	protein_coding	-0.216621	-0.754923	0.462463	0.85367
Delta	ENSG00000043591.5	ADRB1	protein_coding	-0.0477152	-0.104581	0.918151	0.984136
Delta	ENSG00000044090.8	CUL7	protein_coding	0.253811	1.12858	0.277525	0.774561
Delta	ENSG00000044115.20	CTNNA1	protein_coding	0.149994	0.762039	0.458336	0.85246
Delta	ENSG00000044446.11	PHKA2	protein_coding	0.733365	2.25459	0.040213	0.724834
Delta	ENSG00000044459.14	CNTLN	protein_coding	-0.197078	-0.483663	0.635897	0.911621
Delta	ENSG00000044524.10	EPHA3	protein_coding	1.11624	1.01059	0.328891	0.798289
Delta	ENSG00000044574.7	HSPA5	protein_coding	-0.22191	-0.970458	0.347836	0.808589
Delta	ENSG00000046604.12	DSG2	protein_coding	-0.711859	-3.53715	0.0031577	0.724834
Delta	ENSG00000046647.13	GEMIN8	protein_coding	-0.101404	-0.392933	0.700124	0.931035
Delta	ENSG00000046651.14	OFD1	protein_coding	-0.293129	-1.20874	0.246236	0.76202
Delta	ENSG00000046653.14	GPM6B	protein_coding	-0.509264	-1.50141	0.154854	0.725374
Delta	ENSG00000046889.18	PREX2	protein_coding	0.0800574	0.111603	0.912679	0.982643
Delta	ENSG00000047056.14	WDR37	protein_coding	-0.0486977	-0.190654	0.851458	0.969676
Delta	ENSG00000047188.15	YTHDC2	protein_coding	-0.503327	-1.73743	0.10364	0.725374
Delta	ENSG00000047230.14	CTPS2	protein_coding	-0.284648	-1.07256	0.301113	0.784925
Delta	ENSG00000047249.16	ATP6V1H	protein_coding	0.156194	0.630714	0.538108	0.881483
Delta	ENSG00000047315.14	POLR2B	protein_coding	-0.302695	-1.08237	0.296877	0.783351
Delta	ENSG00000047346.12	FAM214A	protein_coding	-0.384779	-1.3253	0.205715	0.749712
Delta	ENSG00000047365.11	ARAP2	protein_coding	-0.971741	-4.36896	0.000602474	0.724834
Delta	ENSG00000047410.13	TPR	protein_coding	-0.466793	-2.09597	0.0542034	0.724834
Delta	ENSG00000047457.13	CP	protein_coding	-0.536132	-0.884636	0.390884	0.826186
Delta	ENSG00000047578.12	KIAA0556	protein_coding	-0.146879	-0.575558	0.573798	0.893317
Delta	ENSG00000047579.19	DTNBP1	protein_coding	-0.0176134	-0.0828935	0.935077	0.988023
Delta	ENSG00000047597.5	XK	protein_coding	0.210617	0.41548	0.683915	0.924893
Delta	ENSG00000047617.14	ANO2	protein_coding	0.963403	1.15853	0.265501	0.771723
Delta	ENSG00000047621.11	C12orf4	protein_coding	-0.0406091	-0.170502	0.866988	0.973797
Delta	ENSG00000047634.14	SCML1	protein_coding	0.69345	1.59057	0.133413	0.725374
Delta	ENSG00000047644.17	WWC3	protein_coding	0.292659	1.2385	0.235339	0.761386
Delta	ENSG00000047648.21	ARHGAP6	protein_coding	-0.00919608	-0.0219666	0.982776	0.997603
Delta	ENSG00000047662.4	FAM184B	protein_coding	0.612447	1.16409	0.263312	0.770145
Delta	ENSG00000047849.21	MAP4	protein_coding	0.0309728	0.180557	0.859231	0.971658
Delta	ENSG00000047932.13	GOPC	protein_coding	-0.0878703	-0.389439	0.702649	0.931949
Delta	ENSG00000047936.10	ROS1	protein_coding	-0.762198	-1.30164	0.213478	0.754294
Delta	ENSG00000048028.11	USP28	protein_coding	-0.257451	-1.0481	0.311864	0.788856
Delta	ENSG00000048052.21	HDAC9	protein_coding	-0.252748	-0.478885	0.63921	0.912836
Delta	ENSG00000048140.17	TSPAN17	protein_coding	0.241257	0.900635	0.382596	0.824337
Delta	ENSG00000048162.19	NOP16	protein_coding	0.14089	0.583222	0.568765	0.891539
Delta	ENSG00000048342.15	CC2D2A	protein_coding	0.120166	0.675138	0.510283	0.873832
Delta	ENSG00000048392.11	RRM2B	protein_coding	-0.604241	-1.89395	0.0784952	0.724834
Delta	ENSG00000048405.9	ZNF800	protein_coding	-0.620205	-2.61416	0.0200428	0.724834
Delta	ENSG00000048462.10	TNFRSF17	protein_coding	0.130496	0.0987789	0.922676	0.984962
Delta	ENSG00000048471.13	SNX29	protein_coding	-0.0507887	-0.225351	0.824873	0.963142
Delta	ENSG00000048540.14	LMO3	protein_coding	-1.74085	-3.56151	0.00300663	0.724834
Delta	ENSG00000048544.5	MRPS10	protein_coding	-0.429191	-1.39798	0.183281	0.739707
Delta	ENSG00000048545.13	GUCA1A	protein_coding	0.759875	1.05423	0.309144	0.786961
Delta	ENSG00000048649.13	RSF1	protein_coding	-0.315074	-1.40669	0.180731	0.738823
Delta	ENSG00000048707.13	VPS13D	protein_coding	0.083517	0.434463	0.670391	0.922276
Delta	ENSG00000048740.17	CELF2	protein_coding	-0.45786	-1.15657	0.266275	0.771723
Delta	ENSG00000048828.16	FAM120A	protein_coding	0.0226828	0.141333	0.889565	0.978174
Delta	ENSG00000048991.16	R3HDM1	protein_coding	-0.107676	-0.349656	0.731657	0.939682
Delta	ENSG00000049089.13	COL9A2	protein_coding	-0.146731	-0.290448	0.775614	0.951024
Delta	ENSG00000049130.13	KITLG	protein_coding	-0.379828	-0.696582	0.497155	0.868504
Delta	ENSG00000049167.13	ERCC8	protein_coding	-0.417695	-1.86579	0.0825702	0.724834
Delta	ENSG00000049192.14	ADAMTS6	protein_coding	0.426004	0.452851	0.657403	0.917499
Delta	ENSG00000049239.12	H6PD	protein_coding	0.5475	1.70295	0.110053	0.725374
Delta	ENSG00000049245.12	VAMP3	protein_coding	-0.411558	-1.3336	0.203044	0.749094
Delta	ENSG00000049246.14	PER3	protein_coding	-0.236594	-0.742559	0.469688	0.856551
Delta	ENSG00000049247.13	UTS2	protein_coding	-0.560484	-0.525068	0.607526	0.903116
Delta	ENSG00000049249.8	TNFRSF9	protein_coding	-0.722545	-1.42812	0.174584	0.736339
Delta	ENSG00000049283.17	EPN3	protein_coding	0.539873	1.35845	0.19522	0.744555
Delta	ENSG00000049323.15	LTBP1	protein_coding	0.321757	0.606819	0.553418	0.887379
Delta	ENSG00000049449.8	RCN1	protein_coding	-0.958636	-3.09269	0.0077277	0.724834
Delta	ENSG00000049540.16	ELN	protein_coding	-0.107651	-0.141116	0.889734	0.978187
Delta	ENSG00000049541.10	RFC2	protein_coding	-0.167319	-0.567973	0.578802	0.89475
Delta	ENSG00000049618.21	ARID1B	protein_coding	0.258986	1.08931	0.293908	0.78229
Delta	ENSG00000049656.13	CLPTM1L	protein_coding	-0.154115	-0.892951	0.386562	0.825382
Delta	ENSG00000049759.16	NEDD4L	protein_coding	-0.138116	-0.401657	0.693834	0.928763
Delta	ENSG00000049768.14	FOXP3	protein_coding	-0.146311	-0.301621	0.767253	0.948646
Delta	ENSG00000049769.12	PPP1R3F	protein_coding	0.507574	1.25336	0.23004	0.760364
Delta	ENSG00000049860.13	HEXB	protein_coding	-0.70015	-1.48026	0.160347	0.729937
Delta	ENSG00000049883.14	PTCD2	protein_coding	-0.194175	-0.670366	0.513232	0.874163
Delta	ENSG00000050030.13	KIAA2022	protein_coding	-0.205725	-0.367346	0.718703	0.936598
Delta	ENSG00000050130.17	JKAMP	protein_coding	-0.621077	-2.486	0.0257566	0.724834
Delta	ENSG00000050165.17	DKK3	protein_coding	1.29106	0.919408	0.373025	0.819917
Delta	ENSG00000050327.14	ARHGEF5	protein_coding	0.210822	0.946533	0.359489	0.813384
Delta	ENSG00000050344.8	NFE2L3	protein_coding	-1.12012	-3.4976	0.00341947	0.724834
Delta	ENSG00000050393.11	MCUR1	protein_coding	0.0855538	0.303749	0.765663	0.948381
Delta	ENSG00000050405.13	LIMA1	protein_coding	0.304022	1.30527	0.212271	0.753412
Delta	ENSG00000050426.15	LETMD1	protein_coding	-0.241335	-1.18355	0.25576	0.764929
Delta	ENSG00000050438.16	SLC4A8	protein_coding	-0.194187	-0.522949	0.608962	0.903437
Delta	ENSG00000050555.17	LAMC3	protein_coding	0.0810423	0.145512	0.886324	0.977293
Delta	ENSG00000050628.20	PTGER3	protein_coding	0.668154	1.11974	0.281154	0.775475
Delta	ENSG00000050730.15	TNIP3	protein_coding	-0.243054	-0.419123	0.68131	0.924754
Delta	ENSG00000050748.17	MAPK9	protein_coding	-0.504717	-1.93485	0.0728986	0.724834
Delta	ENSG00000050767.15	COL23A1	protein_coding	0.00781562	0.0156219	0.98775	0.997913
Delta	ENSG00000050820.16	BCAR1	protein_coding	0.530928	1.3717	0.191149	0.742436
Delta	ENSG00000051009.10	FAM160A2	protein_coding	0.646553	2.49841	0.0251412	0.724834
Delta	ENSG00000051108.14	HERPUD1	protein_coding	0.0482902	0.171471	0.866239	0.97359
Delta	ENSG00000051128.18	HOMER3	protein_coding	0.265898	0.886964	0.389671	0.826011
Delta	ENSG00000051180.16	RAD51	protein_coding	0.192501	0.356926	0.726323	0.938677
Delta	ENSG00000051341.13	POLQ	protein_coding	0.175544	0.349545	0.731739	0.939682
Delta	ENSG00000051382.8	PIK3CB	protein_coding	-0.238134	-1.28738	0.218266	0.756044
Delta	ENSG00000051523.10	CYBA	protein_coding	0.243828	0.744171	0.468742	0.856501
Delta	ENSG00000051596.9	THOC3	protein_coding	-0.52066	-1.01446	0.327104	0.797418
Delta	ENSG00000051620.10	HEBP2	protein_coding	-0.435767	-1.6658	0.117349	0.725374
Delta	ENSG00000051825.14	MPHOSPH9	protein_coding	0.17324	0.58313	0.568825	0.891539
Delta	ENSG00000052126.14	PLEKHA5	protein_coding	0.159261	0.565761	0.580265	0.894758
Delta	ENSG00000052344.15	PRSS8	protein_coding	0.574896	1.26021	0.22763	0.759211
Delta	ENSG00000052723.11	SIKE1	protein_coding	-0.41224	-1.25854	0.228217	0.759211
Delta	ENSG00000052749.13	RRP12	protein_coding	0.308848	1.08338	0.296444	0.783253
Delta	ENSG00000052795.12	FNIP2	protein_coding	-0.157806	-0.606386	0.553697	0.887405
Delta	ENSG00000052802.12	MSMO1	protein_coding	-0.0113742	-0.0303752	0.976185	0.996095
Delta	ENSG00000052841.14	TTC17	protein_coding	-0.461536	-2.44598	0.0278394	0.724834
Delta	ENSG00000052850.5	ALX4	protein_coding	0.744878	1.36778	0.192345	0.743626
Delta	ENSG00000053108.16	FSTL4	protein_coding	0.505406	0.574613	0.57442	0.893643
Delta	ENSG00000053254.15	FOXN3	protein_coding	-0.0483688	-0.198253	0.845619	0.967742
Delta	ENSG00000053328.8	METTL24	protein_coding	-0.162231	-0.209912	0.836677	0.965868
Delta	ENSG00000053371.12	AKR7A2	protein_coding	0.14786	0.527027	0.606198	0.902527
Delta	ENSG00000053372.4	MRTO4	protein_coding	0.511151	1.90819	0.0765042	0.724834
Delta	ENSG00000053438.8	NNAT	protein_coding	-0.0464729	-0.0808012	0.936712	0.988363
Delta	ENSG00000053501.12	USE1	protein_coding	0.0609347	0.245123	0.80982	0.959792
Delta	ENSG00000053524.11	MCF2L2	protein_coding	-0.647135	-1.31753	0.208239	0.75165
Delta	ENSG00000053702.14	NRIP2	protein_coding	0.339991	0.650055	0.525891	0.877739
Delta	ENSG00000053747.15	LAMA3	protein_coding	-0.174941	-0.494252	0.628582	0.908498
Delta	ENSG00000053770.11	AP5M1	protein_coding	-0.209647	-0.87372	0.396607	0.827451
Delta	ENSG00000053900.10	ANAPC4	protein_coding	-0.329736	-1.46041	0.165649	0.732459
Delta	ENSG00000053918.15	KCNQ1	protein_coding	0.814404	1.3484	0.198356	0.746983
Delta	ENSG00000054116.11	TRAPPC3	protein_coding	0.00281551	0.0142274	0.988844	0.997913
Delta	ENSG00000054118.13	THRAP3	protein_coding	-0.160029	-0.835082	0.41731	0.836381
Delta	ENSG00000054148.17	PHPT1	protein_coding	0.468081	1.29879	0.214428	0.755118
Delta	ENSG00000054179.11	ENTPD2	protein_coding	1.04578	2.67458	0.0177929	0.724834
Delta	ENSG00000054219.10	LY75	protein_coding	-1.69659	-2.63601	0.019199	0.724834
Delta	ENSG00000054267.20	ARID4B	protein_coding	-0.423558	-1.96624	0.0688502	0.724834
Delta	ENSG00000054277.12	OPN3	protein_coding	-0.838044	-3.85653	0.0016631	0.724834
Delta	ENSG00000054282.15	SDCCAG8	protein_coding	-0.465754	-1.76424	0.0988843	0.725374
Delta	ENSG00000054356.13	PTPRN	protein_coding	1.08401	1.30738	0.211573	0.752776
Delta	ENSG00000054392.12	HHAT	protein_coding	0.459031	1.36637	0.192777	0.743626
Delta	ENSG00000054523.17	KIF1B	protein_coding	-0.381452	-2.35292	0.0333208	0.724834
Delta	ENSG00000054598.6	FOXC1	protein_coding	0.457674	0.901944	0.381924	0.824337
Delta	ENSG00000054611.13	TBC1D22A	protein_coding	0.0146222	0.074908	0.941318	0.989434
Delta	ENSG00000054654.15	SYNE2	protein_coding	0.326386	1.35285	0.196962	0.746303
Delta	ENSG00000054690.13	PLEKHH1	protein_coding	0.131966	0.290213	0.77579	0.951024
Delta	ENSG00000054793.13	ATP9A	protein_coding	0.46988	1.53786	0.145761	0.725374
Delta	ENSG00000054796.12	SPO11	protein_coding	0.357114	0.514775	0.61452	0.904848
Delta	ENSG00000054803.3	CBLN4	protein_coding	-0.475396	-0.751794	0.464285	0.854672
Delta	ENSG00000054938.15	CHRDL2	protein_coding	0.242038	0.218818	0.829863	0.964416
Delta	ENSG00000054965.10	FAM168A	protein_coding	0.65736	1.93841	0.072429	0.724834
Delta	ENSG00000054967.12	RELT	protein_coding	0.651915	1.67777	0.114953	0.725374
Delta	ENSG00000054983.16	GALC	protein_coding	-0.365822	-1.11091	0.284812	0.777359
Delta	ENSG00000055044.10	NOP58	protein_coding	-0.206629	-0.763054	0.457749	0.852125
Delta	ENSG00000055070.16	SZRD1	protein_coding	0.274667	1.08954	0.293812	0.782201
Delta	ENSG00000055118.14	KCNH2	protein_coding	0.194959	0.313356	0.758503	0.945843
Delta	ENSG00000055130.15	CUL1	protein_coding	-0.52521	-2.39765	0.0305698	0.724834
Delta	ENSG00000055147.17	FAM114A2	protein_coding	-0.170116	-0.701268	0.494312	0.86752
Delta	ENSG00000055163.18	CYFIP2	protein_coding	-0.163709	-0.303085	0.766159	0.94855
Delta	ENSG00000055208.17	TAB2	protein_coding	0.328593	1.61892	0.127149	0.725374
Delta	ENSG00000055211.12	GINM1	protein_coding	-0.226615	-0.996204	0.335596	0.801784
Delta	ENSG00000055332.16	EIF2AK2	protein_coding	-0.362366	-1.08406	0.296154	0.783253
Delta	ENSG00000055483.19	USP36	protein_coding	0.216351	1.04078	0.315134	0.790493
Delta	ENSG00000055609.17	KMT2C	protein_coding	-0.0276845	-0.151201	0.881915	0.976315
Delta	ENSG00000055732.12	MCOLN3	protein_coding	-0.485039	-0.917201	0.374142	0.820276
Delta	ENSG00000055813.5	CCDC85A	protein_coding	0.234015	0.472078	0.643945	0.915193
Delta	ENSG00000055917.15	PUM2	protein_coding	-0.232497	-1.45508	0.167096	0.732459
Delta	ENSG00000055950.16	MRPL43	protein_coding	0.502728	1.6375	0.123183	0.725374
Delta	ENSG00000055955.15	ITIH4	protein_coding	-0.471155	-0.927226	0.369089	0.817434
Delta	ENSG00000055957.10	ITIH1	protein_coding	-0.829105	-1.0353	0.3176	0.791887
Delta	ENSG00000056050.6	C4orf27	protein_coding	-0.534861	-1.54678	0.143605	0.725374
Delta	ENSG00000056097.15	ZFR	protein_coding	0.0593406	0.362588	0.722179	0.937066
Delta	ENSG00000056277.15	ZNF280C	protein_coding	-0.149957	-0.562605	0.582356	0.895687
Delta	ENSG00000056291.17	NPFFR2	protein_coding	0.262079	0.316377	0.756256	0.945125
Delta	ENSG00000056487.15	PHF21B	protein_coding	2.12401	2.89099	0.0115758	0.724834
Delta	ENSG00000056558.10	TRAF1	protein_coding	-0.241805	-0.530245	0.604022	0.901494
Delta	ENSG00000056586.15	RC3H2	protein_coding	-0.216742	-1.16853	0.261573	0.769144
Delta	ENSG00000056736.9	IL17RB	protein_coding	-0.387238	-0.569375	0.577875	0.894547
Delta	ENSG00000056972.18	TRAF3IP2	protein_coding	0.390765	1.49988	0.155247	0.725374
Delta	ENSG00000056998.18	GYG2	protein_coding	0.644168	1.52416	0.149123	0.725374
Delta	ENSG00000057019.15	DCBLD2	protein_coding	-0.204502	-0.713944	0.486673	0.864466
Delta	ENSG00000057149.14	SERPINB3	protein_coding	-1.87796	-2.61051	0.020187	0.724834
Delta	ENSG00000057252.12	SOAT1	protein_coding	-1.16213	-2.87758	0.0118898	0.724834
Delta	ENSG00000057294.13	PKP2	protein_coding	-0.276844	-0.660528	0.519342	0.875943
Delta	ENSG00000057468.6	MSH4	protein_coding	0.32769	0.609103	0.551944	0.886799
Delta	ENSG00000057593.13	F7	protein_coding	-0.897973	-1.16527	0.262846	0.769833
Delta	ENSG00000057608.16	GDI2	protein_coding	-0.387131	-1.72826	0.105313	0.725374
Delta	ENSG00000057657.14	PRDM1	protein_coding	-0.304805	-0.416195	0.683403	0.924754
Delta	ENSG00000057663.12	ATG5	protein_coding	-0.460815	-1.6386	0.122953	0.725374
Delta	ENSG00000057704.10	TMCC3	protein_coding	0.0108132	0.0187831	0.985272	0.997889
Delta	ENSG00000057757.9	PITHD1	protein_coding	-0.256799	-1.12399	0.279405	0.775148
Delta	ENSG00000057935.13	MTA3	protein_coding	-0.144783	-0.450974	0.658724	0.917729
Delta	ENSG00000058056.8	USP13	protein_coding	0.214829	0.96393	0.350989	0.810352
Delta	ENSG00000058063.15	ATP11B	protein_coding	-0.252628	-1.17735	0.258147	0.766119
Delta	ENSG00000058085.14	LAMC2	protein_coding	-1.07609	-1.5966	0.132059	0.725374
Delta	ENSG00000058091.16	CDK14	protein_coding	0.211292	0.472146	0.643897	0.915193
Delta	ENSG00000058262.9	SEC61A1	protein_coding	-0.290717	-1.26279	0.226728	0.759211
Delta	ENSG00000058272.16	PPP1R12A	protein_coding	-0.00614324	-0.0274355	0.978489	0.99645
Delta	ENSG00000058335.15	RASGRF1	protein_coding	-0.856922	-1.39114	0.185303	0.739707
Delta	ENSG00000058404.19	CAMK2B	protein_coding	2.71592	4.40242	0.00056427	0.724834
Delta	ENSG00000058453.16	CROCC	protein_coding	0.71294	2.26136	0.0396983	0.724834
Delta	ENSG00000058600.15	POLR3E	protein_coding	0.384058	2.00918	0.0636444	0.724834
Delta	ENSG00000058668.14	ATP2B4	protein_coding	-0.0256581	-0.156356	0.877923	0.97556
Delta	ENSG00000058673.15	ZC3H11A	protein_coding	-0.12548	-0.773389	0.451801	0.850037
Delta	ENSG00000058729.10	RIOK2	protein_coding	0.035658	0.138716	0.891596	0.97864
Delta	ENSG00000058799.13	YIPF1	protein_coding	-0.537173	-2.18903	0.045529	0.724834
Delta	ENSG00000058804.11	NDC1	protein_coding	-0.207873	-0.670285	0.513282	0.874163
Delta	ENSG00000058866.14	DGKG	protein_coding	-0.516274	-1.01588	0.326449	0.796898
Delta	ENSG00000059122.16	FLYWCH1	protein_coding	0.653305	1.53969	0.145317	0.725374
Delta	ENSG00000059145.18	UNKL	protein_coding	0.531449	1.75697	0.100155	0.725374
Delta	ENSG00000059377.15	TBXAS1	protein_coding	-0.903942	-1.6903	0.112491	0.725374
Delta	ENSG00000059378.12	PARP12	protein_coding	-0.0646366	-0.299078	0.769153	0.949041
Delta	ENSG00000059573.8	ALDH18A1	protein_coding	-0.21544	-0.889216	0.388499	0.826011
Delta	ENSG00000059588.9	TARBP1	protein_coding	-0.343954	-1.21795	0.242823	0.761386
Delta	ENSG00000059691.11	GATB	protein_coding	-0.156899	-0.676234	0.509607	0.873637
Delta	ENSG00000059728.10	MXD1	protein_coding	-0.131916	-0.383286	0.707106	0.933888
Delta	ENSG00000059758.7	CDK17	protein_coding	0.140435	0.804332	0.434283	0.842669
Delta	ENSG00000059769.19	DNAJC25	protein_coding	-0.281048	-0.99836	0.334585	0.801136
Delta	ENSG00000059804.15	SLC2A3	protein_coding	0.576768	1.43566	0.172461	0.735459
Delta	ENSG00000059915.16	PSD	protein_coding	0.391851	0.649026	0.526537	0.877934
Delta	ENSG00000060069.16	CTDP1	protein_coding	0.0504139	0.227502	0.823231	0.96263
Delta	ENSG00000060138.12	YBX3	protein_coding	0.229923	1.22192	0.241363	0.761386
Delta	ENSG00000060140.8	STYK1	protein_coding	-0.526208	-1.05368	0.309386	0.786961
Delta	ENSG00000060237.16	WNK1	protein_coding	-0.123838	-0.506823	0.61995	0.906087
Delta	ENSG00000060303.5	RPS17P5	processed_pseudogene	-2.23528	-2.78589	0.014272	0.724834
Delta	ENSG00000060339.13	CCAR1	protein_coding	0.0751877	0.404149	0.692041	0.92788
Delta	ENSG00000060491.16	OGFR	protein_coding	0.917065	2.58948	0.0210388	0.724834
Delta	ENSG00000060558.3	GNA15	protein_coding	-0.251171	-0.606479	0.553638	0.887396
Delta	ENSG00000060566.13	CREB3L3	protein_coding	-0.599018	-0.717275	0.484677	0.863354
Delta	ENSG00000060642.10	PIGV	protein_coding	0.385312	1.4855	0.158972	0.728943
Delta	ENSG00000060656.19	PTPRU	protein_coding	0.672514	1.91252	0.0759073	0.724834
Delta	ENSG00000060688.12	SNRNP40	protein_coding	-0.164096	-0.706537	0.491128	0.865923
Delta	ENSG00000060709.13	RIMBP2	protein_coding	0.221412	0.24501	0.809905	0.959792
Delta	ENSG00000060718.19	COL11A1	protein_coding	0.121214	0.0875178	0.931465	0.987425
Delta	ENSG00000060749.14	QSER1	protein_coding	-0.000222563	-0.000882058	0.999308	0.999877
Delta	ENSG00000060762.18	MPC1	protein_coding	-0.364628	-1.26512	0.225916	0.759012
Delta	ENSG00000060971.17	ACAA1	protein_coding	0.229706	0.952114	0.356747	0.812267
Delta	ENSG00000060982.14	BCAT1	protein_coding	-0.523992	-0.890964	0.387592	0.82544
Delta	ENSG00000061273.17	HDAC7	protein_coding	0.477281	1.82816	0.0883118	0.724834
Delta	ENSG00000061337.15	LZTS1	protein_coding	1.20861	2.03215	0.0610085	0.724834
Delta	ENSG00000061455.10	PRDM6	protein_coding	0.728424	1.10516	0.287212	0.777884
Delta	ENSG00000061656.9	SPAG4	protein_coding	0.486637	1.2618	0.227074	0.759211
Delta	ENSG00000061676.14	NCKAP1	protein_coding	-0.377284	-1.43553	0.172498	0.735459
Delta	ENSG00000061794.12	MRPS35	protein_coding	-0.346197	-1.84141	0.0862504	0.724834
Delta	ENSG00000061918.12	GUCY1B3	protein_coding	0.00538715	0.0108599	0.991484	0.998394
Delta	ENSG00000061936.9	SFSWAP	protein_coding	0.399342	0.972705	0.346755	0.807945
Delta	ENSG00000061938.16	TNK2	protein_coding	0.523992	2.22327	0.0426754	0.724834
Delta	ENSG00000061987.14	MON2	protein_coding	-0.372326	-1.55451	0.14176	0.725374
Delta	ENSG00000062038.13	CDH3	protein_coding	-0.243662	-0.790806	0.441886	0.846445
Delta	ENSG00000062096.14	ARSF	protein_coding	-0.202182	-0.409214	0.688404	0.926224
Delta	ENSG00000062194.15	GPBP1	protein_coding	-0.311672	-1.85015	0.0849157	0.724834
Delta	ENSG00000062282.14	DGAT2	protein_coding	0.0327874	0.0850378	0.933402	0.98769
Delta	ENSG00000062370.16	ZNF112	protein_coding	-0.369522	-1.1007	0.289084	0.779669
Delta	ENSG00000062485.18	CS	protein_coding	0.0236192	0.116361	0.908973	0.98196
Delta	ENSG00000062524.15	LTK	protein_coding	0.535151	0.936035	0.364687	0.814889
Delta	ENSG00000062582.13	MRPS24	protein_coding	0.206431	0.702362	0.49365	0.867169
Delta	ENSG00000062598.17	ELMO2	protein_coding	-0.0911333	-0.416344	0.683297	0.924754
Delta	ENSG00000062650.17	WAPL	protein_coding	-0.256481	-0.97349	0.346378	0.807666
Delta	ENSG00000062716.10	VMP1	protein_coding	-0.152623	-0.891007	0.387569	0.82544
Delta	ENSG00000062725.9	APPBP2	protein_coding	-0.443608	-2.08101	0.0557333	0.724834
Delta	ENSG00000062822.12	POLD1	protein_coding	0.472002	1.45003	0.168479	0.733742
Delta	ENSG00000063015.19	SEZ6	protein_coding	1.19204	2.20846	0.0438889	0.724834
Delta	ENSG00000063046.17	EIF4B	protein_coding	0.0411999	0.179407	0.860118	0.971867
Delta	ENSG00000063127.15	SLC6A16	protein_coding	0.619842	1.03185	0.319159	0.792923
Delta	ENSG00000063169.10	GLTSCR1	protein_coding	-0.0978611	-0.276332	0.78622	0.953542
Delta	ENSG00000063176.15	SPHK2	protein_coding	0.344838	0.967454	0.349284	0.809076
Delta	ENSG00000063177.12	RPL18	protein_coding	0.235146	0.78684	0.444132	0.847482
Delta	ENSG00000063180.8	CA11	protein_coding	0.0357978	0.0993467	0.922233	0.984962
Delta	ENSG00000063241.7	ISOC2	protein_coding	0.519255	1.64059	0.122535	0.725374
Delta	ENSG00000063244.12	U2AF2	protein_coding	0.426548	2.1539	0.04864	0.724834
Delta	ENSG00000063245.14	EPN1	protein_coding	0.323896	1.52788	0.148204	0.725374
Delta	ENSG00000063322.13	MED29	protein_coding	0.00327542	0.0140742	0.988964	0.997913
Delta	ENSG00000063438.16	AHRR	protein_coding	0.137352	0.265603	0.79431	0.955966
Delta	ENSG00000063587.13	ZNF275	protein_coding	0.531641	1.40932	0.179967	0.738598
Delta	ENSG00000063601.16	MTMR1	protein_coding	-0.221036	-0.795929	0.438997	0.84496
Delta	ENSG00000063660.8	GPC1	protein_coding	0.512067	1.33034	0.204089	0.74916
Delta	ENSG00000063761.15	ADCK1	protein_coding	0.121469	0.404934	0.691477	0.927451
Delta	ENSG00000063854.12	HAGH	protein_coding	0.37198	1.40114	0.182352	0.739707
Delta	ENSG00000063978.15	RNF4	protein_coding	-0.269468	-1.33607	0.202255	0.748809
Delta	ENSG00000064012.21	CASP8	protein_coding	-0.721172	-2.37375	0.032012	0.724834
Delta	ENSG00000064042.17	LIMCH1	protein_coding	-0.593122	-1.42129	0.176523	0.736986
Delta	ENSG00000064102.14	ASUN	protein_coding	-0.248905	-1.05915	0.306975	0.785862
Delta	ENSG00000064115.10	TM7SF3	protein_coding	-0.262168	-1.36689	0.192619	0.743626
Delta	ENSG00000064195.7	DLX3	protein_coding	-0.541889	-0.878741	0.393967	0.827314
Delta	ENSG00000064199.6	SPA17	protein_coding	-0.0438609	-0.117849	0.907815	0.981625
Delta	ENSG00000064201.15	TSPAN32	protein_coding	0.316937	0.546448	0.593124	0.899305
Delta	ENSG00000064205.10	WISP2	protein_coding	1.78081	2.17533	0.0467189	0.724834
Delta	ENSG00000064218.4	DMRT3	protein_coding	0.669248	0.827862	0.421256	0.837274
Delta	ENSG00000064225.12	ST3GAL6	protein_coding	-0.885296	-2.31102	0.0361094	0.724834
Delta	ENSG00000064270.12	ATP2C2	protein_coding	0.0779042	0.166654	0.86996	0.974379
Delta	ENSG00000064300.8	NGFR	protein_coding	-0.0560828	-0.0689117	0.946008	0.990156
Delta	ENSG00000064309.14	CDON	protein_coding	-0.376498	-1.54493	0.144051	0.725374
Delta	ENSG00000064313.11	TAF2	protein_coding	-0.245111	-0.814409	0.428673	0.840126
Delta	ENSG00000064393.15	HIPK2	protein_coding	0.0182449	0.0859234	0.932711	0.987501
Delta	ENSG00000064419.13	TNPO3	protein_coding	-0.288181	-1.48577	0.158899	0.728943
Delta	ENSG00000064489.22	BORCS8-MEF2B	protein_coding	0.704732	2.26946	0.039091	0.724834
Delta	ENSG00000064490.13	RFXANK	protein_coding	0.34213	1.90354	0.0771497	0.724834
Delta	ENSG00000064545.14	TMEM161A	protein_coding	0.382863	1.06384	0.304916	0.785862
Delta	ENSG00000064547.13	LPAR2	protein_coding	0.532084	1.5084	0.153073	0.725374
Delta	ENSG00000064601.16	CTSA	protein_coding	0.132334	0.538281	0.598605	0.900242
Delta	ENSG00000064607.16	SUGP2	protein_coding	0.147165	0.658518	0.520595	0.876269
Delta	ENSG00000064651.13	SLC12A2	protein_coding	-0.63377	-1.9057	0.0768488	0.724834
Delta	ENSG00000064652.10	SNX24	protein_coding	-0.263269	-0.954865	0.3554	0.811801
Delta	ENSG00000064655.18	EYA2	protein_coding	0.908351	2.99287	0.00944138	0.724834
Delta	ENSG00000064666.14	CNN2	protein_coding	0.431057	1.65202	0.12016	0.725374
Delta	ENSG00000064687.12	ABCA7	protein_coding	0.487738	1.62898	0.124988	0.725374
Delta	ENSG00000064692.18	SNCAIP	protein_coding	0.17159	0.154751	0.879166	0.97556
Delta	ENSG00000064703.11	DDX20	protein_coding	-0.275916	-0.787525	0.443744	0.847371
Delta	ENSG00000064726.9	BTBD1	protein_coding	-0.341247	-1.22017	0.242003	0.761386
Delta	ENSG00000064763.10	FAR2	protein_coding	-0.137733	-0.348218	0.732714	0.939901
Delta	ENSG00000064787.12	BCAS1	protein_coding	-0.122457	-0.230886	0.820651	0.962332
Delta	ENSG00000064835.10	POU1F1	protein_coding	-0.0380796	-0.0419483	0.967116	0.994315
Delta	ENSG00000064886.13	CHI3L2	protein_coding	-0.0206523	-0.0247467	0.980597	0.99696
Delta	ENSG00000064932.15	SBNO2	protein_coding	0.628223	2.50779	0.0246854	0.724834
Delta	ENSG00000064933.16	PMS1	protein_coding	0.104082	0.45225	0.657826	0.917674
Delta	ENSG00000064961.18	HMG20B	protein_coding	0.339563	1.72214	0.106443	0.725374
Delta	ENSG00000064989.12	CALCRL	protein_coding	-0.205387	-0.209221	0.837206	0.965868
Delta	ENSG00000064995.16	TAF11	protein_coding	-0.10463	-0.565487	0.580447	0.894758
Delta	ENSG00000064999.13	ANKS1A	protein_coding	0.0935192	0.436587	0.668885	0.922056
Delta	ENSG00000065000.15	AP3D1	protein_coding	0.483435	2.36521	0.0325427	0.724834
Delta	ENSG00000065029.14	ZNF76	protein_coding	0.218043	0.969721	0.348191	0.808712
Delta	ENSG00000065054.13	SLC9A3R2	protein_coding	0.589822	2.12295	0.051543	0.724834
Delta	ENSG00000065057.7	NTHL1	protein_coding	0.506531	1.70549	0.10957	0.725374
Delta	ENSG00000065060.16	UHRF1BP1	protein_coding	-0.145223	-0.850525	0.408952	0.832617
Delta	ENSG00000065135.8	GNAI3	protein_coding	-0.703926	-2.37838	0.0317274	0.724834
Delta	ENSG00000065150.18	IPO5	protein_coding	-0.0142799	-0.076867	0.939787	0.988955
Delta	ENSG00000065154.11	OAT	protein_coding	-0.306815	-1.48798	0.158323	0.728005
Delta	ENSG00000065183.15	WDR3	protein_coding	-0.247851	-0.862613	0.402487	0.829896
Delta	ENSG00000065243.18	PKN2	protein_coding	-0.187323	-0.802178	0.435488	0.843359
Delta	ENSG00000065268.10	WDR18	protein_coding	0.480544	1.57851	0.136157	0.725374
Delta	ENSG00000065308.4	TRAM2	protein_coding	0.34384	1.01705	0.325913	0.796183
Delta	ENSG00000065320.8	NTN1	protein_coding	0.782642	1.81295	0.090733	0.724834
Delta	ENSG00000065325.12	GLP2R	protein_coding	-0.253348	-0.282501	0.781579	0.952262
Delta	ENSG00000065328.16	MCM10	protein_coding	0.505191	0.887869	0.389199	0.826011
Delta	ENSG00000065357.19	DGKA	protein_coding	0.207751	0.557204	0.585944	0.896883
Delta	ENSG00000065361.14	ERBB3	protein_coding	0.0694538	0.245295	0.809689	0.959792
Delta	ENSG00000065371.17	ROPN1	protein_coding	-0.21764	-0.456142	0.655091	0.917499
Delta	ENSG00000065413.16	ANKRD44	protein_coding	-0.29124	-0.758771	0.460228	0.853312
Delta	ENSG00000065427.14	KARS	protein_coding	-0.22817	-1.18795	0.254078	0.764498
Delta	ENSG00000065457.10	ADAT1	protein_coding	-0.207449	-0.88031	0.393145	0.827314
Delta	ENSG00000065485.17	PDIA5	protein_coding	-0.123647	-0.613866	0.548879	0.885696
Delta	ENSG00000065491.8	TBC1D22B	protein_coding	-0.0768574	-0.295384	0.771916	0.950414
Delta	ENSG00000065518.7	NDUFB4	protein_coding	0.0549007	0.235762	0.816937	0.961308
Delta	ENSG00000065526.10	SPEN	protein_coding	-0.407998	-1.69933	0.110746	0.725374
Delta	ENSG00000065534.18	MYLK	protein_coding	0.716056	1.39903	0.182971	0.739707
Delta	ENSG00000065548.17	ZC3H15	protein_coding	-0.286448	-1.13932	0.273167	0.773292
Delta	ENSG00000065559.14	MAP2K4	protein_coding	-0.601993	-2.55265	0.0226138	0.724834
Delta	ENSG00000065600.12	TMEM206	protein_coding	0.19317	0.681403	0.506427	0.872155
Delta	ENSG00000065609.14	SNAP91	protein_coding	-0.41261	-0.447016	0.661513	0.918981
Delta	ENSG00000065613.13	SLK	protein_coding	-0.208365	-0.976997	0.344698	0.807368
Delta	ENSG00000065615.13	CYB5R4	protein_coding	-0.568406	-2.44418	0.0279371	0.724834
Delta	ENSG00000065618.16	COL17A1	protein_coding	0.300898	0.494396	0.628483	0.908495
Delta	ENSG00000065621.14	GSTO2	protein_coding	0.276504	0.71201	0.487834	0.864558
Delta	ENSG00000065665.20	SEC61A2	protein_coding	0.127681	0.631158	0.537826	0.881412
Delta	ENSG00000065675.14	PRKCQ	protein_coding	-0.916446	-2.3919	0.0309107	0.724834
Delta	ENSG00000065717.14	TLE2	protein_coding	0.529061	1.85745	0.0838129	0.724834
Delta	ENSG00000065802.11	ASB1	protein_coding	0.258116	1.00641	0.330831	0.799191
Delta	ENSG00000065809.13	FAM107B	protein_coding	-0.214483	-0.698965	0.495708	0.867952
Delta	ENSG00000065833.8	ME1	protein_coding	-0.645275	-1.28352	0.21958	0.756044
Delta	ENSG00000065882.15	TBC1D1	protein_coding	0.0340155	0.170862	0.866709	0.973704
Delta	ENSG00000065883.14	CDK13	protein_coding	-0.217079	-0.900032	0.382907	0.824337
Delta	ENSG00000065911.11	MTHFD2	protein_coding	-0.259176	-1.01956	0.32476	0.795441
Delta	ENSG00000065923.9	SLC9A7	protein_coding	0.190809	0.574222	0.574678	0.893795
Delta	ENSG00000065970.8	FOXJ2	protein_coding	0.323793	1.142	0.272086	0.772847
Delta	ENSG00000065978.17	YBX1	protein_coding	-0.0615787	-0.227935	0.822901	0.962544
Delta	ENSG00000065989.15	PDE4A	protein_coding	0.0344745	0.11312	0.911497	0.982371
Delta	ENSG00000066027.11	PPP2R5A	protein_coding	-0.284658	-0.962922	0.351478	0.810507
Delta	ENSG00000066032.18	CTNNA2	protein_coding	1.5197	1.95151	0.0707235	0.724834
Delta	ENSG00000066044.13	ELAVL1	protein_coding	-0.00332676	-0.0150288	0.988215	0.997913
Delta	ENSG00000066056.13	TIE1	protein_coding	-0.384374	-0.591713	0.563217	0.89052
Delta	ENSG00000066084.12	DIP2B	protein_coding	-0.155096	-1.06016	0.306527	0.785862
Delta	ENSG00000066117.14	SMARCD1	protein_coding	0.310994	1.49123	0.157478	0.726977
Delta	ENSG00000066135.12	KDM4A	protein_coding	-0.197183	-0.755966	0.461857	0.853546
Delta	ENSG00000066136.19	NFYC	protein_coding	-0.170541	-0.75027	0.465174	0.855137
Delta	ENSG00000066185.12	ZMYND12	protein_coding	-0.889445	-1.61965	0.126991	0.725374
Delta	ENSG00000066230.10	SLC9A3	protein_coding	0.713492	1.42618	0.175134	0.736339
Delta	ENSG00000066248.14	NGEF	protein_coding	0.698303	1.58484	0.134711	0.725374
Delta	ENSG00000066279.16	ASPM	protein_coding	0.373876	0.758532	0.460367	0.853312
Delta	ENSG00000066294.14	CD84	protein_coding	-0.98953	-2.25931	0.0398535	0.724834
Delta	ENSG00000066322.12	ELOVL1	protein_coding	-0.046139	-0.203049	0.841937	0.966707
Delta	ENSG00000066336.11	SPI1	protein_coding	-0.0675291	-0.142206	0.888887	0.977784
Delta	ENSG00000066379.14	ZNRD1	protein_coding	-0.283645	-1.07782	0.298837	0.784308
Delta	ENSG00000066382.16	MPPED2	protein_coding	0.466558	0.380434	0.709176	0.934639
Delta	ENSG00000066405.12	CLDN18	protein_coding	0.36256	0.575895	0.573576	0.893254
Delta	ENSG00000066422.4	ZBTB11	protein_coding	-0.299473	-1.35607	0.195959	0.745441
Delta	ENSG00000066427.21	ATXN3	protein_coding	-0.63506	-1.87525	0.0811816	0.724834
Delta	ENSG00000066455.12	GOLGA5	protein_coding	-0.491635	-2.17212	0.0470018	0.724834
Delta	ENSG00000066468.20	FGFR2	protein_coding	0.00055402	0.0011904	0.999067	0.99986
Delta	ENSG00000066557.5	LRRC40	protein_coding	-0.534475	-1.63994	0.12267	0.725374
Delta	ENSG00000066583.11	ISOC1	protein_coding	-0.0157329	-0.0568469	0.955448	0.991802
Delta	ENSG00000066629.16	EML1	protein_coding	0.0487508	0.172023	0.865814	0.97348
Delta	ENSG00000066651.17	TRMT11	protein_coding	-0.459586	-1.71215	0.108309	0.725374
Delta	ENSG00000066654.12	THUMPD1	protein_coding	-0.105456	-0.538906	0.598184	0.900023
Delta	ENSG00000066697.14	MSANTD3	protein_coding	0.0665462	0.286902	0.778274	0.951727
Delta	ENSG00000066735.14	KIF26A	protein_coding	1.10657	2.42525	0.0289808	0.724834
Delta	ENSG00000066739.11	ATG2B	protein_coding	-0.04375	-0.176949	0.862013	0.972024
Delta	ENSG00000066777.8	ARFGEF1	protein_coding	-0.462697	-2.0133	0.0631644	0.724834
Delta	ENSG00000066813.14	ACSM2B	protein_coding	1.40299	1.66371	0.117771	0.725374
Delta	ENSG00000066827.15	ZFAT	protein_coding	-0.66276	-2.43403	0.0284922	0.724834
Delta	ENSG00000066855.15	MTFR1	protein_coding	-0.279458	-0.950968	0.357309	0.812267
Delta	ENSG00000066923.17	STAG3	protein_coding	0.387753	1.26322	0.22658	0.759211
Delta	ENSG00000066926.10	FECH	protein_coding	-0.154788	-0.621257	0.544139	0.883451
Delta	ENSG00000066933.15	MYO9A	protein_coding	0.185817	0.666799	0.515442	0.874754
Delta	ENSG00000067048.16	DDX3Y	protein_coding	0.119723	0.155383	0.878676	0.97556
Delta	ENSG00000067057.16	PFKP	protein_coding	0.269798	1.19954	0.249681	0.762377
Delta	ENSG00000067064.10	IDI1	protein_coding	0.180738	0.614916	0.548204	0.88569
Delta	ENSG00000067066.16	SP100	protein_coding	-0.207345	-0.797596	0.438059	0.844296
Delta	ENSG00000067082.14	KLF6	protein_coding	-0.117638	-0.588534	0.565291	0.891196
Delta	ENSG00000067113.16	PLPP1	protein_coding	-0.146372	-0.340537	0.738369	0.940846
Delta	ENSG00000067141.16	NEO1	protein_coding	0.328474	1.40995	0.179786	0.738598
Delta	ENSG00000067167.7	TRAM1	protein_coding	-0.319118	-1.56983	0.13816	0.725374
Delta	ENSG00000067177.14	PHKA1	protein_coding	0.0436573	0.12936	0.898862	0.97994
Delta	ENSG00000067182.7	TNFRSF1A	protein_coding	0.121215	0.533069	0.602116	0.901298
Delta	ENSG00000067191.15	CACNB1	protein_coding	0.193216	0.50906	0.61842	0.905361
Delta	ENSG00000067208.14	EVI5	protein_coding	-0.612348	-1.69463	0.111651	0.725374
Delta	ENSG00000067221.13	STOML1	protein_coding	0.208428	0.714435	0.486378	0.864312
Delta	ENSG00000067225.17	PKM	protein_coding	-0.0465615	-0.118801	0.907074	0.981551
Delta	ENSG00000067248.9	DHX29	protein_coding	-0.00542854	-0.0237359	0.981389	0.997122
Delta	ENSG00000067334.13	DNTTIP2	protein_coding	-0.677586	-2.25686	0.0400402	0.724834
Delta	ENSG00000067365.14	METTL22	protein_coding	0.220464	1.18313	0.25592	0.764929
Delta	ENSG00000067369.13	TP53BP1	protein_coding	0.0607017	0.309306	0.761519	0.947115
Delta	ENSG00000067445.20	TRO	protein_coding	0.753735	1.12026	0.280937	0.775381
Delta	ENSG00000067533.5	RRP15	protein_coding	-0.0487055	-0.187642	0.853776	0.9704
Delta	ENSG00000067560.10	RHOA	protein_coding	-0.353974	-1.04243	0.314395	0.790371
Delta	ENSG00000067596.10	DHX8	protein_coding	-0.289811	-1.80389	0.092201	0.724834
Delta	ENSG00000067601.7	PMS2P4	transcribed_unprocessed_pseudogene	-0.519415	-1.38448	0.18729	0.741527
Delta	ENSG00000067606.15	PRKCZ	protein_coding	0.645629	2.41037	0.0298272	0.724834
Delta	ENSG00000067646.11	ZFY	protein_coding	0.801656	0.904324	0.380703	0.82395
Delta	ENSG00000067704.9	IARS2	protein_coding	-0.568539	-2.00303	0.0643668	0.724834
Delta	ENSG00000067715.13	SYT1	protein_coding	-0.326138	-0.535188	0.600687	0.900992
Delta	ENSG00000067798.13	NAV3	protein_coding	0.127146	0.245081	0.809852	0.959792
Delta	ENSG00000067829.18	IDH3G	protein_coding	0.459465	2.45401	0.0274094	0.724834
Delta	ENSG00000067836.12	ROGDI	protein_coding	0.580304	2.21526	0.0433275	0.724834
Delta	ENSG00000067840.12	PDZD4	protein_coding	-0.136784	-0.236746	0.816189	0.961166
Delta	ENSG00000067842.17	ATP2B3	protein_coding	0.916299	1.52216	0.149619	0.725374
Delta	ENSG00000067900.7	ROCK1	protein_coding	-0.503172	-2.15611	0.0484385	0.724834
Delta	ENSG00000067955.13	CBFB	protein_coding	-0.294368	-1.19739	0.250492	0.762714
Delta	ENSG00000067992.12	PDK3	protein_coding	-0.35395	-1.72476	0.105958	0.725374
Delta	ENSG00000068001.13	HYAL2	protein_coding	0.14478	0.545936	0.593466	0.899323
Delta	ENSG00000068024.16	HDAC4	protein_coding	0.437507	2.67556	0.0177586	0.724834
Delta	ENSG00000068028.17	RASSF1	protein_coding	-0.0293997	-0.0789509	0.938158	0.988626
Delta	ENSG00000068078.17	FGFR3	protein_coding	0.219797	0.491003	0.630822	0.909008
Delta	ENSG00000068079.7	IFI35	protein_coding	-0.139233	-0.43617	0.669181	0.922118
Delta	ENSG00000068097.14	HEATR6	protein_coding	0.178956	0.827515	0.421446	0.837398
Delta	ENSG00000068120.14	COASY	protein_coding	0.0665797	0.357553	0.725864	0.938677
Delta	ENSG00000068137.14	PLEKHH3	protein_coding	0.329904	1.03559	0.317471	0.791853
Delta	ENSG00000068305.17	MEF2A	protein_coding	-0.093754	-0.342172	0.737164	0.940565
Delta	ENSG00000068308.13	OTUD5	protein_coding	-0.113581	-0.649964	0.525948	0.877739
Delta	ENSG00000068323.16	TFE3	protein_coding	0.0917312	0.391384	0.701243	0.931438
Delta	ENSG00000068354.15	TBC1D25	protein_coding	0.366294	1.4112	0.179424	0.738254
Delta	ENSG00000068366.19	ACSL4	protein_coding	-0.429333	-1.4862	0.158787	0.72871
Delta	ENSG00000068383.18	INPP5A	protein_coding	0.0439293	0.212802	0.834464	0.965471
Delta	ENSG00000068394.10	GPKOW	protein_coding	-0.0896475	-0.349486	0.731782	0.939682
Delta	ENSG00000068400.13	GRIPAP1	protein_coding	0.287547	1.23395	0.23698	0.761386
Delta	ENSG00000068438.14	FTSJ1	protein_coding	0.422131	2.26279	0.0395906	0.724834
Delta	ENSG00000068489.12	PRR11	protein_coding	0.192603	0.499386	0.62505	0.907685
Delta	ENSG00000068615.16	REEP1	protein_coding	1.69633	1.39342	0.184625	0.739707
Delta	ENSG00000068650.18	ATP11A	protein_coding	0.197504	1.18149	0.256551	0.76495
Delta	ENSG00000068654.15	POLR1A	protein_coding	0.251795	0.840699	0.414257	0.8345
Delta	ENSG00000068697.6	LAPTM4A	protein_coding	0.571318	2.14149	0.0497853	0.724834
Delta	ENSG00000068724.15	TTC7A	protein_coding	0.0719936	0.318837	0.754427	0.944837
Delta	ENSG00000068745.14	IP6K2	protein_coding	0.208682	1.25934	0.227935	0.759211
Delta	ENSG00000068781.21	STON1-GTF2A1L	protein_coding	-0.285892	-0.770215	0.453622	0.850486
Delta	ENSG00000068784.12	SRBD1	protein_coding	-0.243159	-0.823273	0.423777	0.838469
Delta	ENSG00000068796.16	KIF2A	protein_coding	-0.384253	-1.50988	0.152701	0.725374
Delta	ENSG00000068831.18	RASGRP2	protein_coding	0.843107	1.98344	0.0667207	0.724834
Delta	ENSG00000068878.14	PSME4	protein_coding	-0.191439	-0.853481	0.407365	0.83205
Delta	ENSG00000068885.14	IFT80	protein_coding	0.184543	0.554932	0.587458	0.897165
Delta	ENSG00000068903.19	SIRT2	protein_coding	0.104157	0.407327	0.689758	0.926742
Delta	ENSG00000068912.13	ERLEC1	protein_coding	-0.673149	-3.17874	0.00649985	0.724834
Delta	ENSG00000068971.13	PPP2R5B	protein_coding	0.0229538	0.0561358	0.956005	0.991802
Delta	ENSG00000068976.13	PYGM	protein_coding	-0.0319241	-0.0480992	0.962298	0.993419
Delta	ENSG00000068985.4	PAGE1	protein_coding	0.617672	1.00656	0.33076	0.799191
Delta	ENSG00000069011.15	PITX1	protein_coding	0.829216	2.11314	0.0524955	0.724834
Delta	ENSG00000069018.17	TRPC7	protein_coding	0.738845	1.32227	0.206694	0.750777
Delta	ENSG00000069020.18	MAST4	protein_coding	0.801674	1.64517	0.121578	0.725374
Delta	ENSG00000069122.18	ADGRF5	protein_coding	0.289822	0.428872	0.674363	0.922739
Delta	ENSG00000069188.16	SDK2	protein_coding	-0.24941	-0.354367	0.728199	0.939006
Delta	ENSG00000069206.15	ADAM7	protein_coding	0.958889	1.41709	0.177726	0.736986
Delta	ENSG00000069248.11	NUP133	protein_coding	-0.538146	-2.13222	0.0506568	0.724834
Delta	ENSG00000069275.12	NUCKS1	protein_coding	0.270671	0.994021	0.336622	0.80248
Delta	ENSG00000069329.15	VPS35	protein_coding	-0.738444	-2.22395	0.0426208	0.724834
Delta	ENSG00000069345.11	DNAJA2	protein_coding	-0.304675	-1.17324	0.259738	0.767088
Delta	ENSG00000069399.12	BCL3	protein_coding	0.781239	1.53988	0.14527	0.725374
Delta	ENSG00000069424.14	KCNAB2	protein_coding	-0.00026003	-0.000638232	0.9995	0.999877
Delta	ENSG00000069431.10	ABCC9	protein_coding	1.21049	1.19673	0.250742	0.762714
Delta	ENSG00000069482.6	GAL	protein_coding	0.133862	0.232538	0.819393	0.961848
Delta	ENSG00000069493.14	CLEC2D	protein_coding	-0.878926	-2.22753	0.0423322	0.724834
Delta	ENSG00000069509.5	FUNDC1	protein_coding	-0.624755	-1.79234	0.0941056	0.724834
Delta	ENSG00000069535.13	MAOB	protein_coding	-0.761245	-1.151	0.268485	0.771774
Delta	ENSG00000069667.15	RORA	protein_coding	0.128627	0.660356	0.519449	0.875943
Delta	ENSG00000069696.6	DRD4	protein_coding	1.35545	2.06225	0.0577064	0.724834
Delta	ENSG00000069702.10	TGFBR3	protein_coding	-0.541132	-1.64343	0.121941	0.725374
Delta	ENSG00000069712.10	KIAA1107	protein_coding	-0.472419	-1.40259	0.181928	0.739332
Delta	ENSG00000069764.9	PLA2G10	protein_coding	0.66556	0.769306	0.454145	0.850779
Delta	ENSG00000069812.11	HES2	protein_coding	1.92111	2.32152	0.0353908	0.724834
Delta	ENSG00000069849.10	ATP1B3	protein_coding	0.12111	0.288194	0.777304	0.951299
Delta	ENSG00000069869.15	NEDD4	protein_coding	0.0806074	0.233696	0.818511	0.961647
Delta	ENSG00000069943.9	PIGB	protein_coding	-0.582678	-2.04456	0.0596274	0.724834
Delta	ENSG00000069956.11	MAPK6	protein_coding	-0.438307	-1.55612	0.141377	0.725374
Delta	ENSG00000069966.18	GNB5	protein_coding	0.0968052	0.269993	0.790996	0.954678
Delta	ENSG00000069974.15	RAB27A	protein_coding	-0.320574	-0.819883	0.425645	0.839198
Delta	ENSG00000069998.12	CECR5	protein_coding	0.0609369	0.222174	0.827299	0.963809
Delta	ENSG00000070010.18	UFD1L	protein_coding	0.0244259	0.118006	0.907693	0.981597
Delta	ENSG00000070018.8	LRP6	protein_coding	0.0642081	0.223234	0.826489	0.963652
Delta	ENSG00000070019.4	GUCY2C	protein_coding	-0.293334	-0.749199	0.465799	0.855622
Delta	ENSG00000070031.3	SCT	protein_coding	0.472656	0.662309	0.518232	0.875943
Delta	ENSG00000070047.11	PHRF1	protein_coding	0.500559	2.22888	0.0422248	0.724834
Delta	ENSG00000070061.14	IKBKAP	protein_coding	-0.160495	-0.791687	0.441389	0.846298
Delta	ENSG00000070081.15	NUCB2	protein_coding	-0.448011	-1.0793	0.298197	0.783807
Delta	ENSG00000070087.13	PFN2	protein_coding	-0.28432	-0.908875	0.378375	0.822607
Delta	ENSG00000070159.13	PTPN3	protein_coding	0.095792	0.352666	0.729447	0.939166
Delta	ENSG00000070182.17	SPTB	protein_coding	0.753011	1.77495	0.097037	0.724834
Delta	ENSG00000070190.12	DAPP1	protein_coding	-0.78803	-2.01477	0.0629934	0.724834
Delta	ENSG00000070193.4	FGF10	protein_coding	-0.0293728	-0.0414242	0.967527	0.994384
Delta	ENSG00000070214.15	SLC44A1	protein_coding	-0.185098	-0.794228	0.439955	0.845631
Delta	ENSG00000070269.13	TMEM260	protein_coding	-0.490544	-2.49884	0.0251201	0.724834
Delta	ENSG00000070366.13	SMG6	protein_coding	0.0697168	0.341923	0.737347	0.940651
Delta	ENSG00000070367.15	EXOC5	protein_coding	-0.173172	-0.704218	0.492528	0.866735
Delta	ENSG00000070371.15	CLTCL1	protein_coding	-0.54182	-1.22406	0.240577	0.761386
Delta	ENSG00000070388.11	FGF22	protein_coding	0.0169685	0.0284349	0.977706	0.996345
Delta	ENSG00000070404.9	FSTL3	protein_coding	0.854253	1.70112	0.110403	0.725374
Delta	ENSG00000070413.18	DGCR2	protein_coding	0.307147	1.1474	0.269921	0.772033
Delta	ENSG00000070423.17	RNF126	protein_coding	0.28	1.01361	0.327498	0.797522
Delta	ENSG00000070444.14	MNT	protein_coding	0.942342	1.93408	0.073001	0.724834
Delta	ENSG00000070476.14	ZXDC	protein_coding	0.038732	0.158769	0.876056	0.97556
Delta	ENSG00000070495.14	JMJD6	protein_coding	0.131073	0.487661	0.63313	0.910254
Delta	ENSG00000070501.11	POLB	protein_coding	-0.622543	-2.7737	0.0146216	0.724834
Delta	ENSG00000070526.14	ST6GALNAC1	protein_coding	-0.991137	-1.51198	0.152171	0.725374
Delta	ENSG00000070540.12	WIPI1	protein_coding	-0.396446	-1.45979	0.165816	0.732459
Delta	ENSG00000070601.9	FRMPD1	protein_coding	0.209389	0.29431	0.77272	0.950554
Delta	ENSG00000070610.14	GBA2	protein_coding	0.232113	1.48684	0.158622	0.728574
Delta	ENSG00000070614.14	NDST1	protein_coding	0.410497	1.78568	0.0952184	0.724834
Delta	ENSG00000070669.16	ASNS	protein_coding	-0.477986	-1.73858	0.103433	0.725374
Delta	ENSG00000070718.11	AP3M2	protein_coding	-0.286802	-2.06222	0.0577098	0.724834
Delta	ENSG00000070729.13	CNGB1	protein_coding	-0.400873	-0.617902	0.546288	0.884591
Delta	ENSG00000070731.9	ST6GALNAC2	protein_coding	0.591934	1.39425	0.184381	0.739707
Delta	ENSG00000070748.17	CHAT	protein_coding	1.35435	1.57079	0.137937	0.725374
Delta	ENSG00000070756.13	PABPC1	protein_coding	0.214946	0.736113	0.473482	0.858338
Delta	ENSG00000070759.16	TESK2	protein_coding	0.0348019	0.0863304	0.932393	0.987501
Delta	ENSG00000070761.7	CFAP20	protein_coding	0.343764	1.08198	0.297044	0.783406
Delta	ENSG00000070770.8	CSNK2A2	protein_coding	-0.0873237	-0.356466	0.72666	0.938677
Delta	ENSG00000070778.12	PTPN21	protein_coding	-0.297817	-1.02017	0.32448	0.795274
Delta	ENSG00000070785.16	EIF2B3	protein_coding	-0.561958	-1.57628	0.136669	0.725374
Delta	ENSG00000070808.15	CAMK2A	protein_coding	0.619535	0.726857	0.478963	0.860588
Delta	ENSG00000070814.17	TCOF1	protein_coding	0.370382	1.49313	0.156987	0.726977
Delta	ENSG00000070831.15	CDC42	protein_coding	-0.576485	-1.99398	0.0654444	0.724834
Delta	ENSG00000070882.12	OSBPL3	protein_coding	-0.415022	-1.52369	0.149241	0.725374
Delta	ENSG00000070886.10	EPHA8	protein_coding	0.0915381	0.184371	0.856293	0.971299
Delta	ENSG00000070915.9	SLC12A3	protein_coding	-0.562328	-0.800336	0.43652	0.843924
Delta	ENSG00000070950.9	RAD18	protein_coding	-0.220893	-0.959166	0.353302	0.811325
Delta	ENSG00000070961.15	ATP2B1	protein_coding	-0.417534	-1.31841	0.207952	0.751595
Delta	ENSG00000070985.13	TRPM5	protein_coding	-0.0655895	-0.142373	0.888758	0.977751
Delta	ENSG00000071051.13	NCK2	protein_coding	0.528439	1.23556	0.236399	0.761386
Delta	ENSG00000071054.16	MAP4K4	protein_coding	-0.0826351	-0.479967	0.638459	0.912518
Delta	ENSG00000071073.12	MGAT4A	protein_coding	-0.618006	-1.39173	0.185127	0.739707
Delta	ENSG00000071082.10	RPL31	protein_coding	-0.146904	-0.688483	0.50209	0.870536
Delta	ENSG00000071127.16	WDR1	protein_coding	0.0481696	0.238497	0.814856	0.960856
Delta	ENSG00000071189.21	SNX13	protein_coding	-0.180733	-0.80849	0.431962	0.841914
Delta	ENSG00000071205.11	ARHGAP10	protein_coding	-0.383454	-1.34674	0.198878	0.746983
Delta	ENSG00000071242.11	RPS6KA2	protein_coding	-0.129833	-0.330773	0.74558	0.94289
Delta	ENSG00000071243.15	ING3	protein_coding	-0.0784516	-0.326195	0.748968	0.943358
Delta	ENSG00000071246.10	VASH1	protein_coding	-0.106904	-0.214427	0.83322	0.965217
Delta	ENSG00000071282.11	LMCD1	protein_coding	0.201163	0.552259	0.58924	0.897304
Delta	ENSG00000071462.11	WBSCR22	protein_coding	0.0080859	0.0378962	0.970291	0.994928
Delta	ENSG00000071537.13	SEL1L	protein_coding	-0.359865	-1.40028	0.182604	0.739707
Delta	ENSG00000071539.13	TRIP13	protein_coding	0.0727878	0.213022	0.834295	0.965471
Delta	ENSG00000071553.16	ATP6AP1	protein_coding	0.230834	0.84081	0.414197	0.834495
Delta	ENSG00000071564.14	TCF3	protein_coding	0.622102	2.22126	0.042838	0.724834
Delta	ENSG00000071575.11	TRIB2	protein_coding	0.0880988	0.298386	0.76967	0.949147
Delta	ENSG00000071626.16	DAZAP1	protein_coding	0.130751	0.680923	0.506722	0.87244
Delta	ENSG00000071655.17	MBD3	protein_coding	0.222029	0.424556	0.677435	0.923761
Delta	ENSG00000071677.1	PRLH	protein_coding	-0.79489	-1.00802	0.330084	0.798808
Delta	ENSG00000071794.15	HLTF	protein_coding	-0.0791773	-0.21247	0.834718	0.965581
Delta	ENSG00000071859.14	FAM50A	protein_coding	0.283513	1.63172	0.124406	0.725374
Delta	ENSG00000071889.16	FAM3A	protein_coding	0.618249	2.44388	0.0279535	0.724834
Delta	ENSG00000071894.14	CPSF1	protein_coding	0.738226	2.10525	0.0532746	0.724834
Delta	ENSG00000071909.18	MYO3B	protein_coding	-0.267435	-0.625266	0.541578	0.882529
Delta	ENSG00000071967.11	CYBRD1	protein_coding	-0.131168	-0.367409	0.718657	0.936598
Delta	ENSG00000071991.8	CDH19	protein_coding	-0.335068	-0.705987	0.49146	0.866107
Delta	ENSG00000071994.10	PDCD2	protein_coding	-0.401869	-2.09636	0.0541642	0.724834
Delta	ENSG00000072041.16	SLC6A15	protein_coding	0.354225	0.417253	0.682647	0.924754
Delta	ENSG00000072042.12	RDH11	protein_coding	0.131242	0.519442	0.611344	0.903661
Delta	ENSG00000072062.13	PRKACA	protein_coding	0.0691767	0.370198	0.716622	0.936598
Delta	ENSG00000072071.16	ADGRL1	protein_coding	0.70609	2.22796	0.0422982	0.724834
Delta	ENSG00000072080.10	SPP2	protein_coding	1.84473	2.13046	0.0508236	0.724834
Delta	ENSG00000072110.13	ACTN1	protein_coding	0.028064	0.128144	0.899807	0.980241
Delta	ENSG00000072121.15	ZFYVE26	protein_coding	0.427592	2.07283	0.0565862	0.724834
Delta	ENSG00000072133.10	RPS6KA6	protein_coding	-0.539259	-1.03346	0.31843	0.792458
Delta	ENSG00000072134.15	EPN2	protein_coding	0.437483	1.80426	0.0921417	0.724834
Delta	ENSG00000072135.12	PTPN18	protein_coding	0.247006	1.1189	0.2815	0.775475
Delta	ENSG00000072163.18	LIMS2	protein_coding	1.37599	1.91054	0.07618	0.724834
Delta	ENSG00000072182.12	ASIC4	protein_coding	0.412597	0.819055	0.426102	0.839205
Delta	ENSG00000072195.14	SPEG	protein_coding	0.24855	0.652041	0.524646	0.877633
Delta	ENSG00000072201.13	LNX1	protein_coding	-0.189228	-0.660452	0.519389	0.875943
Delta	ENSG00000072210.18	ALDH3A2	protein_coding	-0.456847	-1.30212	0.213317	0.754294
Delta	ENSG00000072274.12	TFRC	protein_coding	-0.065813	-0.199438	0.844709	0.967512
Delta	ENSG00000072310.16	SREBF1	protein_coding	0.74774	2.30581	0.0364713	0.724834
Delta	ENSG00000072315.3	TRPC5	protein_coding	-0.342346	-0.742053	0.469985	0.856551
Delta	ENSG00000072364.12	AFF4	protein_coding	0.0534845	0.306527	0.76359	0.947921
Delta	ENSG00000072401.14	UBE2D1	protein_coding	-0.771328	-3.08327	0.0078753	0.724834
Delta	ENSG00000072415.8	MPP5	protein_coding	-0.26114	-0.886375	0.389977	0.826011
Delta	ENSG00000072422.16	RHOBTB1	protein_coding	0.751012	1.35128	0.197452	0.746572
Delta	ENSG00000072501.17	SMC1A	protein_coding	0.0126415	0.0406275	0.968151	0.994588
Delta	ENSG00000072506.12	HSD17B10	protein_coding	0.109097	0.374385	0.713573	0.935908
Delta	ENSG00000072518.20	MARK2	protein_coding	-0.299894	-1.6556	0.119424	0.725374
Delta	ENSG00000072571.19	HMMR	protein_coding	-0.122614	-0.24921	0.806718	0.95925
Delta	ENSG00000072609.17	CHFR	protein_coding	-0.0263063	-0.117745	0.907896	0.981625
Delta	ENSG00000072657.8	TRHDE	protein_coding	-0.291661	-0.24015	0.813598	0.960537
Delta	ENSG00000072682.18	P4HA2	protein_coding	0.0805041	0.319706	0.753782	0.944762
Delta	ENSG00000072694.19	FCGR2B	protein_coding	-0.0775546	-0.121983	0.904598	0.981218
Delta	ENSG00000072736.18	NFATC3	protein_coding	-0.100596	-0.572923	0.575534	0.894234
Delta	ENSG00000072756.16	TRNT1	protein_coding	-0.312548	-1.25638	0.228976	0.759285
Delta	ENSG00000072778.19	ACADVL	protein_coding	0.260579	1.20109	0.249097	0.762377
Delta	ENSG00000072786.12	STK10	protein_coding	0.41921	1.40354	0.18165	0.739332
Delta	ENSG00000072803.17	FBXW11	protein_coding	-0.374946	-2.13114	0.0507597	0.724834
Delta	ENSG00000072818.11	ACAP1	protein_coding	0.0616325	0.149756	0.883034	0.976441
Delta	ENSG00000072832.14	CRMP1	protein_coding	0.220472	0.606955	0.55333	0.887379
Delta	ENSG00000072840.12	EVC	protein_coding	0.394513	1.564	0.139521	0.725374
Delta	ENSG00000072849.10	DERL2	protein_coding	-0.236495	-1.18362	0.255731	0.764929
Delta	ENSG00000072858.10	SIDT1	protein_coding	-0.484494	-0.898529	0.383681	0.824337
Delta	ENSG00000072864.12	NDE1	protein_coding	0.100066	0.419564	0.680996	0.924754
Delta	ENSG00000072952.18	MRVI1	protein_coding	0.742132	0.81799	0.42669	0.83952
Delta	ENSG00000072954.6	TMEM38A	protein_coding	0.516402	0.939565	0.362933	0.814578
Delta	ENSG00000072958.8	AP1M1	protein_coding	-0.01341	-0.0637086	0.950078	0.990938
Delta	ENSG00000073008.14	PVR	protein_coding	0.152982	0.387326	0.704179	0.932559
Delta	ENSG00000073050.11	XRCC1	protein_coding	0.363189	1.46802	0.163598	0.731985
Delta	ENSG00000073060.15	SCARB1	protein_coding	0.392328	1.25245	0.230365	0.760364
Delta	ENSG00000073067.13	CYP2W1	protein_coding	0.640869	1.0239	0.322776	0.795097
Delta	ENSG00000073111.13	MCM2	protein_coding	0.940085	2.23724	0.0415599	0.724834
Delta	ENSG00000073146.15	MOV10L1	protein_coding	0.00595115	0.00677311	0.994689	0.998867
Delta	ENSG00000073150.13	PANX2	protein_coding	0.933536	2.03099	0.0611389	0.724834
Delta	ENSG00000073169.13	SELO	protein_coding	0.579136	2.32138	0.0354002	0.724834
Delta	ENSG00000073282.12	TP63	protein_coding	-0.263978	-0.397451	0.696863	0.929594
Delta	ENSG00000073331.17	ALPK1	protein_coding	0.0407558	0.151093	0.881998	0.976315
Delta	ENSG00000073350.13	LLGL2	protein_coding	0.323682	1.06087	0.306218	0.785862
Delta	ENSG00000073417.14	PDE8A	protein_coding	0.193224	0.701264	0.494315	0.86752
Delta	ENSG00000073464.11	CLCN4	protein_coding	0.969483	2.00984	0.0635666	0.724834
Delta	ENSG00000073536.17	NLE1	protein_coding	0.0295233	0.08948	0.929933	0.986823
Delta	ENSG00000073578.16	SDHA	protein_coding	-0.0522303	-0.241859	0.812299	0.960509
Delta	ENSG00000073584.18	SMARCE1	protein_coding	-0.0405641	-0.225224	0.82497	0.963142
Delta	ENSG00000073605.18	GSDMB	protein_coding	0.121053	0.420694	0.680189	0.924688
Delta	ENSG00000073614.11	KDM5A	protein_coding	-0.191245	-0.872814	0.397084	0.827453
Delta	ENSG00000073670.13	ADAM11	protein_coding	0.999261	1.83758	0.086843	0.724834
Delta	ENSG00000073711.10	PPP2R3A	protein_coding	-0.116702	-0.396367	0.697645	0.929938
Delta	ENSG00000073712.14	FERMT2	protein_coding	0.510179	0.971329	0.347417	0.808283
Delta	ENSG00000073734.8	ABCB11	protein_coding	1.45437	2.00046	0.0646709	0.724834
Delta	ENSG00000073737.16	DHRS9	protein_coding	-0.474815	-0.654023	0.523404	0.877433
Delta	ENSG00000073754.5	CD5L	protein_coding	0.283324	0.439244	0.667004	0.921711
Delta	ENSG00000073756.11	PTGS2	protein_coding	0.318786	0.454232	0.656433	0.917499
Delta	ENSG00000073792.15	IGF2BP2	protein_coding	0.0594407	0.12928	0.898924	0.97994
Delta	ENSG00000073803.13	MAP3K13	protein_coding	-0.113553	-0.581381	0.569972	0.891767
Delta	ENSG00000073849.14	ST6GAL1	protein_coding	0.137652	0.303672	0.765721	0.948381
Delta	ENSG00000073861.2	TBX21	protein_coding	0.0411342	0.0642196	0.949678	0.990823
Delta	ENSG00000073905.8	VDAC1P1	processed_pseudogene	-0.283845	-0.296841	0.770826	0.949667
Delta	ENSG00000073910.19	FRY	protein_coding	0.368912	0.911377	0.3771	0.821937
Delta	ENSG00000073921.17	PICALM	protein_coding	-0.271554	-1.33864	0.201438	0.748453
Delta	ENSG00000073969.18	NSF	protein_coding	-0.218471	-1.07898	0.298338	0.783807
Delta	ENSG00000074047.20	GLI2	protein_coding	0.676557	0.774823	0.450979	0.850037
Delta	ENSG00000074054.17	CLASP1	protein_coding	-0.177467	-1.22993	0.238439	0.761386
Delta	ENSG00000074071.13	MRPS34	protein_coding	0.313394	0.99241	0.33738	0.803177
Delta	ENSG00000074181.8	NOTCH3	protein_coding	0.408489	0.81994	0.425613	0.839198
Delta	ENSG00000074201.8	CLNS1A	protein_coding	-0.415654	-1.24518	0.232946	0.761386
Delta	ENSG00000074211.13	PPP2R2C	protein_coding	0.462178	0.81621	0.427675	0.839765
Delta	ENSG00000074219.13	TEAD2	protein_coding	0.281584	0.838968	0.415197	0.835075
Delta	ENSG00000074266.17	EED	protein_coding	-0.519144	-1.48368	0.159449	0.729028
Delta	ENSG00000074276.10	CDHR2	protein_coding	0.837782	1.84106	0.0863056	0.724834
Delta	ENSG00000074317.10	SNCB	protein_coding	0.422495	0.438091	0.66782	0.921949
Delta	ENSG00000074319.12	TSG101	protein_coding	0.298746	1.17057	0.260779	0.768213
Delta	ENSG00000074356.16	NCBP3	protein_coding	0.0612908	0.221043	0.828163	0.963893
Delta	ENSG00000074370.17	ATP2A3	protein_coding	-0.220134	-0.436646	0.668843	0.922056
Delta	ENSG00000074410.13	CA12	protein_coding	-0.470195	-0.811898	0.430066	0.840522
Delta	ENSG00000074416.13	MGLL	protein_coding	-0.0688308	-0.16473	0.871447	0.97472
Delta	ENSG00000074527.11	NTN4	protein_coding	-0.453917	-1.04651	0.312573	0.78942
Delta	ENSG00000074582.12	BCS1L	protein_coding	-0.00365703	-0.0185362	0.985465	0.997889
Delta	ENSG00000074590.13	NUAK1	protein_coding	0.29828	0.479974	0.638454	0.912518
Delta	ENSG00000074603.18	DPP8	protein_coding	-0.150761	-0.48654	0.633905	0.910494
Delta	ENSG00000074621.13	SLC24A1	protein_coding	0.327319	1.20909	0.246105	0.76202
Delta	ENSG00000074657.13	ZNF532	protein_coding	-0.00168004	-0.00554119	0.995655	0.999084
Delta	ENSG00000074660.15	SCARF1	protein_coding	0.457506	1.15134	0.26835	0.771771
Delta	ENSG00000074695.5	LMAN1	protein_coding	-0.135346	-0.736671	0.473153	0.858327
Delta	ENSG00000074696.12	HACD3	protein_coding	-0.0294809	-0.0769487	0.939723	0.988955
Delta	ENSG00000074706.13	IPCEF1	protein_coding	-2.05461	-1.64723	0.121149	0.725374
Delta	ENSG00000074755.14	ZZEF1	protein_coding	-0.0925169	-0.524942	0.60761	0.903116
Delta	ENSG00000074800.13	ENO1	protein_coding	-0.00881581	-0.0374442	0.970645	0.994928
Delta	ENSG00000074803.17	SLC12A1	protein_coding	0.472077	0.745232	0.468121	0.856318
Delta	ENSG00000074842.7	MYDGF	protein_coding	0.24328	1.1365	0.274304	0.773917
Delta	ENSG00000074855.10	ANO8	protein_coding	0.218698	0.998138	0.334689	0.801136
Delta	ENSG00000074935.13	TUBE1	protein_coding	-0.219831	-1.10875	0.285712	0.777406
Delta	ENSG00000074964.16	ARHGEF10L	protein_coding	0.323431	1.015	0.326856	0.797297
Delta	ENSG00000074966.10	TXK	protein_coding	-0.730378	-1.32835	0.20473	0.749325
Delta	ENSG00000075035.9	WSCD2	protein_coding	-0.212008	-0.411638	0.686666	0.925925
Delta	ENSG00000075043.17	KCNQ2	protein_coding	-0.44285	-0.564922	0.580821	0.895256
Delta	ENSG00000075073.14	TACR2	protein_coding	0.132158	0.323905	0.750666	0.943819
Delta	ENSG00000075089.9	ACTR6	protein_coding	-0.354581	-0.75364	0.463209	0.854158
Delta	ENSG00000075131.9	TIPIN	protein_coding	-0.566065	-1.23943	0.235003	0.761386
Delta	ENSG00000075142.13	SRI	protein_coding	-0.0683105	-0.130101	0.898286	0.97994
Delta	ENSG00000075151.20	EIF4G3	protein_coding	0.0811178	0.469258	0.645911	0.915597
Delta	ENSG00000075188.8	NUP37	protein_coding	-0.441829	-1.21097	0.245404	0.761976
Delta	ENSG00000075213.10	SEMA3A	protein_coding	0.66734	1.30729	0.211603	0.752776
Delta	ENSG00000075218.18	GTSE1	protein_coding	1.00896	2.34772	0.0336559	0.724834
Delta	ENSG00000075223.13	SEMA3C	protein_coding	-0.814563	-1.31182	0.210107	0.75231
Delta	ENSG00000075234.16	TTC38	protein_coding	0.428393	1.59605	0.132181	0.725374
Delta	ENSG00000075239.13	ACAT1	protein_coding	-0.224598	-0.694851	0.498207	0.869132
Delta	ENSG00000075240.16	GRAMD4	protein_coding	0.256462	1.33494	0.202615	0.749022
Delta	ENSG00000075275.16	CELSR1	protein_coding	0.349883	1.10287	0.288173	0.778898
Delta	ENSG00000075290.7	WNT8B	protein_coding	0.393191	0.766264	0.455896	0.851199
Delta	ENSG00000075292.18	ZNF638	protein_coding	-0.361589	-1.36144	0.194296	0.743928
Delta	ENSG00000075303.12	SLC25A40	protein_coding	0.24267	0.410057	0.687799	0.925968
Delta	ENSG00000075336.11	TIMM21	protein_coding	-0.18504	-0.785432	0.444931	0.847767
Delta	ENSG00000075340.22	ADD2	protein_coding	0.404648	0.646046	0.52841	0.878658
Delta	ENSG00000075391.16	RASAL2	protein_coding	-0.225471	-0.974835	0.345733	0.807368
Delta	ENSG00000075399.12	VPS9D1	protein_coding	0.545139	1.71623	0.107544	0.725374
Delta	ENSG00000075407.17	ZNF37A	protein_coding	0.108475	0.578731	0.571711	0.892528
Delta	ENSG00000075413.17	MARK3	protein_coding	-0.435968	-2.71734	0.0163506	0.724834
Delta	ENSG00000075415.12	SLC25A3	protein_coding	-0.612967	-1.81629	0.0901963	0.724834
Delta	ENSG00000075420.12	FNDC3B	protein_coding	0.215438	0.863604	0.40196	0.829462
Delta	ENSG00000075426.11	FOSL2	protein_coding	0.616167	2.02413	0.0619176	0.724834
Delta	ENSG00000075461.5	CACNG4	protein_coding	-0.621383	-0.87816	0.394272	0.827314
Delta	ENSG00000075539.13	FRYL	protein_coding	-0.270008	-1.55174	0.142419	0.725374
Delta	ENSG00000075568.16	TMEM131	protein_coding	-0.426	-1.65155	0.120255	0.725374
Delta	ENSG00000075618.17	FSCN1	protein_coding	0.293754	0.873538	0.396702	0.827451
Delta	ENSG00000075624.13	ACTB	protein_coding	0.321638	1.29167	0.216818	0.755675
Delta	ENSG00000075643.5	MOCOS	protein_coding	0.113891	0.32947	0.746543	0.942913
Delta	ENSG00000075651.15	PLD1	protein_coding	-0.560785	-1.44936	0.168662	0.733742
Delta	ENSG00000075673.11	ATP12A	protein_coding	-1.32999	-1.85718	0.0838536	0.724834
Delta	ENSG00000075702.16	WDR62	protein_coding	0.575673	1.08499	0.295757	0.783253
Delta	ENSG00000075711.20	DLG1	protein_coding	0.0139034	0.0638326	0.949981	0.990938
Delta	ENSG00000075785.12	RAB7A	protein_coding	-0.0360477	-0.240858	0.813061	0.960525
Delta	ENSG00000075790.10	BCAP29	protein_coding	-0.323814	-1.15768	0.265833	0.771723
Delta	ENSG00000075826.16	SEC31B	protein_coding	-0.0757685	-0.292121	0.77436	0.950803
Delta	ENSG00000075856.11	SART3	protein_coding	0.0201338	0.0674597	0.947143	0.990271
Delta	ENSG00000075884.12	ARHGAP15	protein_coding	-0.262932	-0.52095	0.610319	0.903471
Delta	ENSG00000075886.10	TUBA3D	protein_coding	0.354972	1.02037	0.32439	0.795274
Delta	ENSG00000075891.21	PAX2	protein_coding	0.116952	0.121452	0.905011	0.981218
Delta	ENSG00000075914.12	EXOSC7	protein_coding	-0.353984	-1.20978	0.245849	0.76202
Delta	ENSG00000075945.12	KIFAP3	protein_coding	-0.388194	-1.38242	0.187907	0.741842
Delta	ENSG00000075975.15	MKRN2	protein_coding	-0.382814	-2.15085	0.0489186	0.724834
Delta	ENSG00000076003.4	MCM6	protein_coding	-0.2408	-0.568652	0.578353	0.894672
Delta	ENSG00000076043.9	REXO2	protein_coding	-0.312605	-2.07821	0.056024	0.724834
Delta	ENSG00000076053.10	RBM7	protein_coding	-0.258687	-1.13647	0.274316	0.773917
Delta	ENSG00000076067.11	RBMS2	protein_coding	-0.052662	-0.18725	0.854077	0.970615
Delta	ENSG00000076108.11	BAZ2A	protein_coding	0.208318	1.00972	0.329292	0.798289
Delta	ENSG00000076201.14	PTPN23	protein_coding	0.191094	0.756999	0.461257	0.853546
Delta	ENSG00000076242.14	MLH1	protein_coding	-0.0682666	-0.288428	0.777129	0.951295
Delta	ENSG00000076248.10	UNG	protein_coding	-0.45463	-1.48941	0.157951	0.727458
Delta	ENSG00000076258.9	FMO4	protein_coding	-0.636701	-1.85482	0.0842083	0.724834
Delta	ENSG00000076321.10	KLHL20	protein_coding	-0.54192	-1.98699	0.0662875	0.724834
Delta	ENSG00000076344.15	RGS11	protein_coding	0.938726	1.57009	0.1381	0.725374
Delta	ENSG00000076351.12	SLC46A1	protein_coding	0.286793	0.816506	0.427511	0.839765
Delta	ENSG00000076356.6	PLXNA2	protein_coding	-0.0348176	-0.0860409	0.932619	0.987501
Delta	ENSG00000076382.16	SPAG5	protein_coding	0.242907	0.627594	0.540094	0.882348
Delta	ENSG00000076513.16	ANKRD13A	protein_coding	-0.366814	-1.84486	0.0857213	0.724834
Delta	ENSG00000076554.15	TPD52	protein_coding	0.115377	0.548023	0.59207	0.898956
Delta	ENSG00000076555.15	ACACB	protein_coding	0.501548	1.7398	0.103213	0.725374
Delta	ENSG00000076604.14	TRAF4	protein_coding	0.537998	2.07386	0.0564777	0.724834
Delta	ENSG00000076641.4	PAG1	protein_coding	0.667115	1.35349	0.196763	0.74622
Delta	ENSG00000076650.6	GPATCH1	protein_coding	-0.170993	-0.763502	0.45749	0.852125
Delta	ENSG00000076662.9	ICAM3	protein_coding	-0.23063	-0.609173	0.551899	0.886799
Delta	ENSG00000076685.18	NT5C2	protein_coding	-0.192012	-0.934345	0.365528	0.815502
Delta	ENSG00000076706.14	MCAM	protein_coding	0.0697286	0.1593	0.875645	0.97556
Delta	ENSG00000076716.8	GPC4	protein_coding	-0.0150353	-0.0249218	0.980459	0.99696
Delta	ENSG00000076770.14	MBNL3	protein_coding	0.361844	0.942315	0.361571	0.814396
Delta	ENSG00000076826.9	CAMSAP3	protein_coding	0.896234	2.38395	0.0313885	0.724834
Delta	ENSG00000076864.19	RAP1GAP	protein_coding	0.545471	1.45468	0.167207	0.732459
Delta	ENSG00000076924.11	XAB2	protein_coding	0.192523	0.921358	0.372041	0.81888
Delta	ENSG00000076928.17	ARHGEF1	protein_coding	0.459767	1.59557	0.13229	0.725374
Delta	ENSG00000076944.14	STXBP2	protein_coding	0.0985411	0.432329	0.671906	0.922276
Delta	ENSG00000076984.17	MAP2K7	protein_coding	0.259099	0.848423	0.410083	0.832988
Delta	ENSG00000077009.13	NMRK2	protein_coding	-0.185762	-0.242715	0.811649	0.960258
Delta	ENSG00000077044.9	DGKD	protein_coding	0.381695	1.58928	0.133705	0.725374
Delta	ENSG00000077063.10	CTTNBP2	protein_coding	0.65503	0.820103	0.425523	0.839189
Delta	ENSG00000077080.9	ACTL6B	protein_coding	1.89987	2.48468	0.0258229	0.724834
Delta	ENSG00000077092.18	RARB	protein_coding	-0.0419993	-0.135517	0.894079	0.979372
Delta	ENSG00000077097.13	TOP2B	protein_coding	-0.498043	-1.65002	0.120573	0.725374
Delta	ENSG00000077147.14	TM9SF3	protein_coding	-0.57396	-1.80798	0.0915356	0.724834
Delta	ENSG00000077150.17	NFKB2	protein_coding	-0.0607229	-0.240997	0.812955	0.960525
Delta	ENSG00000077152.9	UBE2T	protein_coding	0.198595	0.410102	0.687767	0.925968
Delta	ENSG00000077157.21	PPP1R12B	protein_coding	-0.0775348	-0.339516	0.739122	0.941158
Delta	ENSG00000077232.16	DNAJC10	protein_coding	-0.561637	-1.93919	0.0723269	0.724834
Delta	ENSG00000077235.17	GTF3C1	protein_coding	0.115512	0.607159	0.553198	0.887379
Delta	ENSG00000077238.13	IL4R	protein_coding	0.490769	1.01574	0.326516	0.796919
Delta	ENSG00000077254.14	USP33	protein_coding	-0.39099	-1.47054	0.162924	0.731755
Delta	ENSG00000077264.14	PAK3	protein_coding	-0.059669	-0.113777	0.910985	0.982304
Delta	ENSG00000077274.8	CAPN6	protein_coding	-0.760964	-0.877844	0.394438	0.827314
Delta	ENSG00000077279.16	DCX	protein_coding	0.299843	0.341485	0.73767	0.940651
Delta	ENSG00000077312.8	SNRPA	protein_coding	0.306546	1.18244	0.256187	0.764929
Delta	ENSG00000077327.15	SPAG6	protein_coding	-0.373058	-0.536744	0.599639	0.900391
Delta	ENSG00000077348.8	EXOSC5	protein_coding	0.481841	1.15102	0.268475	0.771774
Delta	ENSG00000077380.15	DYNC1I2	protein_coding	-0.43425	-1.99203	0.0656784	0.724834
Delta	ENSG00000077420.15	APBB1IP	protein_coding	-0.496511	-1.27391	0.222871	0.757184
Delta	ENSG00000077454.15	LRCH4	protein_coding	0.564144	2.07578	0.0562769	0.724834
Delta	ENSG00000077458.12	FAM76B	protein_coding	0.392249	1.56784	0.138624	0.725374
Delta	ENSG00000077463.14	SIRT6	protein_coding	-0.453367	-1.5832	0.135084	0.725374
Delta	ENSG00000077498.8	TYR	protein_coding	0.492857	0.421348	0.679722	0.924645
Delta	ENSG00000077514.8	POLD3	protein_coding	0.223768	0.824683	0.423001	0.838206
Delta	ENSG00000077522.12	ACTN2	protein_coding	-0.420638	-0.616816	0.546984	0.884957
Delta	ENSG00000077549.17	CAPZB	protein_coding	-0.279856	-0.968563	0.348749	0.808739
Delta	ENSG00000077585.13	GPR137B	protein_coding	-0.337882	-1.42402	0.175747	0.736498
Delta	ENSG00000077616.10	NAALAD2	protein_coding	0.254458	0.454313	0.656376	0.917499
Delta	ENSG00000077684.15	JADE1	protein_coding	0.256478	1.18899	0.25368	0.764498
Delta	ENSG00000077713.18	SLC25A43	protein_coding	0.14923	0.610121	0.551288	0.886615
Delta	ENSG00000077721.15	UBE2A	protein_coding	-0.0793615	-0.462652	0.650527	0.915936
Delta	ENSG00000077782.19	FGFR1	protein_coding	0.644223	1.07489	0.300102	0.784851
Delta	ENSG00000077800.11	FKBP6	protein_coding	0.407062	0.570768	0.576955	0.894435
Delta	ENSG00000077935.16	SMC1B	protein_coding	-0.315749	-0.515005	0.614363	0.904848
Delta	ENSG00000077942.18	FBLN1	protein_coding	0.518813	1.00372	0.332082	0.799981
Delta	ENSG00000077943.7	ITGA8	protein_coding	0.518864	0.546854	0.592852	0.89906
Delta	ENSG00000077984.5	CST7	protein_coding	-0.665481	-1.15211	0.268041	0.771723
Delta	ENSG00000078018.19	MAP2	protein_coding	-0.0387052	-0.0736151	0.942329	0.98955
Delta	ENSG00000078043.15	PIAS2	protein_coding	-0.149575	-0.580913	0.570279	0.891945
Delta	ENSG00000078053.16	AMPH	protein_coding	0.404197	0.659765	0.519817	0.875943
Delta	ENSG00000078061.12	ARAF	protein_coding	0.464244	1.90481	0.0769728	0.724834
Delta	ENSG00000078070.11	MCCC1	protein_coding	0.340169	0.898804	0.383539	0.824337
Delta	ENSG00000078081.7	LAMP3	protein_coding	-0.20293	-0.475181	0.641784	0.914264
Delta	ENSG00000078098.13	FAP	protein_coding	-0.0682536	-0.0864983	0.932261	0.987501
Delta	ENSG00000078114.18	NEBL	protein_coding	-0.551491	-1.31949	0.207597	0.751398
Delta	ENSG00000078124.11	ACER3	protein_coding	-0.283635	-0.903211	0.381274	0.824337
Delta	ENSG00000078140.13	UBE2K	protein_coding	-0.275897	-1.25663	0.228889	0.759285
Delta	ENSG00000078142.11	PIK3C3	protein_coding	-0.495821	-1.61429	0.128155	0.725374
Delta	ENSG00000078177.13	N4BP2	protein_coding	-0.376177	-1.22586	0.239921	0.761386
Delta	ENSG00000078237.6	TIGAR	protein_coding	-0.158426	-0.268307	0.792268	0.955018
Delta	ENSG00000078246.15	TULP3	protein_coding	0.121034	0.493912	0.628816	0.908498
Delta	ENSG00000078269.13	SYNJ2	protein_coding	0.256637	0.883859	0.391289	0.826186
Delta	ENSG00000078295.15	ADCY2	protein_coding	0.566703	1.32387	0.206178	0.750236
Delta	ENSG00000078304.19	PPP2R5C	protein_coding	-0.108593	-0.669661	0.513668	0.874163
Delta	ENSG00000078319.8	PMS2P1	unprocessed_pseudogene	-0.239913	-0.899029	0.383423	0.824337
Delta	ENSG00000078328.19	RBFOX1	protein_coding	1.5729	1.61849	0.127243	0.725374
Delta	ENSG00000078369.17	GNB1	protein_coding	0.469378	2.26345	0.0395413	0.724834
Delta	ENSG00000078399.15	HOXA9	protein_coding	1.95754	2.48525	0.0257941	0.724834
Delta	ENSG00000078401.6	EDN1	protein_coding	-1.22333	-3.025	0.00885243	0.724834
Delta	ENSG00000078403.16	MLLT10	protein_coding	0.1593	0.838575	0.41541	0.835075
Delta	ENSG00000078487.17	ZCWPW1	protein_coding	-0.0517143	-0.198597	0.845355	0.967674
Delta	ENSG00000078549.14	ADCYAP1R1	protein_coding	0.674942	0.686428	0.503346	0.870938
Delta	ENSG00000078579.8	FGF20	protein_coding	-0.825186	-0.871608	0.39772	0.827593
Delta	ENSG00000078589.12	P2RY10	protein_coding	-0.996169	-0.994728	0.336289	0.802154
Delta	ENSG00000078596.10	ITM2A	protein_coding	-0.576114	-0.797372	0.438185	0.844435
Delta	ENSG00000078618.19	NRD1	protein_coding	-0.203111	-0.824766	0.422956	0.838206
Delta	ENSG00000078668.13	VDAC3	protein_coding	-0.607154	-2.23761	0.0415308	0.724834
Delta	ENSG00000078674.17	PCM1	protein_coding	-0.19551	-0.87903	0.393816	0.827314
Delta	ENSG00000078687.16	TNRC6C	protein_coding	-0.115792	-0.504385	0.621619	0.906574
Delta	ENSG00000078699.21	CBFA2T2	protein_coding	0.303146	1.25872	0.228154	0.759211
Delta	ENSG00000078725.12	BRINP1	protein_coding	0.626299	1.06689	0.303579	0.785831
Delta	ENSG00000078747.12	ITCH	protein_coding	-0.311716	-1.09573	0.291182	0.780413
Delta	ENSG00000078795.16	PKD2L2	protein_coding	-0.742864	-1.80311	0.0923289	0.724834
Delta	ENSG00000078804.12	TP53INP2	protein_coding	0.155827	0.286135	0.778849	0.951974
Delta	ENSG00000078808.16	SDF4	protein_coding	0.350241	1.51392	0.151682	0.725374
Delta	ENSG00000078814.15	MYH7B	protein_coding	0.465831	1.02945	0.320247	0.793035
Delta	ENSG00000078898.6	BPIFB2	protein_coding	0.251571	0.284193	0.780308	0.952262
Delta	ENSG00000078900.14	TP73	protein_coding	0.315783	0.628042	0.539809	0.88224
Delta	ENSG00000078902.15	TOLLIP	protein_coding	0.524772	1.72567	0.10579	0.725374
Delta	ENSG00000078967.12	UBE2D4	protein_coding	0.305275	1.38937	0.185828	0.739771
Delta	ENSG00000079101.16	CLUL1	protein_coding	0.361114	0.504251	0.621712	0.906574
Delta	ENSG00000079102.16	RUNX1T1	protein_coding	0.878417	0.940989	0.362228	0.814556
Delta	ENSG00000079112.9	CDH17	protein_coding	-0.546894	-0.766879	0.455542	0.851199
Delta	ENSG00000079134.11	THOC1	protein_coding	-0.204946	-0.776203	0.45019	0.849998
Delta	ENSG00000079150.17	FKBP7	protein_coding	-0.751838	-1.6837	0.113782	0.725374
Delta	ENSG00000079156.16	OSBPL6	protein_coding	0.103444	0.244798	0.810067	0.959792
Delta	ENSG00000079215.13	SLC1A3	protein_coding	-0.503515	-0.999211	0.334186	0.800993
Delta	ENSG00000079246.15	XRCC5	protein_coding	-0.313282	-1.52471	0.148989	0.725374
Delta	ENSG00000079257.7	LXN	protein_coding	-0.408041	-0.928748	0.368326	0.816903
Delta	ENSG00000079263.18	SP140	protein_coding	-0.760132	-1.55896	0.140705	0.725374
Delta	ENSG00000079277.19	MKNK1	protein_coding	0.0120764	0.0430478	0.966255	0.994315
Delta	ENSG00000079308.16	TNS1	protein_coding	0.469189	1.20124	0.249043	0.762377
Delta	ENSG00000079313.11	REXO1	protein_coding	0.183603	0.678809	0.508021	0.872953
Delta	ENSG00000079332.14	SAR1A	protein_coding	0.186924	0.852526	0.407877	0.832201
Delta	ENSG00000079335.18	CDC14A	protein_coding	0.0676525	0.21158	0.835399	0.965795
Delta	ENSG00000079337.15	RAPGEF3	protein_coding	0.862425	1.5482	0.143265	0.725374
Delta	ENSG00000079385.21	CEACAM1	protein_coding	0.338204	0.964217	0.35085	0.810235
Delta	ENSG00000079387.13	SENP1	protein_coding	-0.188029	-0.69954	0.495359	0.867574
Delta	ENSG00000079393.20	DUSP13	protein_coding	0.00677443	0.0105233	0.991748	0.998459
Delta	ENSG00000079432.7	CIC	protein_coding	0.875947	2.52443	0.0238967	0.724834
Delta	ENSG00000079435.9	LIPE	protein_coding	0.658031	1.77265	0.0974309	0.724834
Delta	ENSG00000079459.12	FDFT1	protein_coding	0.526529	2.36997	0.0322456	0.724834
Delta	ENSG00000079462.7	PAFAH1B3	protein_coding	0.436269	1.07284	0.300992	0.784925
Delta	ENSG00000079482.12	OPHN1	protein_coding	-0.483124	-1.13731	0.273976	0.773917
Delta	ENSG00000079557.4	AFM	protein_coding	1.26491	2.0435	0.0597436	0.724834
Delta	ENSG00000079616.12	KIF22	protein_coding	0.435655	1.37742	0.189412	0.741842
Delta	ENSG00000079689.13	SCGN	protein_coding	0.347454	0.548352	0.59185	0.898913
Delta	ENSG00000079691.17	LRRC16A	protein_coding	-0.269196	-1.25158	0.230672	0.760364
Delta	ENSG00000079739.15	PGM1	protein_coding	0.0208606	0.0761048	0.940383	0.988955
Delta	ENSG00000079785.14	DDX1	protein_coding	-0.623835	-2.05056	0.058969	0.724834
Delta	ENSG00000079805.16	DNM2	protein_coding	0.201393	1.25313	0.230123	0.760364
Delta	ENSG00000079819.16	EPB41L2	protein_coding	-0.120231	-0.486467	0.633956	0.910494
Delta	ENSG00000079841.18	RIMS1	protein_coding	-0.0143458	-0.0282545	0.977847	0.99636
Delta	ENSG00000079931.14	MOXD1	protein_coding	-0.353124	-0.471807	0.644133	0.915198
Delta	ENSG00000079950.13	STX7	protein_coding	-0.191516	-0.691472	0.500265	0.869843
Delta	ENSG00000079974.17	RABL2B	protein_coding	-0.0750982	-0.362841	0.721994	0.936971
Delta	ENSG00000079999.13	KEAP1	protein_coding	0.429644	1.57638	0.136647	0.725374
Delta	ENSG00000080007.7	DDX43	protein_coding	1.07581	1.77531	0.0969769	0.724834
Delta	ENSG00000080031.9	PTPRH	protein_coding	1.09684	2.06199	0.0577346	0.724834
Delta	ENSG00000080166.15	DCT	protein_coding	0.964829	1.08843	0.294283	0.782395
Delta	ENSG00000080189.14	SLC35C2	protein_coding	0.281482	1.28846	0.217902	0.755992
Delta	ENSG00000080200.9	CRYBG3	protein_coding	-0.293941	-0.981276	0.342655	0.806201
Delta	ENSG00000080224.17	EPHA6	protein_coding	1.52394	2.30391	0.036604	0.724834
Delta	ENSG00000080293.9	SCTR	protein_coding	-0.647768	-0.769884	0.453813	0.85074
Delta	ENSG00000080298.15	RFX3	protein_coding	-0.22047	-1.03413	0.318129	0.792409
Delta	ENSG00000080345.17	RIF1	protein_coding	-0.662109	-2.3804	0.031604	0.724834
Delta	ENSG00000080371.5	RAB21	protein_coding	-0.567151	-1.74026	0.103129	0.725374
Delta	ENSG00000080493.13	SLC4A4	protein_coding	-0.0143735	-0.021825	0.982887	0.997618
Delta	ENSG00000080503.20	SMARCA2	protein_coding	-0.11168	-0.531094	0.603449	0.901494
Delta	ENSG00000080511.3	RDH8	protein_coding	0.508089	0.755938	0.461873	0.853546
Delta	ENSG00000080546.13	SESN1	protein_coding	-0.593146	-1.41168	0.179284	0.738243
Delta	ENSG00000080561.13	MID2	protein_coding	0.180019	0.702302	0.493687	0.867169
Delta	ENSG00000080572.12	PIH1D3	protein_coding	0.213042	0.299785	0.768625	0.948932
Delta	ENSG00000080573.6	COL5A3	protein_coding	0.888863	1.28174	0.220186	0.756044
Delta	ENSG00000080603.16	SRCAP	protein_coding	0.337439	1.81873	0.0898052	0.724834
Delta	ENSG00000080608.9	PUM3	protein_coding	-0.429416	-1.64013	0.122632	0.725374
Delta	ENSG00000080618.13	CPB2	protein_coding	0.401266	0.595515	0.560742	0.889903
Delta	ENSG00000080644.15	CHRNA3	protein_coding	0.965665	1.06506	0.304382	0.785831
Delta	ENSG00000080709.14	KCNN2	protein_coding	0.773223	1.02447	0.322515	0.794873
Delta	ENSG00000080802.18	CNOT4	protein_coding	0.128379	0.826491	0.422008	0.837693
Delta	ENSG00000080815.18	PSEN1	protein_coding	-0.235884	-0.974448	0.345918	0.807368
Delta	ENSG00000080819.6	CPOX	protein_coding	-0.115304	-0.414763	0.684428	0.924921
Delta	ENSG00000080822.16	CLDND1	protein_coding	-0.423374	-1.92593	0.0740873	0.724834
Delta	ENSG00000080823.21	MOK	protein_coding	-0.164278	-0.50098	0.623955	0.90712
Delta	ENSG00000080824.18	HSP90AA1	protein_coding	-0.226689	-0.625639	0.54134	0.882518
Delta	ENSG00000080839.11	RBL1	protein_coding	-0.0918673	-0.216203	0.831862	0.964743
Delta	ENSG00000080845.17	DLGAP4	protein_coding	0.432082	1.77397	0.0972049	0.724834
Delta	ENSG00000080854.14	IGSF9B	protein_coding	-0.561068	-0.868642	0.399288	0.82812
Delta	ENSG00000080910.11	CFHR2	protein_coding	1.49022	1.08361	0.296346	0.783253
Delta	ENSG00000080947.14	CROCCP3	transcribed_unprocessed_pseudogene	0.622523	1.93857	0.0724079	0.724834
Delta	ENSG00000080986.12	NDC80	protein_coding	-0.0626102	-0.115904	0.909329	0.982005
Delta	ENSG00000081014.10	AP4E1	protein_coding	-0.654059	-2.36611	0.0324862	0.724834
Delta	ENSG00000081019.13	RSBN1	protein_coding	-0.163921	-0.80031	0.436535	0.843924
Delta	ENSG00000081026.18	MAGI3	protein_coding	0.285022	0.657425	0.521277	0.87645
Delta	ENSG00000081041.8	CXCL2	protein_coding	0.696168	0.869528	0.398819	0.827961
Delta	ENSG00000081051.7	AFP	protein_coding	2.02826	2.33453	0.0345187	0.724834
Delta	ENSG00000081052.11	COL4A4	protein_coding	-0.100589	-0.127722	0.900136	0.980241
Delta	ENSG00000081059.19	TCF7	protein_coding	0.665077	1.31562	0.208863	0.75165
Delta	ENSG00000081087.14	OSTM1	protein_coding	0.128467	0.538508	0.598452	0.900242
Delta	ENSG00000081138.13	CDH7	protein_coding	0.25089	0.473559	0.642913	0.91482
Delta	ENSG00000081148.11	IMPG2	protein_coding	-0.352281	-0.596748	0.55994	0.889672
Delta	ENSG00000081154.11	PCNP	protein_coding	-0.0983164	-0.549301	0.591215	0.898448
Delta	ENSG00000081177.18	EXD2	protein_coding	-0.507389	-2.89365	0.0115145	0.724834
Delta	ENSG00000081181.7	ARG2	protein_coding	-0.596317	-1.56614	0.13902	0.725374
Delta	ENSG00000081189.13	MEF2C	protein_coding	-0.35905	-0.57189	0.576215	0.894435
Delta	ENSG00000081237.18	PTPRC	protein_coding	-0.579291	-1.31017	0.21065	0.752676
Delta	ENSG00000081248.10	CACNA1S	protein_coding	-0.333963	-0.648334	0.526972	0.8781
Delta	ENSG00000081277.11	PKP1	protein_coding	0.799821	0.640829	0.531699	0.879215
Delta	ENSG00000081307.12	UBA5	protein_coding	-0.2363	-1.14487	0.270935	0.772261
Delta	ENSG00000081320.10	STK17B	protein_coding	-0.128925	-0.353838	0.728587	0.939096
Delta	ENSG00000081377.16	CDC14B	protein_coding	-0.0362205	-0.118409	0.90738	0.981551
Delta	ENSG00000081386.12	ZNF510	protein_coding	0.191521	0.723022	0.481245	0.861783
Delta	ENSG00000081479.12	LRP2	protein_coding	1.02231	1.19772	0.250368	0.762714
Delta	ENSG00000081665.13	ZNF506	protein_coding	-0.383361	-1.69303	0.111961	0.725374
Delta	ENSG00000081692.12	JMJD4	protein_coding	0.0127169	0.0483872	0.962072	0.993311
Delta	ENSG00000081721.11	DUSP12	protein_coding	-0.367995	-1.87035	0.0818981	0.724834
Delta	ENSG00000081760.16	AACS	protein_coding	0.223982	0.823793	0.42349	0.838206
Delta	ENSG00000081791.8	KIAA0141	protein_coding	0.192152	1.08984	0.293683	0.782201
Delta	ENSG00000081803.15	CADPS2	protein_coding	-0.685574	-2.46952	0.0265955	0.724834
Delta	ENSG00000081818.3	PCDHB4	protein_coding	1.04071	1.61186	0.128685	0.725374
Delta	ENSG00000081842.17	PCDHA6	protein_coding	0.434846	0.706824	0.490955	0.865783
Delta	ENSG00000081853.14	PCDHGA2	protein_coding	0.467223	0.805533	0.433611	0.842514
Delta	ENSG00000081870.11	HSPB11	protein_coding	-0.500393	-1.23835	0.235393	0.761386
Delta	ENSG00000081913.13	PHLPP1	protein_coding	0.430147	1.50695	0.153444	0.725374
Delta	ENSG00000081923.10	ATP8B1	protein_coding	-0.544104	-1.6512	0.120328	0.725374
Delta	ENSG00000081985.10	IL12RB2	protein_coding	-0.644512	-2.14237	0.0497025	0.724834
Delta	ENSG00000082014.16	SMARCD3	protein_coding	-0.0418569	-0.13049	0.897984	0.97994
Delta	ENSG00000082068.8	WDR70	protein_coding	-0.0664596	-0.387357	0.704157	0.932559
Delta	ENSG00000082074.15	FYB	protein_coding	-0.374195	-0.77338	0.451806	0.850037
Delta	ENSG00000082126.17	MPP4	protein_coding	0.168859	0.234403	0.817972	0.961642
Delta	ENSG00000082146.12	STRADB	protein_coding	-0.3189	-1.1538	0.267372	0.771723
Delta	ENSG00000082153.17	BZW1	protein_coding	-0.705091	-1.98676	0.0663161	0.724834
Delta	ENSG00000082175.14	PGR	protein_coding	0.261171	0.306682	0.763475	0.947892
Delta	ENSG00000082196.20	C1QTNF3	protein_coding	-0.0489141	-0.0806771	0.936809	0.98839
Delta	ENSG00000082212.11	ME2	protein_coding	-0.91838	-2.34625	0.0337505	0.724834
Delta	ENSG00000082213.17	C5orf22	protein_coding	-0.343675	-1.81082	0.0910763	0.724834
Delta	ENSG00000082258.12	CCNT2	protein_coding	-0.23197	-1.03114	0.319482	0.792929
Delta	ENSG00000082269.16	FAM135A	protein_coding	-0.40372	-1.72616	0.1057	0.725374
Delta	ENSG00000082293.12	COL19A1	protein_coding	2.04091	3.09731	0.00765631	0.724834
Delta	ENSG00000082397.16	EPB41L3	protein_coding	-0.329657	-0.719716	0.483217	0.862865
Delta	ENSG00000082438.15	COBLL1	protein_coding	0.102082	0.395153	0.698521	0.930257
Delta	ENSG00000082458.11	DLG3	protein_coding	0.0256409	0.0925801	0.927513	0.985979
Delta	ENSG00000082482.13	KCNK2	protein_coding	-0.106961	-0.165262	0.871035	0.97467
Delta	ENSG00000082497.11	SERTAD4	protein_coding	-0.00677739	-0.024965	0.980425	0.99696
Delta	ENSG00000082512.14	TRAF5	protein_coding	-0.14908	-0.695568	0.497771	0.868831
Delta	ENSG00000082515.16	MRPL22	protein_coding	-0.127345	-0.453274	0.657106	0.917499
Delta	ENSG00000082516.8	GEMIN5	protein_coding	-0.223621	-0.951886	0.356858	0.812267
Delta	ENSG00000082556.10	OPRK1	protein_coding	-0.0823171	-0.118639	0.907201	0.981551
Delta	ENSG00000082641.15	NFE2L1	protein_coding	0.43752	1.44949	0.168626	0.733742
Delta	ENSG00000082684.14	SEMA5B	protein_coding	0.633246	1.1052	0.287194	0.777884
Delta	ENSG00000082701.14	GSK3B	protein_coding	-0.14167	-0.823021	0.423915	0.838515
Delta	ENSG00000082781.11	ITGB5	protein_coding	0.183949	0.497302	0.626483	0.908226
Delta	ENSG00000082805.19	ERC1	protein_coding	0.192098	0.787485	0.443766	0.847371
Delta	ENSG00000082898.16	XPO1	protein_coding	-0.0528199	-0.228242	0.822667	0.962472
Delta	ENSG00000082929.8	LINC01587	processed_transcript	-1.44464	-1.85509	0.0841679	0.724834
Delta	ENSG00000082996.19	RNF13	protein_coding	-0.658048	-2.90692	0.0112133	0.724834
Delta	ENSG00000083067.22	TRPM3	protein_coding	-0.881738	-0.87666	0.39506	0.827314
Delta	ENSG00000083093.9	PALB2	protein_coding	-0.110693	-0.435307	0.669793	0.922264
Delta	ENSG00000083097.14	DOPEY1	protein_coding	-0.609036	-2.27024	0.039033	0.724834
Delta	ENSG00000083099.10	LYRM2	protein_coding	-0.357032	-1.32117	0.207052	0.75116
Delta	ENSG00000083123.14	BCKDHB	protein_coding	-0.0683921	-0.290473	0.775595	0.951024
Delta	ENSG00000083168.9	KAT6A	protein_coding	-0.401667	-2.29864	0.0369741	0.724834
Delta	ENSG00000083223.17	ZCCHC6	protein_coding	-0.220757	-0.761452	0.458676	0.85251
Delta	ENSG00000083290.19	ULK2	protein_coding	-0.0732332	-0.329004	0.746888	0.943058
Delta	ENSG00000083307.10	GRHL2	protein_coding	-0.316219	-0.937954	0.363733	0.814617
Delta	ENSG00000083312.17	TNPO1	protein_coding	-0.304634	-1.40112	0.182357	0.739707
Delta	ENSG00000083444.16	PLOD1	protein_coding	0.339761	1.37971	0.188723	0.741842
Delta	ENSG00000083454.21	P2RX5	protein_coding	-0.120527	-0.23947	0.814116	0.960603
Delta	ENSG00000083457.11	ITGAE	protein_coding	-0.717938	-2.68164	0.0175465	0.724834
Delta	ENSG00000083520.14	DIS3	protein_coding	-0.318157	-1.27268	0.223295	0.757706
Delta	ENSG00000083535.15	PIBF1	protein_coding	-0.0905998	-0.405945	0.690751	0.927046
Delta	ENSG00000083544.13	TDRD3	protein_coding	-0.365803	-1.27167	0.223644	0.758058
Delta	ENSG00000083635.7	NUFIP1	protein_coding	-0.354008	-1.24005	0.234783	0.761386
Delta	ENSG00000083642.18	PDS5B	protein_coding	-0.0775494	-0.36569	0.719912	0.936598
Delta	ENSG00000083720.12	OXCT1	protein_coding	-0.37865	-0.885898	0.390226	0.826011
Delta	ENSG00000083750.12	RRAGB	protein_coding	-0.197809	-0.622198	0.543538	0.883451
Delta	ENSG00000083782.7	EPYC	protein_coding	0.983474	1.15888	0.265361	0.771723
Delta	ENSG00000083799.17	CYLD	protein_coding	-0.374624	-1.94423	0.0716671	0.724834
Delta	ENSG00000083807.9	SLC27A5	protein_coding	0.401703	0.772295	0.452428	0.850043
Delta	ENSG00000083812.11	ZNF324	protein_coding	0.105195	0.376128	0.712305	0.935573
Delta	ENSG00000083814.12	ZNF671	protein_coding	-0.233043	-0.53185	0.602938	0.901494
Delta	ENSG00000083817.8	ZNF416	protein_coding	-0.0934112	-0.279768	0.783633	0.952894
Delta	ENSG00000083828.15	ZNF586	protein_coding	-0.117087	-0.595048	0.561046	0.889906
Delta	ENSG00000083838.15	ZNF446	protein_coding	0.342625	0.878669	0.394005	0.827314
Delta	ENSG00000083844.10	ZNF264	protein_coding	-0.0617822	-0.270567	0.790563	0.954649
Delta	ENSG00000083845.8	RPS5	protein_coding	-0.176215	-0.742048	0.469989	0.856551
Delta	ENSG00000083857.13	FAT1	protein_coding	0.122488	0.527647	0.605779	0.902294
Delta	ENSG00000083896.12	YTHDC1	protein_coding	-0.0565604	-0.184414	0.856261	0.971299
Delta	ENSG00000083937.8	CHMP2B	protein_coding	-0.60792	-2.21647	0.0432284	0.724834
Delta	ENSG00000084070.11	SMAP2	protein_coding	-0.69122	-2.38057	0.0315936	0.724834
Delta	ENSG00000084072.16	PPIE	protein_coding	-0.0712989	-0.324255	0.750406	0.943798
Delta	ENSG00000084073.8	ZMPSTE24	protein_coding	-0.853064	-2.52722	0.0237671	0.724834
Delta	ENSG00000084090.13	STARD7	protein_coding	-0.381453	-1.34694	0.198813	0.746983
Delta	ENSG00000084092.6	NOA1	protein_coding	-0.112847	-0.526968	0.606238	0.902527
Delta	ENSG00000084093.15	REST	protein_coding	-0.288265	-1.37605	0.189829	0.741842
Delta	ENSG00000084110.10	HAL	protein_coding	1.34068	1.90287	0.0772427	0.724834
Delta	ENSG00000084112.14	SSH1	protein_coding	-0.0107659	-0.0464162	0.963616	0.9937
Delta	ENSG00000084207.15	GSTP1	protein_coding	0.195818	0.794062	0.440048	0.845631
Delta	ENSG00000084234.16	APLP2	protein_coding	-0.16301	-0.725662	0.479673	0.860911
Delta	ENSG00000084444.13	FAM234B	protein_coding	0.148214	0.470085	0.645334	0.915515
Delta	ENSG00000084453.16	SLCO1A2	protein_coding	0.414664	0.347458	0.733273	0.93999
Delta	ENSG00000084463.7	WBP11	protein_coding	-0.221086	-1.01253	0.327995	0.797613
Delta	ENSG00000084623.11	EIF3I	protein_coding	-0.279139	-0.80954	0.431377	0.841702
Delta	ENSG00000084628.9	NKAIN1	protein_coding	-0.0420466	-0.0483684	0.962087	0.993311
Delta	ENSG00000084636.17	COL16A1	protein_coding	0.425373	0.9954	0.335973	0.802042
Delta	ENSG00000084652.15	TXLNA	protein_coding	0.0541315	0.213771	0.833722	0.965377
Delta	ENSG00000084674.13	APOB	protein_coding	-0.0253281	-0.0373854	0.970691	0.994928
Delta	ENSG00000084676.15	NCOA1	protein_coding	-0.17717	-1.15684	0.266168	0.771723
Delta	ENSG00000084693.15	AGBL5	protein_coding	-0.311675	-1.58932	0.133696	0.725374
Delta	ENSG00000084710.13	EFR3B	protein_coding	0.527881	1.39114	0.185304	0.739707
Delta	ENSG00000084731.13	KIF3C	protein_coding	0.0625785	0.202817	0.842116	0.966734
Delta	ENSG00000084733.10	RAB10	protein_coding	-0.585578	-1.85955	0.0834989	0.724834
Delta	ENSG00000084734.8	GCKR	protein_coding	0.46112	0.698723	0.495855	0.868071
Delta	ENSG00000084754.10	HADHA	protein_coding	-0.316416	-1.17509	0.259021	0.76649
Delta	ENSG00000084764.10	MAPRE3	protein_coding	0.20242	0.763578	0.457446	0.852125
Delta	ENSG00000084774.13	CAD	protein_coding	0.151944	0.690593	0.500801	0.870056
Delta	ENSG00000085063.14	CD59	protein_coding	-0.194874	-0.688118	0.502313	0.870631
Delta	ENSG00000085117.11	CD82	protein_coding	-0.0685106	-0.283143	0.781097	0.952262
Delta	ENSG00000085185.15	BCORL1	protein_coding	0.500322	1.35312	0.196876	0.746303
Delta	ENSG00000085224.20	ATRX	protein_coding	-0.230611	-0.632342	0.537074	0.881349
Delta	ENSG00000085231.13	AK6	protein_coding	-0.455858	-1.01387	0.327377	0.797522
Delta	ENSG00000085265.10	FCN1	protein_coding	-0.604209	-0.806472	0.433088	0.842258
Delta	ENSG00000085274.15	MYNN	protein_coding	-0.285661	-1.45457	0.167235	0.732459
Delta	ENSG00000085276.17	MECOM	protein_coding	-0.0633056	-0.122124	0.904489	0.981218
Delta	ENSG00000085365.17	SCAMP1	protein_coding	-0.272862	-1.58783	0.134033	0.725374
Delta	ENSG00000085377.13	PREP	protein_coding	-0.322691	-1.57581	0.136777	0.725374
Delta	ENSG00000085382.11	HACE1	protein_coding	-0.213917	-0.708973	0.48966	0.864983
Delta	ENSG00000085415.15	SEH1L	protein_coding	-0.0786922	-0.270915	0.790301	0.954516
Delta	ENSG00000085433.15	WDR47	protein_coding	-0.102935	-0.316217	0.756374	0.945153
Delta	ENSG00000085449.14	WDFY1	protein_coding	0.555651	2.1148	0.0523332	0.724834
Delta	ENSG00000085465.12	OVGP1	protein_coding	0.342629	0.860627	0.403545	0.830268
Delta	ENSG00000085491.15	SLC25A24	protein_coding	-0.552457	-2.41512	0.0295544	0.724834
Delta	ENSG00000085511.19	MAP3K4	protein_coding	0.183678	0.71974	0.483203	0.862865
Delta	ENSG00000085514.15	PILRA	protein_coding	-0.261383	-0.60604	0.553921	0.887483
Delta	ENSG00000085552.16	IGSF9	protein_coding	0.433974	1.23708	0.235849	0.761386
Delta	ENSG00000085563.14	ABCB1	protein_coding	0.850747	1.08039	0.29773	0.783535
Delta	ENSG00000085644.13	ZNF213	protein_coding	0.770341	1.86928	0.0820559	0.724834
Delta	ENSG00000085662.13	AKR1B1	protein_coding	-0.171134	-0.340381	0.738484	0.940862
Delta	ENSG00000085719.11	CPNE3	protein_coding	-0.4548	-1.5539	0.141905	0.725374
Delta	ENSG00000085721.12	RRN3	protein_coding	-0.708906	-2.38252	0.0314749	0.724834
Delta	ENSG00000085733.15	CTTN	protein_coding	0.272717	1.76614	0.0985535	0.725374
Delta	ENSG00000085741.12	WNT11	protein_coding	0.771962	1.17547	0.258874	0.7664
Delta	ENSG00000085760.14	MTIF2	protein_coding	-0.48573	-1.3542	0.196541	0.745942
Delta	ENSG00000085788.13	DDHD2	protein_coding	-0.372444	-1.62711	0.125388	0.725374
Delta	ENSG00000085831.15	TTC39A	protein_coding	0.184502	0.497713	0.6262	0.908226
Delta	ENSG00000085832.16	EPS15	protein_coding	-0.593344	-2.55976	0.0223013	0.724834
Delta	ENSG00000085840.12	ORC1	protein_coding	0.210807	0.40502	0.691415	0.927405
Delta	ENSG00000085871.8	MGST2	protein_coding	-0.142545	-0.539019	0.598108	0.899995
Delta	ENSG00000085872.14	CHERP	protein_coding	0.427551	1.42048	0.176754	0.736986
Delta	ENSG00000085978.21	ATG16L1	protein_coding	-0.214159	-0.917207	0.374139	0.820276
Delta	ENSG00000085982.13	USP40	protein_coding	-0.51325	-1.93654	0.0726759	0.724834
Delta	ENSG00000085998.13	POMGNT1	protein_coding	-0.240806	-1.27946	0.220965	0.756044
Delta	ENSG00000085999.11	RAD54L	protein_coding	0.0639823	0.114745	0.910231	0.982141
Delta	ENSG00000086015.20	MAST2	protein_coding	-0.0495068	-0.188185	0.853357	0.970311
Delta	ENSG00000086061.15	DNAJA1	protein_coding	-0.39407	-1.48356	0.159479	0.729028
Delta	ENSG00000086062.12	B4GALT1	protein_coding	-0.172381	-0.5489	0.591483	0.898593
Delta	ENSG00000086065.13	CHMP5	protein_coding	-0.724181	-1.92873	0.0737118	0.724834
Delta	ENSG00000086102.18	NFX1	protein_coding	-0.0882486	-0.4798	0.638575	0.912644
Delta	ENSG00000086159.12	AQP6	protein_coding	0.182271	0.300509	0.768083	0.948842
Delta	ENSG00000086189.9	DIMT1	protein_coding	-0.453749	-1.87454	0.0812848	0.724834
Delta	ENSG00000086200.16	IPO11	protein_coding	0.0806203	0.318139	0.754946	0.944984
Delta	ENSG00000086205.16	FOLH1	protein_coding	-0.210424	-0.591616	0.56328	0.89052
Delta	ENSG00000086232.12	EIF2AK1	protein_coding	0.0134074	0.059654	0.953251	0.991545
Delta	ENSG00000086288.11	NME8	protein_coding	-0.00681108	-0.0069382	0.994559	0.998867
Delta	ENSG00000086289.11	EPDR1	protein_coding	0.478536	0.696254	0.497354	0.868504
Delta	ENSG00000086300.15	SNX10	protein_coding	-1.13574	-2.26858	0.0391567	0.724834
Delta	ENSG00000086475.14	SEPHS1	protein_coding	0.0799864	0.318821	0.75444	0.944837
Delta	ENSG00000086504.15	MRPL28	protein_coding	0.250759	0.932159	0.366619	0.816143
Delta	ENSG00000086506.2	HBQ1	protein_coding	-0.561405	-0.660337	0.51946	0.875943
Delta	ENSG00000086544.2	ITPKC	protein_coding	0.0732653	0.206844	0.839028	0.966232
Delta	ENSG00000086548.8	CEACAM6	protein_coding	0.503704	0.438218	0.66773	0.921902
Delta	ENSG00000086570.12	FAT2	protein_coding	0.0794322	0.104444	0.918257	0.984178
Delta	ENSG00000086589.11	RBM22	protein_coding	-0.12649	-0.655761	0.522317	0.876953
Delta	ENSG00000086598.10	TMED2	protein_coding	-0.0767447	-0.414816	0.68439	0.924921
Delta	ENSG00000086619.13	ERO1B	protein_coding	-0.573431	-3.00421	0.00922922	0.724834
Delta	ENSG00000086666.18	ZFAND6	protein_coding	-0.35082	-1.19192	0.252563	0.764078
Delta	ENSG00000086696.10	HSD17B2	protein_coding	-0.184779	-0.174143	0.864177	0.973061
Delta	ENSG00000086712.12	TXLNG	protein_coding	-0.190877	-0.838785	0.415296	0.835075
Delta	ENSG00000086717.18	PPEF1	protein_coding	1.64877	1.89144	0.0788518	0.724834
Delta	ENSG00000086730.16	LAT2	protein_coding	-0.0805397	-0.177414	0.861654	0.972024
Delta	ENSG00000086758.15	HUWE1	protein_coding	-0.151454	-0.767016	0.455463	0.851155
Delta	ENSG00000086827.8	ZW10	protein_coding	-0.284576	-1.28901	0.217715	0.755992
Delta	ENSG00000086848.14	ALG9	protein_coding	-0.0377304	-0.168146	0.868807	0.974071
Delta	ENSG00000086967.9	MYBPC2	protein_coding	-0.0655322	-0.0843853	0.933912	0.987714
Delta	ENSG00000086991.12	NOX4	protein_coding	1.04905	0.917813	0.373832	0.820276
Delta	ENSG00000087008.15	ACOX3	protein_coding	-0.129996	-0.540758	0.59694	0.899323
Delta	ENSG00000087053.18	MTMR2	protein_coding	-0.20233	-0.984044	0.341338	0.805671
Delta	ENSG00000087074.7	PPP1R15A	protein_coding	0.551958	2.07449	0.0564115	0.724834
Delta	ENSG00000087076.8	HSD17B14	protein_coding	-0.0575212	-0.177269	0.861766	0.972024
Delta	ENSG00000087077.11	TRIP6	protein_coding	0.0681701	0.27396	0.788005	0.954133
Delta	ENSG00000087085.13	ACHE	protein_coding	-0.233202	-0.353365	0.728934	0.939096
Delta	ENSG00000087086.13	FTL	protein_coding	-0.340429	-1.0211	0.324054	0.795274
Delta	ENSG00000087087.18	SRRT	protein_coding	0.320982	1.67816	0.114875	0.725374
Delta	ENSG00000087088.19	BAX	protein_coding	-0.137886	-0.40809	0.68921	0.92645
Delta	ENSG00000087095.12	NLK	protein_coding	-0.11871	-0.614442	0.548509	0.885696
Delta	ENSG00000087111.20	PIGS	protein_coding	0.141814	0.562922	0.582146	0.895687
Delta	ENSG00000087116.13	ADAMTS2	protein_coding	0.444898	0.506702	0.620033	0.906087
Delta	ENSG00000087128.9	TMPRSS11E	protein_coding	-0.741187	-0.658227	0.520776	0.876367
Delta	ENSG00000087152.15	ATXN7L3	protein_coding	0.110309	0.742847	0.469519	0.856551
Delta	ENSG00000087157.18	PGS1	protein_coding	0.199982	1.01768	0.325622	0.796065
Delta	ENSG00000087191.12	PSMC5	protein_coding	-0.606029	-2.14009	0.0499161	0.724834
Delta	ENSG00000087206.16	UIMC1	protein_coding	-0.169779	-0.531613	0.603098	0.901494
Delta	ENSG00000087237.10	CETP	protein_coding	0.183442	0.468215	0.646638	0.915597
Delta	ENSG00000087245.12	MMP2	protein_coding	-0.246296	-0.276887	0.785802	0.953542
Delta	ENSG00000087250.8	MT3	protein_coding	1.06262	1.64012	0.122632	0.725374
Delta	ENSG00000087253.11	LPCAT2	protein_coding	-0.116002	-0.443232	0.664184	0.920279
Delta	ENSG00000087258.13	GNAO1	protein_coding	0.592962	0.674469	0.510696	0.873832
Delta	ENSG00000087263.16	OGFOD1	protein_coding	-0.356745	-1.57773	0.136335	0.725374
Delta	ENSG00000087266.15	SH3BP2	protein_coding	0.182426	0.638402	0.533233	0.879854
Delta	ENSG00000087269.15	NOP14	protein_coding	-0.00159321	-0.00762425	0.994021	0.998832
Delta	ENSG00000087274.16	ADD1	protein_coding	0.210002	1.26268	0.226768	0.759211
Delta	ENSG00000087299.11	L2HGDH	protein_coding	-0.0310734	-0.0866445	0.932147	0.987501
Delta	ENSG00000087301.8	TXNDC16	protein_coding	-0.0938268	-0.248603	0.807178	0.95925
Delta	ENSG00000087302.8	C14orf166	protein_coding	-0.355456	-1.43125	0.1737	0.735459
Delta	ENSG00000087303.16	NID2	protein_coding	0.772299	0.612893	0.549504	0.885976
Delta	ENSG00000087338.4	GMCL1	protein_coding	-0.164405	-0.737242	0.472816	0.858108
Delta	ENSG00000087365.14	SF3B2	protein_coding	-0.206068	-1.03726	0.316717	0.791681
Delta	ENSG00000087448.9	KLHL42	protein_coding	0.468026	1.99449	0.0653838	0.724834
Delta	ENSG00000087460.23	GNAS	protein_coding	0.0340625	0.161078	0.87427	0.97539
Delta	ENSG00000087470.17	DNM1L	protein_coding	-0.18026	-1.00809	0.33005	0.798808
Delta	ENSG00000087494.15	PTHLH	protein_coding	0.33415	0.467522	0.647122	0.915597
Delta	ENSG00000087495.16	PHACTR3	protein_coding	0.0469694	0.0958212	0.924983	0.985472
Delta	ENSG00000087502.17	ERGIC2	protein_coding	0.00961855	0.0392316	0.969244	0.994606
Delta	ENSG00000087510.6	TFAP2C	protein_coding	0.395275	1.26132	0.227243	0.759211
Delta	ENSG00000087586.17	AURKA	protein_coding	0.646619	1.25217	0.230464	0.760364
Delta	ENSG00000087589.16	CASS4	protein_coding	0.130356	0.284928	0.779756	0.952125
Delta	ENSG00000087842.10	PIR	protein_coding	-0.393285	-1.29395	0.216051	0.755675
Delta	ENSG00000087884.14	AAMDC	protein_coding	-0.0439537	-0.130453	0.898013	0.97994
Delta	ENSG00000087903.12	RFX2	protein_coding	0.448815	1.0248	0.322363	0.794807
Delta	ENSG00000087995.15	METTL2A	protein_coding	-0.674982	-3.19618	0.00627567	0.724834
Delta	ENSG00000088002.11	SULT2B1	protein_coding	0.288903	0.422303	0.679041	0.924354
Delta	ENSG00000088035.15	ALG6	protein_coding	-0.297045	-0.914729	0.375396	0.821097
Delta	ENSG00000088038.17	CNOT3	protein_coding	0.412772	2.34933	0.0335517	0.724834
Delta	ENSG00000088053.11	GP6	protein_coding	0.639226	0.980476	0.343036	0.806201
Delta	ENSG00000088179.8	PTPN4	protein_coding	-0.409327	-2.15616	0.0484336	0.724834
Delta	ENSG00000088205.12	DDX18	protein_coding	-0.313374	-1.57412	0.137166	0.725374
Delta	ENSG00000088247.15	KHSRP	protein_coding	0.259695	1.31908	0.207732	0.751398
Delta	ENSG00000088256.8	GNA11	protein_coding	0.651689	2.38733	0.0311844	0.724834
Delta	ENSG00000088280.18	ASAP3	protein_coding	0.552227	2.19466	0.0450478	0.724834
Delta	ENSG00000088298.12	EDEM2	protein_coding	-0.0768438	-0.418093	0.682046	0.924754
Delta	ENSG00000088305.18	DNMT3B	protein_coding	0.529284	1.41449	0.178473	0.737793
Delta	ENSG00000088320.3	REM1	protein_coding	0.50792	0.816159	0.427703	0.839765
Delta	ENSG00000088325.15	TPX2	protein_coding	0.551767	0.980559	0.342997	0.806201
Delta	ENSG00000088340.15	FER1L4	unitary_pseudogene	-0.416306	-0.688457	0.502105	0.870536
Delta	ENSG00000088356.5	PDRG1	protein_coding	0.156566	0.521919	0.609661	0.903437
Delta	ENSG00000088367.20	EPB41L1	protein_coding	0.582247	1.99027	0.0658911	0.724834
Delta	ENSG00000088386.15	SLC15A1	protein_coding	0.146758	0.210533	0.836201	0.965868
Delta	ENSG00000088387.17	DOCK9	protein_coding	0.246445	0.954338	0.355658	0.811984
Delta	ENSG00000088448.14	ANKRD10	protein_coding	-0.0153089	-0.0535862	0.958001	0.992627
Delta	ENSG00000088451.10	TGDS	protein_coding	-0.382976	-1.64062	0.122528	0.725374
Delta	ENSG00000088538.12	DOCK3	protein_coding	-0.102052	-0.28729	0.777983	0.951555
Delta	ENSG00000088543.14	C3orf18	protein_coding	0.477371	0.874253	0.396326	0.827451
Delta	ENSG00000088682.13	COQ9	protein_coding	0.346108	1.57084	0.137926	0.725374
Delta	ENSG00000088726.15	TMEM40	protein_coding	-1.01989	-1.62683	0.125447	0.725374
Delta	ENSG00000088727.12	KIF9	protein_coding	-0.506638	-1.70986	0.108741	0.725374
Delta	ENSG00000088756.12	ARHGAP28	protein_coding	-0.853126	-1.62578	0.125672	0.725374
Delta	ENSG00000088766.11	CRLS1	protein_coding	-0.738418	-2.00683	0.0639189	0.724834
Delta	ENSG00000088808.16	PPP1R13B	protein_coding	-0.0273911	-0.11926	0.906717	0.981545
Delta	ENSG00000088812.17	ATRN	protein_coding	-0.283554	-1.14293	0.271711	0.772776
Delta	ENSG00000088826.17	SMOX	protein_coding	0.0156097	0.0425535	0.966642	0.994315
Delta	ENSG00000088827.12	SIGLEC1	protein_coding	-0.490215	-0.962721	0.351575	0.810643
Delta	ENSG00000088832.14	FKBP1A	protein_coding	0.241045	1.10822	0.285933	0.777406
Delta	ENSG00000088833.17	NSFL1C	protein_coding	0.168093	0.747644	0.466708	0.856058
Delta	ENSG00000088836.12	SLC4A11	protein_coding	0.314492	0.675308	0.510178	0.873772
Delta	ENSG00000088854.12	C20orf194	protein_coding	-0.253684	-1.04755	0.312111	0.789116
Delta	ENSG00000088876.11	ZNF343	protein_coding	-0.087227	-0.165248	0.871046	0.97467
Delta	ENSG00000088881.20	EBF4	protein_coding	0.386492	0.742456	0.469749	0.856551
Delta	ENSG00000088882.7	CPXM1	protein_coding	0.259697	0.263897	0.795598	0.956327
Delta	ENSG00000088888.17	MAVS	protein_coding	0.383636	1.30646	0.211876	0.752954
Delta	ENSG00000088899.14	RP5-1187M17.10	protein_coding	0.564673	1.01755	0.325682	0.79609
Delta	ENSG00000088926.13	F11	protein_coding	-0.654043	-0.679888	0.507358	0.872619
Delta	ENSG00000088930.7	XRN2	protein_coding	-0.485971	-2.17781	0.0465015	0.724834
Delta	ENSG00000088970.15	KIZ	protein_coding	-0.200007	-0.893048	0.386511	0.825361
Delta	ENSG00000088986.10	DYNLL1	protein_coding	-0.12171	-0.509682	0.617995	0.905224
Delta	ENSG00000088992.17	TESC	protein_coding	-1.27712	-1.94687	0.0713236	0.724834
Delta	ENSG00000089006.16	SNX5	protein_coding	-0.422152	-1.36398	0.193512	0.743626
Delta	ENSG00000089009.15	RPL6	protein_coding	-0.176821	-0.85107	0.408659	0.832502
Delta	ENSG00000089012.14	SIRPG	protein_coding	-0.810493	-0.782229	0.446751	0.848891
Delta	ENSG00000089022.13	MAPKAPK5	protein_coding	-0.362055	-1.49246	0.157158	0.726977
Delta	ENSG00000089041.16	P2RX7	protein_coding	-0.207339	-0.672831	0.511707	0.874106
Delta	ENSG00000089048.14	ESF1	protein_coding	-0.585936	-1.44659	0.169426	0.734654
Delta	ENSG00000089050.14	RBBP9	protein_coding	0.317244	1.2996	0.214156	0.754869
Delta	ENSG00000089053.12	ANAPC5	protein_coding	-0.365724	-1.64629	0.121345	0.725374
Delta	ENSG00000089057.14	SLC23A2	protein_coding	0.298349	1.00272	0.332549	0.8003
Delta	ENSG00000089060.11	SLC8B1	protein_coding	0.256911	1.2419	0.234117	0.761386
Delta	ENSG00000089063.14	TMEM230	protein_coding	0.094694	0.329844	0.746267	0.94289
Delta	ENSG00000089091.16	DZANK1	protein_coding	0.219553	0.365344	0.720165	0.936681
Delta	ENSG00000089094.16	KDM2B	protein_coding	0.0816617	0.248858	0.806985	0.95925
Delta	ENSG00000089101.17	CFAP61	protein_coding	0.13003	0.192182	0.850283	0.969424
Delta	ENSG00000089123.15	TASP1	protein_coding	-0.0533097	-0.226057	0.824334	0.962914
Delta	ENSG00000089127.12	OAS1	protein_coding	-0.423554	-1.00874	0.329749	0.798635
Delta	ENSG00000089154.10	GCN1	protein_coding	-0.015599	-0.062952	0.95067	0.991031
Delta	ENSG00000089157.15	RPLP0	protein_coding	0.185774	0.667511	0.515	0.87447
Delta	ENSG00000089159.15	PXN	protein_coding	0.722751	3.62982	0.00262057	0.724834
Delta	ENSG00000089163.4	SIRT4	protein_coding	0.526776	1.39495	0.184175	0.739707
Delta	ENSG00000089169.14	RPH3A	protein_coding	0.369028	0.466412	0.647898	0.915597
Delta	ENSG00000089177.17	KIF16B	protein_coding	-0.380066	-1.38763	0.186346	0.740033
Delta	ENSG00000089195.14	TRMT6	protein_coding	-0.331366	-0.986851	0.340007	0.804764
Delta	ENSG00000089199.9	CHGB	protein_coding	0.220823	0.329503	0.746519	0.942913
Delta	ENSG00000089220.4	PEBP1	protein_coding	0.245681	0.957237	0.354242	0.811513
Delta	ENSG00000089225.19	TBX5	protein_coding	2.15953	2.45715	0.0272424	0.724834
Delta	ENSG00000089234.15	BRAP	protein_coding	-0.517189	-2.28546	0.0379165	0.724834
Delta	ENSG00000089248.6	ERP29	protein_coding	-0.493402	-1.84041	0.0864045	0.724834
Delta	ENSG00000089250.18	NOS1	protein_coding	-0.00832159	-0.0192437	0.984911	0.997889
Delta	ENSG00000089280.18	FUS	protein_coding	0.0405423	0.227047	0.823579	0.962869
Delta	ENSG00000089289.15	IGBP1	protein_coding	-0.25135	-0.754993	0.462422	0.85367
Delta	ENSG00000089327.14	FXYD5	protein_coding	0.0541051	0.273756	0.788159	0.954133
Delta	ENSG00000089335.20	ZNF302	protein_coding	0.284821	1.00456	0.331691	0.799625
Delta	ENSG00000089351.14	GRAMD1A	protein_coding	0.0387438	0.169229	0.867971	0.973931
Delta	ENSG00000089356.16	FXYD3	protein_coding	0.266175	0.579122	0.571454	0.892424
Delta	ENSG00000089472.16	HEPH	protein_coding	-0.254684	-0.346821	0.733742	0.93999
Delta	ENSG00000089486.16	CDIP1	protein_coding	0.450693	1.05597	0.308375	0.78628
Delta	ENSG00000089505.17	CMTM1	protein_coding	0.188336	0.5401	0.597382	0.899564
Delta	ENSG00000089558.8	KCNH4	protein_coding	0.880663	1.66479	0.117552	0.725374
Delta	ENSG00000089597.16	GANAB	protein_coding	-0.0854601	-0.552947	0.588781	0.897304
Delta	ENSG00000089639.10	GMIP	protein_coding	-0.0564635	-0.202282	0.842526	0.96704
Delta	ENSG00000089682.16	RBM41	protein_coding	-0.112092	-0.520322	0.610745	0.903518
Delta	ENSG00000089685.14	BIRC5	protein_coding	0.605226	1.09204	0.292748	0.781241
Delta	ENSG00000089692.8	LAG3	protein_coding	-0.220676	-0.507971	0.619165	0.905884
Delta	ENSG00000089693.10	MLF2	protein_coding	0.0516319	0.226405	0.824068	0.962906
Delta	ENSG00000089723.9	OTUB2	protein_coding	0.198782	0.432274	0.671945	0.922276
Delta	ENSG00000089737.15	DDX24	protein_coding	0.0267073	0.137196	0.892775	0.978871
Delta	ENSG00000089775.11	ZBTB25	protein_coding	0.0951088	0.362367	0.72234	0.937179
Delta	ENSG00000089818.16	NECAP1	protein_coding	-0.148378	-0.710231	0.488903	0.864777
Delta	ENSG00000089820.15	ARHGAP4	protein_coding	0.174297	0.544619	0.594349	0.899323
Delta	ENSG00000089847.12	ANKRD24	protein_coding	-1.318	-2.33861	0.0342499	0.724834
Delta	ENSG00000089876.11	DHX32	protein_coding	-0.340151	-1.53057	0.147543	0.725374
Delta	ENSG00000089902.9	RCOR1	protein_coding	0.0523388	0.178938	0.860479	0.971867
Delta	ENSG00000089916.17	GPATCH2L	protein_coding	-0.239697	-0.932047	0.366675	0.816143
Delta	ENSG00000090006.17	LTBP4	protein_coding	0.416353	1.90853	0.076457	0.724834
Delta	ENSG00000090013.9	BLVRB	protein_coding	0.22359	0.889824	0.388183	0.825916
Delta	ENSG00000090020.10	SLC9A1	protein_coding	0.663031	2.4126	0.029699	0.724834
Delta	ENSG00000090054.13	SPTLC1	protein_coding	-0.0740262	-0.378396	0.710656	0.934931
Delta	ENSG00000090060.17	PAPOLA	protein_coding	-0.191247	-1.2965	0.215195	0.755588
Delta	ENSG00000090061.17	CCNK	protein_coding	-0.332095	-2.02205	0.0621556	0.724834
Delta	ENSG00000090097.20	PCBP4	protein_coding	0.572171	1.854	0.0843328	0.724834
Delta	ENSG00000090104.11	RGS1	protein_coding	0.0106813	0.0149633	0.988267	0.997913
Delta	ENSG00000090238.11	YPEL3	protein_coding	0.184296	0.4827	0.636564	0.911758
Delta	ENSG00000090263.15	MRPS33	protein_coding	-0.376778	-1.30356	0.212839	0.75405
Delta	ENSG00000090266.12	NDUFB2	protein_coding	-0.48897	-1.67542	0.11542	0.725374
Delta	ENSG00000090273.13	NUDC	protein_coding	0.16112	0.793676	0.440266	0.845631
Delta	ENSG00000090316.15	MAEA	protein_coding	-0.114986	-0.589846	0.564435	0.891015
Delta	ENSG00000090339.8	ICAM1	protein_coding	-0.0857998	-0.205158	0.840321	0.966579
Delta	ENSG00000090372.14	STRN4	protein_coding	0.294397	1.13458	0.275084	0.773917
Delta	ENSG00000090376.8	IRAK3	protein_coding	-0.426244	-0.804837	0.434001	0.842573
Delta	ENSG00000090382.6	LYZ	protein_coding	-1.96641	-3.74474	0.00208049	0.724834
Delta	ENSG00000090402.7	SI	protein_coding	0.580938	0.694175	0.498618	0.869218
Delta	ENSG00000090432.6	MUL1	protein_coding	-0.13308	-0.405731	0.690904	0.927065
Delta	ENSG00000090447.11	TFAP4	protein_coding	0.609257	1.96929	0.0684681	0.724834
Delta	ENSG00000090470.14	PDCD7	protein_coding	0.186151	0.552612	0.589004	0.897304
Delta	ENSG00000090487.10	SPG21	protein_coding	-0.242436	-1.03726	0.316719	0.791681
Delta	ENSG00000090512.11	FETUB	protein_coding	0.61372	0.861	0.403346	0.830268
Delta	ENSG00000090520.10	DNAJB11	protein_coding	-0.265094	-0.762962	0.457802	0.852125
Delta	ENSG00000090530.9	P3H2	protein_coding	0.164554	0.391494	0.701163	0.931421
Delta	ENSG00000090534.17	THPO	protein_coding	1.52642	1.6218	0.126528	0.725374
Delta	ENSG00000090539.15	CHRD	protein_coding	1.57933	2.21612	0.0432573	0.724834
Delta	ENSG00000090554.12	FLT3LG	protein_coding	-0.091894	-0.246372	0.808872	0.959786
Delta	ENSG00000090565.15	RAB11FIP3	protein_coding	0.581496	2.199	0.04468	0.724834
Delta	ENSG00000090581.9	GNPTG	protein_coding	0.219092	0.759532	0.459788	0.853067
Delta	ENSG00000090612.20	ZNF268	protein_coding	-0.492742	-2.17152	0.0470549	0.724834
Delta	ENSG00000090615.12	GOLGA3	protein_coding	0.136274	0.698244	0.496145	0.868208
Delta	ENSG00000090621.13	PABPC4	protein_coding	-0.277238	-1.24372	0.233469	0.761386
Delta	ENSG00000090659.17	CD209	protein_coding	-1.86497	-3.20468	0.00616923	0.724834
Delta	ENSG00000090661.11	CERS4	protein_coding	0.202734	0.697816	0.496405	0.868431
Delta	ENSG00000090674.15	MCOLN1	protein_coding	0.284094	1.02286	0.323252	0.795238
Delta	ENSG00000090686.15	USP48	protein_coding	-0.201262	-0.685043	0.504194	0.871213
Delta	ENSG00000090776.5	EFNB1	protein_coding	0.651764	1.36275	0.193893	0.743858
Delta	ENSG00000090857.13	PDPR	protein_coding	0.099034	0.5399	0.597516	0.899564
Delta	ENSG00000090861.15	AARS	protein_coding	0.25763	1.25239	0.230384	0.760364
Delta	ENSG00000090863.11	GLG1	protein_coding	-0.39606	-1.74529	0.102226	0.725374
Delta	ENSG00000090889.11	KIF4A	protein_coding	0.345835	0.660943	0.519083	0.875943
Delta	ENSG00000090905.17	TNRC6A	protein_coding	0.711457	2.98018	0.00968457	0.724834
Delta	ENSG00000090924.14	PLEKHG2	protein_coding	0.392352	1.4824	0.159784	0.729501
Delta	ENSG00000090932.10	DLL3	protein_coding	-0.365614	-0.536834	0.599578	0.900391
Delta	ENSG00000090971.4	NAT14	protein_coding	0.328297	0.668053	0.514664	0.874241
Delta	ENSG00000090975.12	PITPNM2	protein_coding	0.130792	0.426337	0.676166	0.923374
Delta	ENSG00000090989.17	EXOC1	protein_coding	-0.584992	-2.90247	0.0113134	0.724834
Delta	ENSG00000091009.7	RBM27	protein_coding	0.416711	1.09529	0.291371	0.780522
Delta	ENSG00000091010.4	POU4F3	protein_coding	0.460559	0.716723	0.485007	0.863489
Delta	ENSG00000091039.16	OSBPL8	protein_coding	-0.376	-1.30866	0.21115	0.752676
Delta	ENSG00000091073.19	DTX2	protein_coding	0.34054	0.965257	0.350346	0.809862
Delta	ENSG00000091106.18	NLRC4	protein_coding	-0.656636	-1.47271	0.162347	0.731245
Delta	ENSG00000091127.13	PUS7	protein_coding	-0.32838	-1.21971	0.242173	0.761386
Delta	ENSG00000091128.12	LAMB4	protein_coding	0.58818	0.751443	0.464489	0.854672
Delta	ENSG00000091129.19	NRCAM	protein_coding	1.37082	2.45561	0.027324	0.724834
Delta	ENSG00000091136.13	LAMB1	protein_coding	0.0781551	0.213967	0.833573	0.965284
Delta	ENSG00000091137.11	SLC26A4	protein_coding	0.489034	0.491367	0.630571	0.909008
Delta	ENSG00000091138.12	SLC26A3	protein_coding	0.178587	0.161577	0.873884	0.975263
Delta	ENSG00000091140.12	DLD	protein_coding	-0.665508	-1.76022	0.0995847	0.725374
Delta	ENSG00000091157.13	WDR7	protein_coding	0.130841	0.554265	0.587901	0.897165
Delta	ENSG00000091164.12	TXNL1	protein_coding	-0.670852	-2.3005	0.0368435	0.724834
Delta	ENSG00000091181.19	IL5RA	protein_coding	0.108399	0.145756	0.886135	0.97728
Delta	ENSG00000091262.14	ABCC6	protein_coding	0.129325	0.248227	0.807463	0.959305
Delta	ENSG00000091317.7	CMTM6	protein_coding	-0.59095	-2.04218	0.0598903	0.724834
Delta	ENSG00000091409.14	ITGA6	protein_coding	-0.498682	-1.39637	0.183755	0.739707
Delta	ENSG00000091428.17	RAPGEF4	protein_coding	-0.0541648	-0.154609	0.879276	0.97556
Delta	ENSG00000091436.16	AC013461.1	protein_coding	-0.722423	-2.57605	0.0216004	0.724834
Delta	ENSG00000091482.5	SMPX	protein_coding	1.24063	1.35777	0.195432	0.744555
Delta	ENSG00000091483.6	FH	protein_coding	-0.283627	-0.895147	0.385426	0.825286
Delta	ENSG00000091490.10	SEL1L3	protein_coding	-0.350045	-0.646659	0.528025	0.878483
Delta	ENSG00000091513.14	TF	protein_coding	0.737361	0.790878	0.441846	0.846445
Delta	ENSG00000091527.15	CDV3	protein_coding	-0.181975	-0.937808	0.363805	0.814617
Delta	ENSG00000091536.16	MYO15A	protein_coding	0.218662	0.410813	0.687257	0.925959
Delta	ENSG00000091542.8	ALKBH5	protein_coding	0.116525	0.601398	0.556924	0.888824
Delta	ENSG00000091583.10	APOH	protein_coding	0.08886	0.127394	0.90039	0.98025
Delta	ENSG00000091592.15	NLRP1	protein_coding	0.162637	0.302037	0.766942	0.948576
Delta	ENSG00000091622.15	PITPNM3	protein_coding	1.05397	2.59702	0.0207293	0.724834
Delta	ENSG00000091640.7	SPAG7	protein_coding	0.0266482	0.1325	0.896422	0.979752
Delta	ENSG00000091651.8	ORC6	protein_coding	0.0294663	0.0708042	0.944527	0.990062
Delta	ENSG00000091656.15	ZFHX4	protein_coding	1.78158	2.332	0.0346869	0.724834
Delta	ENSG00000091704.9	CPA1	protein_coding	0.0472666	0.0519099	0.959314	0.992746
Delta	ENSG00000091732.15	ZC3HC1	protein_coding	0.130872	0.522696	0.609134	0.903437
Delta	ENSG00000091831.21	ESR1	protein_coding	0.237366	0.444014	0.663632	0.920161
Delta	ENSG00000091844.7	RGS17	protein_coding	-0.421092	-0.685913	0.503661	0.871048
Delta	ENSG00000091879.13	ANGPT2	protein_coding	-0.0200583	-0.0589016	0.95384	0.991545
Delta	ENSG00000091947.9	TMEM101	protein_coding	0.17637	0.481158	0.637633	0.912261
Delta	ENSG00000091972.18	CD200	protein_coding	1.28113	1.58241	0.135264	0.725374
Delta	ENSG00000091986.15	CCDC80	protein_coding	0.212894	0.210747	0.836038	0.965868
Delta	ENSG00000092009.10	CMA1	protein_coding	-1.38291	-1.98365	0.066695	0.724834
Delta	ENSG00000092010.14	PSME1	protein_coding	-0.136151	-0.53158	0.603121	0.901494
Delta	ENSG00000092020.10	PPP2R3C	protein_coding	-0.508223	-1.64255	0.122125	0.725374
Delta	ENSG00000092036.16	HAUS4	protein_coding	0.279252	0.974294	0.345992	0.807368
Delta	ENSG00000092051.16	JPH4	protein_coding	-0.361311	-0.398885	0.69583	0.929409
Delta	ENSG00000092054.12	MYH7	protein_coding	1.00056	1.86921	0.0820661	0.724834
Delta	ENSG00000092068.18	SLC7A8	protein_coding	-0.298974	-0.55601	0.586739	0.897011
Delta	ENSG00000092094.10	OSGEP	protein_coding	0.0404747	0.219966	0.828985	0.964026
Delta	ENSG00000092096.14	SLC22A17	protein_coding	0.418359	0.755809	0.461948	0.853546
Delta	ENSG00000092098.16	RNF31	protein_coding	-0.0163629	-0.0905713	0.929081	0.986559
Delta	ENSG00000092108.20	SCFD1	protein_coding	-0.427756	-1.71283	0.108181	0.725374
Delta	ENSG00000092140.14	G2E3	protein_coding	-0.387548	-1.52787	0.148207	0.725374
Delta	ENSG00000092148.12	HECTD1	protein_coding	-0.346142	-1.44039	0.171142	0.735442
Delta	ENSG00000092199.17	HNRNPC	protein_coding	-0.0903967	-0.43754	0.66821	0.922056
Delta	ENSG00000092200.12	RPGRIP1	protein_coding	0.813002	1.77867	0.0964031	0.724834
Delta	ENSG00000092201.9	SUPT16H	protein_coding	-0.364439	-1.49209	0.157256	0.726977
Delta	ENSG00000092203.13	TOX4	protein_coding	-0.152268	-0.823839	0.423465	0.838206
Delta	ENSG00000092208.16	GEMIN2	protein_coding	-0.553951	-1.58528	0.13461	0.725374
Delta	ENSG00000092295.11	TGM1	protein_coding	-0.890729	-3.03682	0.00864495	0.724834
Delta	ENSG00000092330.15	TINF2	protein_coding	-0.1436	-0.764399	0.456972	0.851951
Delta	ENSG00000092345.13	DAZL	protein_coding	0.802615	0.76853	0.454592	0.850931
Delta	ENSG00000092421.16	SEMA6A	protein_coding	-0.402033	-1.07065	0.301945	0.784925
Delta	ENSG00000092439.13	TRPM7	protein_coding	-0.444632	-1.75587	0.100347	0.725374
Delta	ENSG00000092445.11	TYRO3	protein_coding	0.0756036	0.169962	0.867404	0.97393
Delta	ENSG00000092470.11	WDR76	protein_coding	0.0347844	0.0830431	0.934961	0.987986
Delta	ENSG00000092529.22	CAPN3	protein_coding	0.468012	1.39342	0.184625	0.739707
Delta	ENSG00000092531.9	SNAP23	protein_coding	-0.319548	-1.0919	0.292807	0.781241
Delta	ENSG00000092607.13	TBX15	protein_coding	1.45961	1.78274	0.0957137	0.724834
Delta	ENSG00000092621.11	PHGDH	protein_coding	0.582092	1.26223	0.226923	0.759211
Delta	ENSG00000092758.15	COL9A3	protein_coding	0.80483	1.5651	0.139262	0.725374
Delta	ENSG00000092820.17	EZR	protein_coding	0.0166564	0.0735517	0.942379	0.98955
Delta	ENSG00000092841.18	MYL6	protein_coding	-0.300456	-0.939089	0.36317	0.814617
Delta	ENSG00000092847.11	AGO1	protein_coding	0.0248218	0.142412	0.888728	0.977751
Delta	ENSG00000092850.11	TEKT2	protein_coding	0.0110913	0.0182094	0.985722	0.997913
Delta	ENSG00000092853.13	CLSPN	protein_coding	-0.00950411	-0.0205835	0.98386	0.997838
Delta	ENSG00000092871.16	RFFL	protein_coding	-0.029733	-0.115438	0.909692	0.982141
Delta	ENSG00000092929.11	UNC13D	protein_coding	0.330548	1.30102	0.213684	0.754294
Delta	ENSG00000092931.11	MFSD11	protein_coding	-0.367318	-1.48662	0.158677	0.728574
Delta	ENSG00000092964.16	DPYSL2	protein_coding	0.0635078	0.164526	0.871604	0.974739
Delta	ENSG00000092969.11	TGFB2	protein_coding	-1.79776	-3.86118	0.00164768	0.724834
Delta	ENSG00000092978.10	GPATCH2	protein_coding	-0.580931	-2.28618	0.0378651	0.724834
Delta	ENSG00000093000.18	NUP50	protein_coding	-0.0326389	-0.133303	0.895799	0.979586
Delta	ENSG00000093009.9	CDC45	protein_coding	0.490608	1.15153	0.268275	0.771723
Delta	ENSG00000093010.11	COMT	protein_coding	-0.00988195	-0.0543402	0.957411	0.99236
Delta	ENSG00000093072.15	CECR1	protein_coding	-0.625038	-1.09279	0.292431	0.781108
Delta	ENSG00000093100.13	XXbac-B461K10.4	processed_transcript	-0.0588619	-0.116852	0.908591	0.98179
Delta	ENSG00000093134.13	VNN3	protein_coding	-0.250239	-0.260942	0.797832	0.957154
Delta	ENSG00000093144.18	ECHDC1	protein_coding	-0.516838	-2.12634	0.0512175	0.724834
Delta	ENSG00000093167.17	LRRFIP2	protein_coding	-0.0304587	-0.168333	0.868663	0.974071
Delta	ENSG00000093183.13	SEC22C	protein_coding	-0.157823	-0.844124	0.412403	0.833773
Delta	ENSG00000093217.9	XYLB	protein_coding	0.0422711	0.123962	0.903059	0.980926
Delta	ENSG00000094631.18	HDAC6	protein_coding	0.133614	0.806881	0.432859	0.842258
Delta	ENSG00000094661.2	OR1I1	protein_coding	-0.230788	-0.474367	0.642351	0.914557
Delta	ENSG00000094755.16	GABRP	protein_coding	0.063527	0.189723	0.852174	0.969952
Delta	ENSG00000094796.4	KRT31	protein_coding	1.13463	1.36455	0.193339	0.743626
Delta	ENSG00000094804.9	CDC6	protein_coding	0.317487	0.613795	0.548924	0.885696
Delta	ENSG00000094841.13	UPRT	protein_coding	-0.370367	-1.38494	0.187151	0.741427
Delta	ENSG00000094880.10	CDC23	protein_coding	-0.0314134	-0.147249	0.884977	0.976942
Delta	ENSG00000094914.12	AAAS	protein_coding	-0.0359606	-0.219644	0.829231	0.964175
Delta	ENSG00000094916.13	CBX5	protein_coding	-0.336427	-0.893295	0.386384	0.825361
Delta	ENSG00000094963.13	FMO2	protein_coding	-0.854119	-1.54819	0.143266	0.725374
Delta	ENSG00000094975.13	SUCO	protein_coding	-0.416009	-1.85406	0.0843235	0.724834
Delta	ENSG00000095002.12	MSH2	protein_coding	-0.315056	-0.831883	0.419055	0.836604
Delta	ENSG00000095015.5	MAP3K1	protein_coding	-0.256601	-1.48957	0.15791	0.727458
Delta	ENSG00000095059.15	DHPS	protein_coding	0.19758	0.937621	0.363899	0.814639
Delta	ENSG00000095066.11	HOOK2	protein_coding	0.297312	1.21213	0.244974	0.761669
Delta	ENSG00000095110.7	NXPE1	protein_coding	1.15737	1.14499	0.270887	0.772261
Delta	ENSG00000095139.13	ARCN1	protein_coding	-0.227194	-1.18264	0.256108	0.764929
[truncated: 30,768 more rows]

## Sheet: Table S4b
module_name	network_feature	biopsy	gene_id	gene_name	gene_type	logFC	t	P.Value	fdr
Mod2 (blue)	ClusterCoef	Delta	ENSG00000002933.7	TMEM176A	protein_coding	-0.138811	-1.7321	0.101532	0.853568
Mod2 (blue)	Connectivity	Delta	ENSG00000002933.7	TMEM176A	protein_coding	-1.83133	-2.26859	0.036175	0.789028
Mod2 (blue)	MAR	Delta	ENSG00000002933.7	TMEM176A	protein_coding	-0.148466	-1.44795	0.168974	0.984229
Mod1 (turquoise)	ClusterCoef	Delta	ENSG00000003249.13	DBNDD1	protein_coding	0.0752899	1.73109	0.101716	0.853568
Mod1 (turquoise)	Connectivity	Delta	ENSG00000003249.13	DBNDD1	protein_coding	0.601766	0.860588	0.401075	0.862268
Mod1 (turquoise)	MAR	Delta	ENSG00000003249.13	DBNDD1	protein_coding	0.0152275	0.246876	0.808476	0.990788
Mod2 (blue)	ClusterCoef	Delta	ENSG00000004468.12	CD38	protein_coding	-0.0425013	-0.683836	0.503382	0.909869
Mod2 (blue)	Connectivity	Delta	ENSG00000004468.12	CD38	protein_coding	-0.710779	-1.31997	0.203814	0.789028
Mod2 (blue)	MAR	Delta	ENSG00000004468.12	CD38	protein_coding	-0.0260547	-0.391977	0.700794	0.990788
Mod1 (turquoise)	ClusterCoef	Delta	ENSG00000004776.11	HSPB6	protein_coding	0.00582691	0.118743	0.906884	0.979293
Mod1 (turquoise)	Connectivity	Delta	ENSG00000004776.11	HSPB6	protein_coding	-0.113162	-0.209817	0.836228	0.967076
Mod1 (turquoise)	MAR	Delta	ENSG00000004776.11	HSPB6	protein_coding	-0.0408769	-1.24625	0.232492	0.984229
Mod1 (turquoise)	ClusterCoef	Delta	ENSG00000004799.7	PDK4	protein_coding	-0.0294325	-0.568709	0.57706	0.910496
Mod1 (turquoise)	Connectivity	Delta	ENSG00000004799.7	PDK4	protein_coding	-0.253646	-0.401199	0.693119	0.950051
Mod1 (turquoise)	MAR	Delta	ENSG00000004799.7	PDK4	protein_coding	-0.0314395	-0.585532	0.56722	0.984899
Mod1 (turquoise)	ClusterCoef	Delta	ENSG00000005243.9	COPZ2	protein_coding	0.0140672	0.159163	0.875434	0.970607
Mod1 (turquoise)	Connectivity	Delta	ENSG00000005243.9	COPZ2	protein_coding	-0.0942167	-0.125416	0.90162	0.979415
Mod1 (turquoise)	MAR	Delta	ENSG00000005243.9	COPZ2	protein_coding	0.041678	0.335083	0.742376	0.990788
Mod1 (turquoise)	ClusterCoef	Delta	ENSG00000005379.15	BZRAP1	protein_coding	0.0281441	0.508749	0.617529	0.926812
Mod1 (turquoise)	Connectivity	Delta	ENSG00000005379.15	BZRAP1	protein_coding	0.237437	0.414106	0.683816	0.950051
Mod1 (turquoise)	MAR	Delta	ENSG00000005379.15	BZRAP1	protein_coding	0.0420201	0.68445	0.504518	0.984229
Mod1 (turquoise)	ClusterCoef	Delta	ENSG00000005513.9	SOX8	protein_coding	0.0346932	0.939063	0.360975	0.861958
Mod1 (turquoise)	Connectivity	Delta	ENSG00000005513.9	SOX8	protein_coding	0.142299	0.367352	0.717751	0.951671
Mod1 (turquoise)	MAR	Delta	ENSG00000005513.9	SOX8	protein_coding	0.0172257	0.355314	0.727486	0.990788
Mod2 (blue)	ClusterCoef	Delta	ENSG00000005844.17	ITGAL	protein_coding	-0.0456624	-0.692169	0.498266	0.909869
Mod2 (blue)	Connectivity	Delta	ENSG00000005844.17	ITGAL	protein_coding	-0.598846	-1.17862	0.254291	0.805527
Mod2 (blue)	MAR	Delta	ENSG00000005844.17	ITGAL	protein_coding	-0.0517641	-0.753639	0.463167	0.984229
Mod1 (turquoise)	ClusterCoef	Delta	ENSG00000006016.10	CRLF1	protein_coding	0.0548417	1.10123	0.286289	0.853568
Mod1 (turquoise)	Connectivity	Delta	ENSG00000006016.10	CRLF1	protein_coding	-0.0560902	-0.106794	0.916165	0.981396
Mod1 (turquoise)	MAR	Delta	ENSG00000006016.10	CRLF1	protein_coding	0.0412355	1.11643	0.282454	0.984229
Mod1 (turquoise)	ClusterCoef	Delta	ENSG00000006042.11	TMEM98	protein_coding	-0.0171934	-0.250588	0.805165	0.953343
Mod1 (turquoise)	Connectivity	Delta	ENSG00000006042.11	TMEM98	protein_coding	0.228704	0.397085	0.696094	0.950051
Mod1 (turquoise)	MAR	Delta	ENSG00000006042.11	TMEM98	protein_coding	0.00627018	0.100376	0.921425	0.995776
Mod2 (blue)	ClusterCoef	Delta	ENSG00000006210.6	CX3CL1	protein_coding	-0.0400908	-0.669043	0.512537	0.909869
Mod2 (blue)	Connectivity	Delta	ENSG00000006210.6	CX3CL1	protein_coding	-0.578472	-0.778532	0.446631	0.865975
Mod2 (blue)	MAR	Delta	ENSG00000006210.6	CX3CL1	protein_coding	-0.0189259	-0.324566	0.750159	0.990788
Mod1 (turquoise)	ClusterCoef	Delta	ENSG00000007062.11	PROM1	protein_coding	0.0838292	2.01	0.0607318	0.853568
Mod1 (turquoise)	Connectivity	Delta	ENSG00000007062.11	PROM1	protein_coding	1.07074	2.50632	0.022299	0.789028
Mod1 (turquoise)	MAR	Delta	ENSG00000007062.11	PROM1	protein_coding	0.0500824	1.25555	0.229198	0.984229
Mod2 (blue)	ClusterCoef	Delta	ENSG00000007312.12	CD79B	protein_coding	-0.0175725	-0.301788	0.766509	0.944842
Mod2 (blue)	Connectivity	Delta	ENSG00000007312.12	CD79B	protein_coding	0.243177	0.504842	0.619953	0.921879
Mod2 (blue)	MAR	Delta	ENSG00000007312.12	CD79B	protein_coding	0.039291	0.762938	0.457772	0.984229
Mod3 (brown)	ClusterCoef	Delta	ENSG00000007933.12	FMO3	protein_coding	0.0245355	0.414323	0.683867	0.926812
Mod3 (brown)	Connectivity	Delta	ENSG00000007933.12	FMO3	protein_coding	0.0624362	0.0950585	0.925346	0.981396
Mod3 (brown)	MAR	Delta	ENSG00000007933.12	FMO3	protein_coding	0.144272	2.2145	0.0433268	0.984229
Mod1 (turquoise)	ClusterCoef	Delta	ENSG00000008441.16	NFIX	protein_coding	0.0184032	0.393709	0.698736	0.929755
Mod1 (turquoise)	Connectivity	Delta	ENSG00000008441.16	NFIX	protein_coding	0.122072	0.223758	0.825531	0.964573
Mod1 (turquoise)	MAR	Delta	ENSG00000008441.16	NFIX	protein_coding	0.0211075	0.42634	0.676141	0.990788
Mod2 (blue)	ClusterCoef	Delta	ENSG00000008517.16	IL32	protein_coding	-0.054856	-0.713796	0.48513	0.909869
Mod2 (blue)	Connectivity	Delta	ENSG00000008517.16	IL32	protein_coding	-0.231683	-0.325363	0.748755	0.956194
Mod2 (blue)	MAR	Delta	ENSG00000008517.16	IL32	protein_coding	-0.0218596	-0.301378	0.767418	0.990788
Mod2 (blue)	ClusterCoef	Delta	ENSG00000009790.14	TRAF3IP3	protein_coding	-0.0142593	-0.201262	0.842905	0.963559
Mod2 (blue)	Connectivity	Delta	ENSG00000009790.14	TRAF3IP3	protein_coding	-0.0885413	-0.135828	0.893504	0.976843
Mod2 (blue)	MAR	Delta	ENSG00000009790.14	TRAF3IP3	protein_coding	0.0225911	0.355141	0.727613	0.990788
Mod2 (blue)	ClusterCoef	Delta	ENSG00000010030.13	ETV7	protein_coding	-0.0179074	-0.320562	0.752486	0.936752
Mod2 (blue)	Connectivity	Delta	ENSG00000010030.13	ETV7	protein_coding	-0.0971301	-0.175901	0.862386	0.972293
Mod2 (blue)	MAR	Delta	ENSG00000010030.13	ETV7	protein_coding	0.00136767	0.0243431	0.980912	0.999417
Mod2 (blue)	ClusterCoef	Delta	ENSG00000010610.9	CD4	protein_coding	-0.116077	-1.73529	0.100953	0.853568
Mod2 (blue)	Connectivity	Delta	ENSG00000010610.9	CD4	protein_coding	-1.09194	-2.18704	0.0425484	0.789028
Mod2 (blue)	MAR	Delta	ENSG00000010610.9	CD4	protein_coding	-0.121328	-1.67138	0.116149	0.984229
Mod3 (brown)	ClusterCoef	Delta	ENSG00000010932.15	FMO1	protein_coding	-0.0222686	-0.363823	0.720518	0.934985
Mod3 (brown)	Connectivity	Delta	ENSG00000010932.15	FMO1	protein_coding	-0.317787	-0.451317	0.657291	0.942148
Mod3 (brown)	MAR	Delta	ENSG00000010932.15	FMO1	protein_coding	0.0967361	1.8875	0.0793378	0.984229
Mod1 (turquoise)	ClusterCoef	Delta	ENSG00000011028.13	MRC2	protein_coding	0.0453067	0.613918	0.547475	0.909869
Mod1 (turquoise)	Connectivity	Delta	ENSG00000011028.13	MRC2	protein_coding	0.405313	0.578776	0.570098	0.919375
Mod1 (turquoise)	MAR	Delta	ENSG00000011028.13	MRC2	protein_coding	0.0918447	1.08891	0.294016	0.984229
Mod1 (turquoise)	ClusterCoef	Delta	ENSG00000011465.16	DCN	protein_coding	0.0325086	0.418009	0.681222	0.926812
Mod1 (turquoise)	Connectivity	Delta	ENSG00000011465.16	DCN	protein_coding	-0.0884847	-0.154598	0.878903	0.976843
Mod1 (turquoise)	MAR	Delta	ENSG00000011465.16	DCN	protein_coding	-0.0100579	-0.115501	0.909637	0.995776
Mod2 (blue)	ClusterCoef	Delta	ENSG00000012223.12	LTF	protein_coding	-0.0480013	-0.699737	0.493646	0.909869
Mod2 (blue)	Connectivity	Delta	ENSG00000012223.12	LTF	protein_coding	-0.18967	-0.230407	0.820441	0.964573
Mod2 (blue)	MAR	Delta	ENSG00000012223.12	LTF	protein_coding	0.00416031	0.094758	0.925808	0.995776
Mod1 (turquoise)	ClusterCoef	Delta	ENSG00000013588.5	GPRC5A	protein_coding	0.00786775	0.197289	0.845963	0.963902
Mod1 (turquoise)	Connectivity	Delta	ENSG00000013588.5	GPRC5A	protein_coding	-0.324406	-0.679802	0.505503	0.892306
Mod1 (turquoise)	MAR	Delta	ENSG00000013588.5	GPRC5A	protein_coding	-0.00346611	-0.0647513	0.949259	0.999417
Mod3 (brown)	ClusterCoef	Delta	ENSG00000017483.14	SLC38A5	protein_coding	-0.0396616	-0.593046	0.561032	0.909869
Mod3 (brown)	Connectivity	Delta	ENSG00000017483.14	SLC38A5	protein_coding	-1.63901	-1.48723	0.15471	0.789028
Mod3 (brown)	MAR	Delta	ENSG00000017483.14	SLC38A5	protein_coding	-0.0395362	-0.614967	0.548137	0.984899
Mod2 (blue)	ClusterCoef	Delta	ENSG00000019169.10	MARCO	protein_coding	0.0920363	1.39918	0.17991	0.853568
Mod2 (blue)	Connectivity	Delta	ENSG00000019169.10	MARCO	protein_coding	1.13132	1.7903	0.0906807	0.789028
Mod2 (blue)	MAR	Delta	ENSG00000019169.10	MARCO	protein_coding	0.0515871	0.923984	0.370663	0.984229
Mod1 (turquoise)	ClusterCoef	Delta	ENSG00000019549.8	SNAI2	protein_coding	-0.0160773	-0.213238	0.833702	0.961715
Mod1 (turquoise)	Connectivity	Delta	ENSG00000019549.8	SNAI2	protein_coding	-1.03503	-1.37306	0.187032	0.789028
Mod1 (turquoise)	MAR	Delta	ENSG00000019549.8	SNAI2	protein_coding	-0.0885533	-1.02287	0.323186	0.984229
Mod2 (blue)	ClusterCoef	Delta	ENSG00000019582.14	CD74	protein_coding	-0.115113	-1.75064	0.0982026	0.853568
Mod2 (blue)	Connectivity	Delta	ENSG00000019582.14	CD74	protein_coding	0.133208	0.183857	0.856234	0.969103
Mod2 (blue)	MAR	Delta	ENSG00000019582.14	CD74	protein_coding	0.0267332	0.372779	0.714723	0.990788
Mod1 (turquoise)	ClusterCoef	Delta	ENSG00000022267.16	FHL1	protein_coding	0.0315139	0.437993	0.666958	0.926812
Mod1 (turquoise)	Connectivity	Delta	ENSG00000022267.16	FHL1	protein_coding	0.0849001	0.130151	0.897928	0.976843
Mod1 (turquoise)	MAR	Delta	ENSG00000022267.16	FHL1	protein_coding	-0.049628	-0.533846	0.601562	0.990624
Mod2 (blue)	ClusterCoef	Delta	ENSG00000023445.13	BIRC3	protein_coding	-0.0430154	-0.56509	0.579464	0.910496
Mod2 (blue)	Connectivity	Delta	ENSG00000023445.13	BIRC3	protein_coding	-0.0965549	-0.13727	0.892381	0.976843
Mod2 (blue)	MAR	Delta	ENSG00000023445.13	BIRC3	protein_coding	-0.0126623	-0.151296	0.881834	0.991934
Mod2 (blue)	ClusterCoef	Delta	ENSG00000025708.13	TYMP	protein_coding	-0.0899639	-1.21657	0.240547	0.853568
Mod2 (blue)	Connectivity	Delta	ENSG00000025708.13	TYMP	protein_coding	-0.652914	-0.966792	0.346789	0.844216
Mod2 (blue)	MAR	Delta	ENSG00000025708.13	TYMP	protein_coding	-0.0643304	-0.809656	0.431265	0.984229
Mod2 (blue)	ClusterCoef	Delta	ENSG00000026103.19	FAS	protein_coding	-0.103973	-1.89746	0.0750508	0.853568
Mod2 (blue)	Connectivity	Delta	ENSG00000026103.19	FAS	protein_coding	-0.914735	-1.65608	0.115484	0.789028
Mod2 (blue)	MAR	Delta	ENSG00000026103.19	FAS	protein_coding	-0.108731	-1.57529	0.136818	0.984229
Mod3 (brown)	ClusterCoef	Delta	ENSG00000026751.16	SLAMF7	protein_coding	0.016599	0.296175	0.770718	0.945483
Mod3 (brown)	Connectivity	Delta	ENSG00000026751.16	SLAMF7	protein_coding	-0.0923103	-0.175897	0.86239	0.972293
Mod3 (brown)	MAR	Delta	ENSG00000026751.16	SLAMF7	protein_coding	0.00204333	0.0331076	0.974042	0.999417
Mod2 (blue)	ClusterCoef	Delta	ENSG00000029153.14	ARNTL2	protein_coding	-0.0996747	-1.60459	0.127174	0.853568
Mod2 (blue)	Connectivity	Delta	ENSG00000029153.14	ARNTL2	protein_coding	-0.573273	-0.835929	0.414437	0.862268
Mod2 (blue)	MAR	Delta	ENSG00000029153.14	ARNTL2	protein_coding	-0.0598621	-0.710571	0.488658	0.984229
Mod1 (turquoise)	ClusterCoef	Delta	ENSG00000038427.15	VCAN	protein_coding	0.0697087	1.00609	0.328612	0.853568
Mod1 (turquoise)	Connectivity	Delta	ENSG00000038427.15	VCAN	protein_coding	0.247772	0.394042	0.6983	0.950051
Mod1 (turquoise)	MAR	Delta	ENSG00000038427.15	VCAN	protein_coding	0.0538967	0.64616	0.528302	0.984229
Mod1 (turquoise)	ClusterCoef	Delta	ENSG00000041982.15	TNC	protein_coding	-0.0474272	-0.640604	0.530402	0.909869
Mod1 (turquoise)	Connectivity	Delta	ENSG00000041982.15	TNC	protein_coding	-0.778753	-1.07354	0.297576	0.819398
Mod1 (turquoise)	MAR	Delta	ENSG00000041982.15	TNC	protein_coding	-0.143468	-1.71999	0.106764	0.984229
Mod1 (turquoise)	ClusterCoef	Delta	ENSG00000046604.12	DSG2	protein_coding	0.0385879	0.79035	0.440313	0.909869
Mod1 (turquoise)	Connectivity	Delta	ENSG00000046604.12	DSG2	protein_coding	0.114125	0.260162	0.797768	0.956194
Mod1 (turquoise)	MAR	Delta	ENSG00000046604.12	DSG2	protein_coding	0.0363612	0.697246	0.496711	0.984229
Mod2 (blue)	ClusterCoef	Delta	ENSG00000048052.21	HDAC9	protein_coding	0.00621411	0.0853332	0.933003	0.981772
Mod2 (blue)	Connectivity	Delta	ENSG00000048052.21	HDAC9	protein_coding	0.886342	1.35091	0.193894	0.789028
Mod2 (blue)	MAR	Delta	ENSG00000048052.21	HDAC9	protein_coding	0.151284	3.48224	0.00350995	0.984229
Mod3 (brown)	ClusterCoef	Delta	ENSG00000048462.10	TNFRSF17	protein_coding	-0.0251207	-0.417224	0.681785	0.926812
Mod3 (brown)	Connectivity	Delta	ENSG00000048462.10	TNFRSF17	protein_coding	-0.524513	-1.1668	0.258909	0.806293
Mod3 (brown)	MAR	Delta	ENSG00000048462.10	TNFRSF17	protein_coding	-0.0562939	-1.16109	0.264423	0.984229
Mod1 (turquoise)	ClusterCoef	Delta	ENSG00000049089.13	COL9A2	protein_coding	0.0602356	1.21025	0.242898	0.853568
Mod1 (turquoise)	Connectivity	Delta	ENSG00000049089.13	COL9A2	protein_coding	0.430779	0.760349	0.457145	0.866634
Mod1 (turquoise)	MAR	Delta	ENSG00000049089.13	COL9A2	protein_coding	0.0597715	0.963038	0.351364	0.984229
Mod1 (turquoise)	ClusterCoef	Delta	ENSG00000049540.16	ELN	protein_coding	0.0465548	0.764002	0.455439	0.909869
Mod1 (turquoise)	Connectivity	Delta	ENSG00000049540.16	ELN	protein_coding	0.521379	0.814004	0.426556	0.862268
Mod1 (turquoise)	MAR	Delta	ENSG00000049540.16	ELN	protein_coding	0.0108396	0.211777	0.835238	0.991934
Mod1 (turquoise)	ClusterCoef	Delta	ENSG00000058085.14	LAMC2	protein_coding	-0.0560941	-0.8545	0.404822	0.879502
Mod1 (turquoise)	Connectivity	Delta	ENSG00000058085.14	LAMC2	protein_coding	-1.02177	-1.68637	0.109429	0.789028
Mod1 (turquoise)	MAR	Delta	ENSG00000058085.14	LAMC2	protein_coding	-0.0752588	-0.966057	0.349903	0.984229
Mod1 (turquoise)	ClusterCoef	Delta	ENSG00000060656.19	PTPRU	protein_coding	0.0828195	2.06206	0.0549828	0.853568
Mod1 (turquoise)	Connectivity	Delta	ENSG00000060656.19	PTPRU	protein_coding	0.207272	0.546289	0.591749	0.919718
Mod1 (turquoise)	MAR	Delta	ENSG00000060656.19	PTPRU	protein_coding	0.0554169	1.43693	0.172031	0.984229
Mod1 (turquoise)	ClusterCoef	Delta	ENSG00000060718.19	COL11A1	protein_coding	0.0778911	1.17985	0.25446	0.853568
Mod1 (turquoise)	Connectivity	Delta	ENSG00000060718.19	COL11A1	protein_coding	0.796032	1.4309	0.170034	0.789028
Mod1 (turquoise)	MAR	Delta	ENSG00000060718.19	COL11A1	protein_coding	0.0920776	1.21314	0.244529	0.984229
Mod1 (turquoise)	ClusterCoef	Delta	ENSG00000063660.8	GPC1	protein_coding	0.0202477	0.282755	0.780811	0.946031
Mod1 (turquoise)	Connectivity	Delta	ENSG00000063660.8	GPC1	protein_coding	-0.184579	-0.293877	0.772301	0.956194
Mod1 (turquoise)	MAR	Delta	ENSG00000063660.8	GPC1	protein_coding	0.0137093	0.243257	0.811225	0.990788
Mod1 (turquoise)	ClusterCoef	Delta	ENSG00000064042.17	LIMCH1	protein_coding	0.0213769	0.358491	0.724431	0.934985
Mod1 (turquoise)	Connectivity	Delta	ENSG00000064042.17	LIMCH1	protein_coding	0.118637	0.218623	0.829467	0.965971
Mod1 (turquoise)	MAR	Delta	ENSG00000064042.17	LIMCH1	protein_coding	0.013938	0.240948	0.81298	0.990788
Mod1 (turquoise)	ClusterCoef	Delta	ENSG00000064205.10	WISP2	protein_coding	0.079525	1.30219	0.210384	0.853568
Mod1 (turquoise)	Connectivity	Delta	ENSG00000064205.10	WISP2	protein_coding	0.824171	1.55658	0.137428	0.789028
Mod1 (turquoise)	MAR	Delta	ENSG00000064205.10	WISP2	protein_coding	0.115775	2.18717	0.0456241	0.984229
Mod1 (turquoise)	ClusterCoef	Delta	ENSG00000064270.12	ATP2C2	protein_coding	0.0848604	1.94914	0.0681369	0.853568
Mod1 (turquoise)	Connectivity	Delta	ENSG00000064270.12	ATP2C2	protein_coding	-0.337652	-0.551791	0.588053	0.919718
Mod1 (turquoise)	MAR	Delta	ENSG00000064270.12	ATP2C2	protein_coding	-0.0261733	-0.553778	0.588196	0.984899
Mod1 (turquoise)	ClusterCoef	Delta	ENSG00000064300.8	NGFR	protein_coding	-0.0314268	-0.635726	0.533501	0.909869
Mod1 (turquoise)	Connectivity	Delta	ENSG00000064300.8	NGFR	protein_coding	-0.774959	-1.56329	0.135845	0.789028
Mod1 (turquoise)	MAR	Delta	ENSG00000064300.8	NGFR	protein_coding	-0.0381472	-0.995553	0.335843	0.984229
Mod1 (turquoise)	ClusterCoef	Delta	ENSG00000064651.13	SLC12A2	protein_coding	-0.0111913	-0.206957	0.838525	0.961715
Mod1 (turquoise)	Connectivity	Delta	ENSG00000064651.13	SLC12A2	protein_coding	-0.374742	-0.706724	0.489021	0.88892
Mod1 (turquoise)	MAR	Delta	ENSG00000064651.13	SLC12A2	protein_coding	0.00755193	0.141413	0.889495	0.991934
Mod1 (turquoise)	ClusterCoef	Delta	ENSG00000065371.17	ROPN1	protein_coding	0.0590065	1.47556	0.158517	0.853568
Mod1 (turquoise)	Connectivity	Delta	ENSG00000065371.17	ROPN1	protein_coding	0.706025	1.6432	0.118145	0.789028
Mod1 (turquoise)	MAR	Delta	ENSG00000065371.17	ROPN1	protein_coding	0.0409397	1.23643	0.236015	0.984229
Mod1 (turquoise)	ClusterCoef	Delta	ENSG00000065534.18	MYLK	protein_coding	0.0613434	1.09503	0.288922	0.853568
Mod1 (turquoise)	Connectivity	Delta	ENSG00000065534.18	MYLK	protein_coding	0.360836	0.662034	0.516553	0.894585
Mod1 (turquoise)	MAR	Delta	ENSG00000065534.18	MYLK	protein_coding	0.0858228	1.24265	0.233779	0.984229
Mod1 (turquoise)	ClusterCoef	Delta	ENSG00000065618.16	COL17A1	protein_coding	-0.0281027	-0.500995	0.62286	0.926812
Mod1 (turquoise)	Connectivity	Delta	ENSG00000065618.16	COL17A1	protein_coding	-1.0303	-1.95688	0.0664712	0.789028
Mod1 (turquoise)	MAR	Delta	ENSG00000065618.16	COL17A1	protein_coding	-0.0940761	-1.76103	0.0993656	0.984229
Mod1 (turquoise)	ClusterCoef	Delta	ENSG00000067445.20	TRO	protein_coding	0.0234047	0.343998	0.735106	0.934985
Mod1 (turquoise)	Connectivity	Delta	ENSG00000067445.20	TRO	protein_coding	0.0562767	0.0834678	0.934425	0.981396
Mod1 (turquoise)	MAR	Delta	ENSG00000067445.20	TRO	protein_coding	0.0128635	0.170575	0.866923	0.991934
Mod1 (turquoise)	ClusterCoef	Delta	ENSG00000068078.17	FGFR3	protein_coding	0.0675009	1.37935	0.185833	0.853568
Mod1 (turquoise)	Connectivity	Delta	ENSG00000068078.17	FGFR3	protein_coding	0.34987	0.743744	0.466878	0.878302
Mod1 (turquoise)	MAR	Delta	ENSG00000068078.17	FGFR3	protein_coding	-0.00266442	-0.0754672	0.940878	0.998224
Mod2 (blue)	ClusterCoef	Delta	ENSG00000068079.7	IFI35	protein_coding	-0.075583	-1.0238	0.320412	0.853568
Mod2 (blue)	Connectivity	Delta	ENSG00000068079.7	IFI35	protein_coding	-0.762813	-1.19539	0.247846	0.797984
Mod2 (blue)	MAR	Delta	ENSG00000068079.7	IFI35	protein_coding	-0.0457339	-0.623717	0.542532	0.984899
Mod1 (turquoise)	ClusterCoef	Delta	ENSG00000069702.10	TGFBR3	protein_coding	-0.00122834	-0.0245285	0.980719	0.993521
Mod1 (turquoise)	Connectivity	Delta	ENSG00000069702.10	TGFBR3	protein_coding	-0.106108	-0.203314	0.841229	0.969103
Mod1 (turquoise)	MAR	Delta	ENSG00000069702.10	TGFBR3	protein_coding	-0.00148045	-0.0341935	0.973191	0.999417
Mod2 (blue)	ClusterCoef	Delta	ENSG00000070190.12	DAPP1	protein_coding	-0.0285679	-0.401735	0.692932	0.927056
Mod2 (blue)	Connectivity	Delta	ENSG00000070190.12	DAPP1	protein_coding	0.00165484	0.00211062	0.99834	0.99996
Mod2 (blue)	MAR	Delta	ENSG00000070190.12	DAPP1	protein_coding	-0.0269225	-0.354768	0.727886	0.990788
Mod1 (turquoise)	ClusterCoef	Delta	ENSG00000070731.9	ST6GALNAC2	protein_coding	-0.00688941	-0.0921381	0.927676	0.979714
Mod1 (turquoise)	Connectivity	Delta	ENSG00000070731.9	ST6GALNAC2	protein_coding	-0.213222	-0.321822	0.751391	0.956194
Mod1 (turquoise)	MAR	Delta	ENSG00000070731.9	ST6GALNAC2	protein_coding	-0.0122945	-0.208095	0.838059	0.991934
Mod1 (turquoise)	ClusterCoef	Delta	ENSG00000072195.14	SPEG	protein_coding	0.0685398	1.27164	0.220786	0.853568
Mod1 (turquoise)	Connectivity	Delta	ENSG00000072195.14	SPEG	protein_coding	0.825614	1.40015	0.178907	0.789028
Mod1 (turquoise)	MAR	Delta	ENSG00000072195.14	SPEG	protein_coding	0.0547396	1.31901	0.207682	0.984229
Mod1 (turquoise)	ClusterCoef	Delta	ENSG00000072832.14	CRMP1	protein_coding	0.00524625	0.0817843	0.935783	0.981772
Mod1 (turquoise)	Connectivity	Delta	ENSG00000072832.14	CRMP1	protein_coding	-0.572568	-1.1654	0.259459	0.806293
Mod1 (turquoise)	MAR	Delta	ENSG00000072832.14	CRMP1	protein_coding	-0.0417327	-0.796555	0.438598	0.984229
Mod1 (turquoise)	ClusterCoef	Delta	ENSG00000073756.11	PTGS2	protein_coding	0.0120203	0.200033	0.84385	0.963559
Mod1 (turquoise)	Connectivity	Delta	ENSG00000073756.11	PTGS2	protein_coding	-0.302205	-0.52456	0.606455	0.919718
Mod1 (turquoise)	MAR	Delta	ENSG00000073756.11	PTGS2	protein_coding	0.0174436	0.356734	0.726445	0.990788
Mod2 (blue)	ClusterCoef	Delta	ENSG00000073849.14	ST6GAL1	protein_coding	-0.0702252	-0.999561	0.331671	0.853568
Mod2 (blue)	Connectivity	Delta	ENSG00000073849.14	ST6GAL1	protein_coding	-0.482501	-0.703495	0.490981	0.889563
Mod2 (blue)	MAR	Delta	ENSG00000073849.14	ST6GAL1	protein_coding	-0.0190224	-0.22266	0.826916	0.990871
Mod3 (brown)	ClusterCoef	Delta	ENSG00000074370.17	ATP2A3	protein_coding	-0.0353899	-0.720511	0.481094	0.909869
Mod3 (brown)	Connectivity	Delta	ENSG00000074370.17	ATP2A3	protein_coding	-0.214439	-0.290796	0.774617	0.956194
Mod3 (brown)	MAR	Delta	ENSG00000074370.17	ATP2A3	protein_coding	0.0410126	0.733646	0.474897	0.984229
Mod1 (turquoise)	ClusterCoef	Delta	ENSG00000074410.13	CA12	protein_coding	0.0843633	1.42701	0.171858	0.853568
Mod1 (turquoise)	Connectivity	Delta	ENSG00000074410.13	CA12	protein_coding	0.745709	1.11584	0.279544	0.812166
Mod1 (turquoise)	MAR	Delta	ENSG00000074410.13	CA12	protein_coding	0.027787	0.437409	0.66828	0.990788
Mod1 (turquoise)	ClusterCoef	Delta	ENSG00000075223.13	SEMA3C	protein_coding	-0.0399804	-0.502065	0.622123	0.926812
Mod1 (turquoise)	Connectivity	Delta	ENSG00000075223.13	SEMA3C	protein_coding	-0.336592	-0.400315	0.693758	0.950051
Mod1 (turquoise)	MAR	Delta	ENSG00000075223.13	SEMA3C	protein_coding	0.0310837	0.38899	0.702954	0.990788
Mod1 (turquoise)	ClusterCoef	Delta	ENSG00000075461.5	CACNG4	protein_coding	-0.00547058	-0.133996	0.894994	0.973841
Mod1 (turquoise)	Connectivity	Delta	ENSG00000075461.5	CACNG4	protein_coding	-0.372159	-0.984675	0.338172	0.841114
Mod1 (turquoise)	MAR	Delta	ENSG00000075461.5	CACNG4	protein_coding	-0.0208153	-0.692488	0.499606	0.984229
Mod1 (turquoise)	ClusterCoef	Delta	ENSG00000077782.19	FGFR1	protein_coding	0.0401982	0.635597	0.533583	0.909869
Mod1 (turquoise)	Connectivity	Delta	ENSG00000077782.19	FGFR1	protein_coding	0.000599963	0.00111461	0.999123	0.99996
Mod1 (turquoise)	MAR	Delta	ENSG00000077782.19	FGFR1	protein_coding	-0.0025885	-0.0392338	0.969241	0.999417
Mod1 (turquoise)	ClusterCoef	Delta	ENSG00000077942.18	FBLN1	protein_coding	0.0421239	0.570306	0.576002	0.910496
Mod1 (turquoise)	Connectivity	Delta	ENSG00000077942.18	FBLN1	protein_coding	0.262528	0.379116	0.709152	0.950051
Mod1 (turquoise)	MAR	Delta	ENSG00000077942.18	FBLN1	protein_coding	0.0314928	0.395845	0.698001	0.990788
Mod2 (blue)	ClusterCoef	Delta	ENSG00000077984.5	CST7	protein_coding	-0.0449051	-0.734555	0.472717	0.909869
Mod2 (blue)	Connectivity	Delta	ENSG00000077984.5	CST7	protein_coding	-0.245655	-0.437174	0.66732	0.948348
Mod2 (blue)	MAR	Delta	ENSG00000077984.5	CST7	protein_coding	-0.0393154	-0.634716	0.535532	0.984229
Mod1 (turquoise)	ClusterCoef	Delta	ENSG00000078018.19	MAP2	protein_coding	0.0931776	1.97385	0.0650384	0.853568
Mod1 (turquoise)	Connectivity	Delta	ENSG00000078018.19	MAP2	protein_coding	1.11346	1.83476	0.0835599	0.789028
Mod1 (turquoise)	MAR	Delta	ENSG00000078018.19	MAP2	protein_coding	0.0782643	1.49278	0.156998	0.984229
Mod2 (blue)	ClusterCoef	Delta	ENSG00000078081.7	LAMP3	protein_coding	-0.0572671	-0.92996	0.365533	0.862337
Mod2 (blue)	Connectivity	Delta	ENSG00000078081.7	LAMP3	protein_coding	-0.303792	-0.463998	0.648356	0.939064
Mod2 (blue)	MAR	Delta	ENSG00000078081.7	LAMP3	protein_coding	-0.023991	-0.414138	0.684853	0.990788
Mod1 (turquoise)	ClusterCoef	Delta	ENSG00000078098.13	FAP	protein_coding	0.0130909	0.186684	0.854139	0.964829
Mod1 (turquoise)	Connectivity	Delta	ENSG00000078098.13	FAP	protein_coding	-0.0733312	-0.133654	0.895198	0.976843
Mod1 (turquoise)	MAR	Delta	ENSG00000078098.13	FAP	protein_coding	0.0143078	0.172848	0.865168	0.991934
Mod1 (turquoise)	ClusterCoef	Delta	ENSG00000078295.15	ADCY2	protein_coding	0.0201252	0.372198	0.714388	0.931646
Mod1 (turquoise)	Connectivity	Delta	ENSG00000078295.15	ADCY2	protein_coding	-0.0115841	-0.0227132	0.982135	0.995312
Mod1 (turquoise)	MAR	Delta	ENSG00000078295.15	ADCY2	protein_coding	0.0192451	0.531688	0.603019	0.990624
Mod1 (turquoise)	ClusterCoef	Delta	ENSG00000078401.6	EDN1	protein_coding	0.043872	1.06953	0.299923	0.853568
Mod1 (turquoise)	Connectivity	Delta	ENSG00000078401.6	EDN1	protein_coding	0.250493	0.602	0.554877	0.911785
Mod1 (turquoise)	MAR	Delta	ENSG00000078401.6	EDN1	protein_coding	0.0493473	1.05521	0.308649	0.984229
Mod2 (blue)	ClusterCoef	Delta	ENSG00000078596.10	ITM2A	protein_coding	-0.0514803	-0.769689	0.452147	0.909869
Mod2 (blue)	Connectivity	Delta	ENSG00000078596.10	ITM2A	protein_coding	-0.300862	-0.513399	0.614078	0.919718
Mod2 (blue)	MAR	Delta	ENSG00000078596.10	ITM2A	protein_coding	-0.0531331	-0.730633	0.47668	0.984229
Mod1 (turquoise)	ClusterCoef	Delta	ENSG00000079101.16	CLUL1	protein_coding	-0.00257323	-0.0500037	0.960708	0.990872
Mod1 (turquoise)	Connectivity	Delta	ENSG00000079101.16	CLUL1	protein_coding	-0.62333	-1.03325	0.315521	0.824941
Mod1 (turquoise)	MAR	Delta	ENSG00000079101.16	CLUL1	protein_coding	-0.0748263	-1.372	0.190983	0.984229
Mod2 (blue)	ClusterCoef	Delta	ENSG00000079931.14	MOXD1	protein_coding	-0.102514	-1.32883	0.201632	0.853568
Mod2 (blue)	Connectivity	Delta	ENSG00000079931.14	MOXD1	protein_coding	-1.39516	-1.77459	0.0933224	0.789028
Mod2 (blue)	MAR	Delta	ENSG00000079931.14	MOXD1	protein_coding	-0.135749	-1.76656	0.0984049	0.984229
Mod1 (turquoise)	ClusterCoef	Delta	ENSG00000080603.16	SRCAP	protein_coding	0.0346061	0.632828	0.535346	0.909869
Mod1 (turquoise)	Connectivity	Delta	ENSG00000080603.16	SRCAP	protein_coding	0.380311	0.570031	0.575886	0.919718
Mod1 (turquoise)	MAR	Delta	ENSG00000080603.16	SRCAP	protein_coding	0.0511739	1.12427	0.279224	0.984229
Mod2 (blue)	ClusterCoef	Delta	ENSG00000081237.18	PTPRC	protein_coding	-0.0606705	-0.894221	0.383807	0.865216
Mod2 (blue)	Connectivity	Delta	ENSG00000081237.18	PTPRC	protein_coding	-0.592386	-1.246	0.229149	0.789028
Mod2 (blue)	MAR	Delta	ENSG00000081237.18	PTPRC	protein_coding	-0.0492525	-0.661702	0.518573	0.984229
Mod2 (blue)	ClusterCoef	Delta	ENSG00000082074.15	FYB	protein_coding	-0.0967437	-1.44386	0.167128	0.853568
Mod2 (blue)	Connectivity	Delta	ENSG00000082074.15	FYB	protein_coding	-0.905047	-1.81844	0.0861143	0.789028
Mod2 (blue)	MAR	Delta	ENSG00000082074.15	FYB	protein_coding	-0.0973848	-1.29449	0.215794	0.984229
Mod1 (turquoise)	ClusterCoef	Delta	ENSG00000082196.20	C1QTNF3	protein_coding	0.0750684	1.41721	0.17466	0.853568
Mod1 (turquoise)	Connectivity	Delta	ENSG00000082196.20	C1QTNF3	protein_coding	0.470179	0.852435	0.405462	0.862268
Mod1 (turquoise)	MAR	Delta	ENSG00000082196.20	C1QTNF3	protein_coding	0.0383601	0.591258	0.56348	0.984899
Mod2 (blue)	ClusterCoef	Delta	ENSG00000082397.16	EPB41L3	protein_coding	-0.0895277	-1.13516	0.27221	0.853568
Mod2 (blue)	Connectivity	Delta	ENSG00000082397.16	EPB41L3	protein_coding	-0.944261	-1.04075	0.312123	0.824195
Mod2 (blue)	MAR	Delta	ENSG00000082397.16	EPB41L3	protein_coding	-0.0552559	-0.582827	0.568992	0.984899
Mod1 (turquoise)	ClusterCoef	Delta	ENSG00000082497.11	SERTAD4	protein_coding	0.0132656	0.319644	0.75317	0.936752
Mod1 (turquoise)	Connectivity	Delta	ENSG00000082497.11	SERTAD4	protein_coding	0.0821548	0.198493	0.844942	0.969103
Mod1 (turquoise)	MAR	Delta	ENSG00000082497.11	SERTAD4	protein_coding	0.0474336	1.16447	0.263096	0.984229
Mod2 (blue)	ClusterCoef	Delta	ENSG00000083454.21	P2RX5	protein_coding	-0.00898445	-0.164336	0.871423	0.970224
Mod2 (blue)	Connectivity	Delta	ENSG00000083454.21	P2RX5	protein_coding	-0.0620824	-0.118151	0.907291	0.981396
Mod2 (blue)	MAR	Delta	ENSG00000083454.21	P2RX5	protein_coding	0.0357654	0.732852	0.475366	0.984229
Mod1 (turquoise)	ClusterCoef	Delta	ENSG00000087245.12	MMP2	protein_coding	0.0130354	0.172345	0.86522	0.967803
Mod1 (turquoise)	Connectivity	Delta	ENSG00000087245.12	MMP2	protein_coding	-0.878265	-1.02326	0.320093	0.824941
Mod1 (turquoise)	MAR	Delta	ENSG00000087245.12	MMP2	protein_coding	-0.0210612	-0.208243	0.837945	0.991934
Mod1 (turquoise)	ClusterCoef	Delta	ENSG00000088386.15	SLC15A1	protein_coding	0.0712689	1.99768	0.0621695	0.853568
Mod1 (turquoise)	Connectivity	Delta	ENSG00000088386.15	SLC15A1	protein_coding	0.589469	1.3954	0.180312	0.789028
Mod1 (turquoise)	MAR	Delta	ENSG00000088386.15	SLC15A1	protein_coding	0.0257329	0.715826	0.485503	0.984229
Mod1 (turquoise)	ClusterCoef	Delta	ENSG00000088882.7	CPXM1	protein_coding	0.0531971	0.741298	0.468726	0.909869
Mod1 (turquoise)	Connectivity	Delta	ENSG00000088882.7	CPXM1	protein_coding	0.338299	0.503077	0.621169	0.921879
Mod1 (turquoise)	MAR	Delta	ENSG00000088882.7	CPXM1	protein_coding	0.0864832	1.10632	0.286663	0.984229
Mod2 (blue)	ClusterCoef	Delta	ENSG00000089127.12	OAS1	protein_coding	-0.0784599	-1.34591	0.196173	0.853568
Mod2 (blue)	Connectivity	Delta	ENSG00000089127.12	OAS1	protein_coding	-0.873961	-1.74112	0.0991727	0.789028
Mod2 (blue)	MAR	Delta	ENSG00000089127.12	OAS1	protein_coding	-0.0120644	-0.217356	0.830969	0.990871
Mod2 (blue)	ClusterCoef	Delta	ENSG00000089692.8	LAG3	protein_coding	-0.0155265	-0.260954	0.797292	0.953002
Mod2 (blue)	Connectivity	Delta	ENSG00000089692.8	LAG3	protein_coding	-0.0770541	-0.148638	0.883535	0.976843
Mod2 (blue)	MAR	Delta	ENSG00000089692.8	LAG3	protein_coding	-0.00289859	-0.0511825	0.959881	0.999417
Mod2 (blue)	ClusterCoef	Delta	ENSG00000090104.11	RGS1	protein_coding	-0.0655584	-1.01509	0.324426	0.853568
Mod2 (blue)	Connectivity	Delta	ENSG00000090104.11	RGS1	protein_coding	-0.661771	-0.88315	0.389099	0.862268
Mod2 (blue)	MAR	Delta	ENSG00000090104.11	RGS1	protein_coding	-0.115845	-1.28871	0.217746	0.984229
Mod2 (blue)	ClusterCoef	Delta	ENSG00000090339.8	ICAM1	protein_coding	-0.0464398	-0.719794	0.481524	0.909869
Mod2 (blue)	Connectivity	Delta	ENSG00000090339.8	ICAM1	protein_coding	0.334159	0.446072	0.661003	0.943466
Mod2 (blue)	MAR	Delta	ENSG00000090339.8	ICAM1	protein_coding	-0.0110746	-0.152301	0.881055	0.991934
Mod2 (blue)	ClusterCoef	Delta	ENSG00000090382.6	LYZ	protein_coding	-0.0359526	-0.530275	0.602845	0.925974
Mod2 (blue)	Connectivity	Delta	ENSG00000090382.6	LYZ	protein_coding	-0.213793	-0.355185	0.726686	0.955672
Mod2 (blue)	MAR	Delta	ENSG00000090382.6	LYZ	protein_coding	-0.00422309	-0.0554129	0.956568	0.999417
Mod1 (turquoise)	ClusterCoef	Delta	ENSG00000091409.14	ITGA6	protein_coding	0.0296961	0.443328	0.663172	0.926812
Mod1 (turquoise)	Connectivity	Delta	ENSG00000091409.14	ITGA6	protein_coding	0.398853	0.599177	0.556715	0.911785
Mod1 (turquoise)	MAR	Delta	ENSG00000091409.14	ITGA6	protein_coding	0.0452691	0.832207	0.41883	0.984229
Mod1 (turquoise)	ClusterCoef	Delta	ENSG00000091986.15	CCDC80	protein_coding	0.0287715	0.376452	0.711282	0.931305
Mod1 (turquoise)	Connectivity	Delta	ENSG00000091986.15	CCDC80	protein_coding	-0.00286166	-0.00437715	0.996557	0.99996
Mod1 (turquoise)	MAR	Delta	ENSG00000091986.15	CCDC80	protein_coding	0.0111498	0.11524	0.90984	0.995776
Mod1 (turquoise)	ClusterCoef	Delta	ENSG00000092758.15	COL9A3	protein_coding	0.0563711	1.26338	0.223666	0.853568
Mod1 (turquoise)	Connectivity	Delta	ENSG00000092758.15	COL9A3	protein_coding	0.643178	1.36669	0.188984	0.789028
Mod1 (turquoise)	MAR	Delta	ENSG00000092758.15	COL9A3	protein_coding	0.0601919	1.42681	0.174878	0.984229
Mod1 (turquoise)	ClusterCoef	Delta	ENSG00000092969.11	TGFB2	protein_coding	0.0852563	1.70121	0.107294	0.853568
Mod1 (turquoise)	Connectivity	Delta	ENSG00000092969.11	TGFB2	protein_coding	0.879342	1.22687	0.236087	0.789028
Mod1 (turquoise)	MAR	Delta	ENSG00000092969.11	TGFB2	protein_coding	0.0699787	1.16243	0.263897	0.984229
Mod2 (blue)	ClusterCoef	Delta	ENSG00000093072.15	CECR1	protein_coding	-0.105235	-1.45126	0.165083	0.853568
Mod2 (blue)	Connectivity	Delta	ENSG00000093072.15	CECR1	protein_coding	-1.11595	-1.94511	0.0679708	0.789028
Mod2 (blue)	MAR	Delta	ENSG00000093072.15	CECR1	protein_coding	-0.100197	-1.23135	0.237853	0.984229
Mod1 (turquoise)	ClusterCoef	Delta	ENSG00000095637.21	SORBS1	protein_coding	0.0380234	0.541016	0.595582	0.921042
Mod1 (turquoise)	Connectivity	Delta	ENSG00000095637.21	SORBS1	protein_coding	0.250076	0.398475	0.695089	0.950051
Mod1 (turquoise)	MAR	Delta	ENSG00000095637.21	SORBS1	protein_coding	0.0128074	0.167773	0.869087	0.991934
Mod1 (turquoise)	ClusterCoef	Delta	ENSG00000095739.10	BAMBI	protein_coding	0.0744362	1.45274	0.164676	0.853568
Mod1 (turquoise)	Connectivity	Delta	ENSG00000095739.10	BAMBI	protein_coding	0.640684	1.17566	0.255441	0.806293
Mod1 (turquoise)	MAR	Delta	ENSG00000095739.10	BAMBI	protein_coding	0.0484674	1.0463	0.312607	0.984229
Mod1 (turquoise)	ClusterCoef	Delta	ENSG00000099256.18	PRTFDC1	protein_coding	-0.0189631	-0.349958	0.730709	0.934985
Mod1 (turquoise)	Connectivity	Delta	ENSG00000099256.18	PRTFDC1	protein_coding	-0.437021	-0.85366	0.4048	0.862268
Mod1 (turquoise)	MAR	Delta	ENSG00000099256.18	PRTFDC1	protein_coding	-0.0166201	-0.412655	0.685915	0.990788
Mod1 (turquoise)	ClusterCoef	Delta	ENSG00000099864.17	PALM	protein_coding	0.124941	1.71378	0.104917	0.853568
Mod1 (turquoise)	Connectivity	Delta	ENSG00000099864.17	PALM	protein_coding	1.0028	1.53185	0.143396	0.789028
Mod1 (turquoise)	MAR	Delta	ENSG00000099864.17	PALM	protein_coding	0.0594672	1.11965	0.281125	0.984229
Mod1 (turquoise)	ClusterCoef	Delta	ENSG00000099953.9	MMP11	protein_coding	0.0703134	1.04386	0.311306	0.853568
Mod1 (turquoise)	Connectivity	Delta	ENSG00000099953.9	MMP11	protein_coding	0.500579	0.793108	0.438312	0.865975
Mod1 (turquoise)	MAR	Delta	ENSG00000099953.9	MMP11	protein_coding	0.0740028	1.18016	0.256993	0.984229
Mod3 (brown)	ClusterCoef	Delta	ENSG00000099958.14	DERL3	protein_coding	-0.116206	-1.64538	0.118427	0.853568
Mod3 (brown)	Connectivity	Delta	ENSG00000099958.14	DERL3	protein_coding	-1.94611	-2.52135	0.0216167	0.789028
Mod3 (brown)	MAR	Delta	ENSG00000099958.14	DERL3	protein_coding	0.0109744	0.219418	0.829393	0.990871
Mod1 (turquoise)	ClusterCoef	Delta	ENSG00000099994.10	SUSD2	protein_coding	0.0655362	1.01162	0.326034	0.853568
Mod1 (turquoise)	Connectivity	Delta	ENSG00000099994.10	SUSD2	protein_coding	-0.195353	-0.289842	0.775335	0.956194
Mod1 (turquoise)	MAR	Delta	ENSG00000099994.10	SUSD2	protein_coding	-0.0361472	-0.714359	0.486383	0.984229
Mod1 (turquoise)	ClusterCoef	Delta	ENSG00000100146.16	SOX10	protein_coding	0.0774041	1.7887	0.0916672	0.853568
Mod1 (turquoise)	Connectivity	Delta	ENSG00000100146.16	SOX10	protein_coding	0.304743	0.634842	0.533725	0.909928
Mod1 (turquoise)	MAR	Delta	ENSG00000100146.16	SOX10	protein_coding	0.0584814	1.27736	0.221613	0.984229
Mod1 (turquoise)	ClusterCoef	Delta	ENSG00000100170.9	SLC5A1	protein_coding	0.0192141	0.425326	0.675985	0.926812
Mod1 (turquoise)	Connectivity	Delta	ENSG00000100170.9	SLC5A1	protein_coding	-0.0467546	-0.09528	0.925172	0.981396
Mod1 (turquoise)	MAR	Delta	ENSG00000100170.9	SLC5A1	protein_coding	-0.0173187	-0.49709	0.626601	0.990788
Mod1 (turquoise)	ClusterCoef	Delta	ENSG00000100181.21	TPTEP1	lincRNA	0.00369294	0.0671244	0.947273	0.986841
Mod1 (turquoise)	Connectivity	Delta	ENSG00000100181.21	TPTEP1	lincRNA	-0.109334	-0.218143	0.829835	0.965971
Mod1 (turquoise)	MAR	Delta	ENSG00000100181.21	TPTEP1	lincRNA	0.0135129	0.265803	0.794145	0.990788
Mod1 (turquoise)	ClusterCoef	Delta	ENSG00000100234.11	TIMP3	protein_coding	0.0443155	0.715704	0.483982	0.909869
Mod1 (turquoise)	Connectivity	Delta	ENSG00000100234.11	TIMP3	protein_coding	0.266825	0.476317	0.639728	0.933007
Mod1 (turquoise)	MAR	Delta	ENSG00000100234.11	TIMP3	protein_coding	0.0113936	0.156212	0.878027	0.991934
Mod2 (blue)	ClusterCoef	Delta	ENSG00000100342.20	APOL1	protein_coding	-0.140707	-2.16299	0.0452257	0.853568
Mod2 (blue)	Connectivity	Delta	ENSG00000100342.20	APOL1	protein_coding	-1.50995	-2.61478	0.0177988	0.789028
Mod2 (blue)	MAR	Delta	ENSG00000100342.20	APOL1	protein_coding	-0.135484	-1.79474	0.0936312	0.984229
Mod2 (blue)	ClusterCoef	Delta	ENSG00000100368.13	CSF2RB	protein_coding	-0.123002	-1.83514	0.0842126	0.853568
Mod2 (blue)	Connectivity	Delta	ENSG00000100368.13	CSF2RB	protein_coding	-1.37848	-2.36241	0.0299417	0.789028
Mod2 (blue)	MAR	Delta	ENSG00000100368.13	CSF2RB	protein_coding	-0.163899	-2.247	0.0407353	0.984229
Mod2 (blue)	ClusterCoef	Delta	ENSG00000100385.13	IL2RB	protein_coding	-0.0551032	-0.90464	0.378418	0.8642
Mod2 (blue)	Connectivity	Delta	ENSG00000100385.13	IL2RB	protein_coding	-0.46185	-1.09653	0.287672	0.816076
Mod2 (blue)	MAR	Delta	ENSG00000100385.13	IL2RB	protein_coding	-0.0434809	-0.810064	0.431039	0.984229
Mod2 (blue)	ClusterCoef	Delta	ENSG00000100450.12	GZMH	protein_coding	-0.000496996	-0.00826956	0.993499	0.996544
Mod2 (blue)	Connectivity	Delta	ENSG00000100450.12	GZMH	protein_coding	0.684177	1.01679	0.323073	0.824941
Mod2 (blue)	MAR	Delta	ENSG00000100450.12	GZMH	protein_coding	0.0349313	0.629522	0.538832	0.984869
Mod2 (blue)	ClusterCoef	Delta	ENSG00000100453.12	GZMB	protein_coding	-0.0190198	-0.34751	0.732514	0.934985
Mod2 (blue)	Connectivity	Delta	ENSG00000100453.12	GZMB	protein_coding	0.0316278	0.0682283	0.946376	0.985462
Mod2 (blue)	MAR	Delta	ENSG00000100453.12	GZMB	protein_coding	0.000297915	0.00571358	0.995519	0.999417
Mod2 (blue)	ClusterCoef	Delta	ENSG00000100985.7	MMP9	protein_coding	0.02535	0.379968	0.708719	0.930787
Mod2 (blue)	Connectivity	Delta	ENSG00000100985.7	MMP9	protein_coding	0.544813	0.71544	0.483753	0.88892
Mod2 (blue)	MAR	Delta	ENSG00000100985.7	MMP9	protein_coding	0.0531735	0.752942	0.463573	0.984229
Mod1 (turquoise)	ClusterCoef	Delta	ENSG00000101134.11	DOK5	protein_coding	0.0350683	0.630079	0.5371	0.909869
Mod1 (turquoise)	Connectivity	Delta	ENSG00000101134.11	DOK5	protein_coding	0.179622	0.280468	0.782399	0.956194
Mod1 (turquoise)	MAR	Delta	ENSG00000101134.11	DOK5	protein_coding	0.00332914	0.0966974	0.924295	0.995776
Mod1 (turquoise)	ClusterCoef	Delta	ENSG00000101230.5	ISM1	protein_coding	0.00981448	0.153251	0.880022	0.97099
Mod1 (turquoise)	Connectivity	Delta	ENSG00000101230.5	ISM1	protein_coding	-0.160501	-0.267494	0.792209	0.956194
Mod1 (turquoise)	MAR	Delta	ENSG00000101230.5	ISM1	protein_coding	-0.00131359	-0.0217427	0.98295	0.999417
Mod1 (turquoise)	ClusterCoef	Delta	ENSG00000101335.9	MYL9	protein_coding	0.086365	1.61574	0.12473	0.853568
Mod1 (turquoise)	Connectivity	Delta	ENSG00000101335.9	MYL9	protein_coding	0.187807	0.384788	0.70502	0.950051
Mod1 (turquoise)	MAR	Delta	ENSG00000101335.9	MYL9	protein_coding	0.0654735	1.16952	0.261118	0.984229
Mod1 (turquoise)	ClusterCoef	Delta	ENSG00000101825.7	MXRA5	protein_coding	0.0194184	0.259901	0.798091	0.953002
Mod1 (turquoise)	Connectivity	Delta	ENSG00000101825.7	MXRA5	protein_coding	0.126532	0.190164	0.851364	0.969103
Mod1 (turquoise)	MAR	Delta	ENSG00000101825.7	MXRA5	protein_coding	-0.0013792	-0.0146387	0.988521	0.999417
Mod1 (turquoise)	ClusterCoef	Delta	ENSG00000101938.14	CHRDL1	protein_coding	-0.0396086	-0.574226	0.573407	0.910496
Mod1 (turquoise)	Connectivity	Delta	ENSG00000101938.14	CHRDL1	protein_coding	-0.784091	-1.13205	0.272854	0.80773
Mod1 (turquoise)	MAR	Delta	ENSG00000101938.14	CHRDL1	protein_coding	-0.0854035	-1.1904	0.253074	0.984229
Mod1 (turquoise)	ClusterCoef	Delta	ENSG00000101955.14	SRPX	protein_coding	0.00755374	0.113348	0.911095	0.979293
Mod1 (turquoise)	Connectivity	Delta	ENSG00000101955.14	SRPX	protein_coding	-0.162167	-0.271314	0.789317	0.956194
Mod1 (turquoise)	MAR	Delta	ENSG00000101955.14	SRPX	protein_coding	0.0194677	0.298899	0.769272	0.990788
Mod1 (turquoise)	ClusterCoef	Delta	ENSG00000102038.15	SMARCA1	protein_coding	0.0192637	0.337523	0.739893	0.934985
Mod1 (turquoise)	Connectivity	Delta	ENSG00000102038.15	SMARCA1	protein_coding	-0.283616	-0.536103	0.598621	0.919718
Mod1 (turquoise)	MAR	Delta	ENSG00000102038.15	SMARCA1	protein_coding	-0.0239168	-0.475771	0.641348	0.990788
Mod2 (blue)	ClusterCoef	Delta	ENSG00000102524.11	TNFSF13B	protein_coding	-0.0502449	-0.694157	0.497049	0.909869
Mod2 (blue)	Connectivity	Delta	ENSG00000102524.11	TNFSF13B	protein_coding	-0.321429	-0.536948	0.598049	0.919718
Mod2 (blue)	MAR	Delta	ENSG00000102524.11	TNFSF13B	protein_coding	-0.0161473	-0.221074	0.828127	0.990871
Mod2 (blue)	ClusterCoef	Delta	ENSG00000102575.10	ACP5	protein_coding	-0.0657566	-0.939318	0.360847	0.861958
Mod2 (blue)	Connectivity	Delta	ENSG00000102575.10	ACP5	protein_coding	0.029235	0.0470237	0.963026	0.98951
Mod2 (blue)	MAR	Delta	ENSG00000102575.10	ACP5	protein_coding	0.00827911	0.109534	0.914285	0.995776
Mod1 (turquoise)	ClusterCoef	Delta	ENSG00000102996.4	MMP15	protein_coding	0.00873199	0.191998	0.85004	0.963902
Mod1 (turquoise)	Connectivity	Delta	ENSG00000102996.4	MMP15	protein_coding	-0.865765	-1.6046	0.126435	0.789028
Mod1 (turquoise)	MAR	Delta	ENSG00000102996.4	MMP15	protein_coding	2.75185e-05	0.000743993	0.999417	0.999417
Mod1 (turquoise)	ClusterCoef	Delta	ENSG00000103175.10	WFDC1	protein_coding	-0.0643279	-1.09859	0.287409	0.853568
Mod1 (turquoise)	Connectivity	Delta	ENSG00000103175.10	WFDC1	protein_coding	-1.36864	-2.18353	0.0428449	0.789028
Mod1 (turquoise)	MAR	Delta	ENSG00000103175.10	WFDC1	protein_coding	-0.0428466	-0.689215	0.501603	0.984229
Mod1 (turquoise)	ClusterCoef	Delta	ENSG00000103355.12	PRSS33	protein_coding	0.0638734	1.35403	0.193621	0.853568
Mod1 (turquoise)	Connectivity	Delta	ENSG00000103355.12	PRSS33	protein_coding	0.321713	0.803637	0.432363	0.862948
Mod1 (turquoise)	MAR	Delta	ENSG00000103355.12	PRSS33	protein_coding	0.0360986	0.738217	0.472199	0.984229
Mod1 (turquoise)	ClusterCoef	Delta	ENSG00000103489.11	XYLT1	protein_coding	0.039752	0.661483	0.517253	0.909869
Mod1 (turquoise)	Connectivity	Delta	ENSG00000103489.11	XYLT1	protein_coding	0.476628	0.818681	0.423952	0.862268
Mod1 (turquoise)	MAR	Delta	ENSG00000103489.11	XYLT1	protein_coding	0.0458791	0.556006	0.586711	0.984899
Mod2 (blue)	ClusterCoef	Delta	ENSG00000103490.13	PYCARD	protein_coding	-0.0948573	-1.21989	0.239318	0.853568
Mod2 (blue)	Connectivity	Delta	ENSG00000103490.13	PYCARD	protein_coding	-0.924776	-1.0202	0.321498	0.824941
Mod2 (blue)	MAR	Delta	ENSG00000103490.13	PYCARD	protein_coding	-0.0870038	-1.25334	0.229976	0.984229
Mod1 (turquoise)	ClusterCoef	Delta	ENSG00000103710.10	RASL12	protein_coding	0.0380551	0.650293	0.524277	0.909869
Mod1 (turquoise)	Connectivity	Delta	ENSG00000103710.10	RASL12	protein_coding	-0.0409229	-0.0737964	0.942007	0.984651
Mod1 (turquoise)	MAR	Delta	ENSG00000103710.10	RASL12	protein_coding	0.0236255	0.393545	0.699661	0.990788
Mod1 (turquoise)	ClusterCoef	Delta	ENSG00000104332.11	SFRP1	protein_coding	0.0622781	1.3953	0.181057	0.853568
Mod1 (turquoise)	Connectivity	Delta	ENSG00000104332.11	SFRP1	protein_coding	0.835822	1.9282	0.0701781	0.789028
Mod1 (turquoise)	MAR	Delta	ENSG00000104332.11	SFRP1	protein_coding	0.0708177	2.20747	0.0439069	0.984229
Mod1 (turquoise)	ClusterCoef	Delta	ENSG00000104368.17	PLAT	protein_coding	0.0932175	1.2366	0.233206	0.853568
Mod1 (turquoise)	Connectivity	Delta	ENSG00000104368.17	PLAT	protein_coding	1.1007	1.6784	0.110994	0.789028
Mod1 (turquoise)	MAR	Delta	ENSG00000104368.17	PLAT	protein_coding	0.101645	1.15112	0.26837	0.984229
Mod1 (turquoise)	ClusterCoef	Delta	ENSG00000104447.11	TRPS1	protein_coding	0.0585389	1.2331	0.234477	0.853568
Mod1 (turquoise)	Connectivity	Delta	ENSG00000104447.11	TRPS1	protein_coding	0.593634	1.08638	0.292017	0.819398
Mod1 (turquoise)	MAR	Delta	ENSG00000104447.11	TRPS1	protein_coding	0.0481575	1.01632	0.32619	0.984229
Mod1 (turquoise)	ClusterCoef	Delta	ENSG00000104490.17	NCALD	protein_coding	0.0866823	1.75409	0.0975949	0.853568
Mod1 (turquoise)	Connectivity	Delta	ENSG00000104490.17	NCALD	protein_coding	0.718218	1.39576	0.180205	0.789028
Mod1 (turquoise)	MAR	Delta	ENSG00000104490.17	NCALD	protein_coding	0.0273941	0.760551	0.459153	0.984229
Mod2 (blue)	ClusterCoef	Delta	ENSG00000104894.11	CD37	protein_coding	-0.0915158	-1.37139	0.188254	0.853568
Mod2 (blue)	Connectivity	Delta	ENSG00000104894.11	CD37	protein_coding	-1.04826	-1.99203	0.0621697	0.789028
Mod2 (blue)	MAR	Delta	ENSG00000104894.11	CD37	protein_coding	-0.101439	-1.33454	0.20267	0.984229
Mod2 (blue)	ClusterCoef	Delta	ENSG00000104951.15	IL4I1	protein_coding	-0.0279835	-0.379596	0.70899	0.930787
Mod2 (blue)	Connectivity	Delta	ENSG00000104951.15	IL4I1	protein_coding	-0.430991	-0.643152	0.528445	0.904728
Mod2 (blue)	MAR	Delta	ENSG00000104951.15	IL4I1	protein_coding	-0.0279548	-0.380181	0.709339	0.990788
Mod2 (blue)	ClusterCoef	Delta	ENSG00000104998.3	IL27RA	protein_coding	-0.0363831	-0.594398	0.560148	0.909869
Mod2 (blue)	Connectivity	Delta	ENSG00000104998.3	IL27RA	protein_coding	0.0567682	0.0976208	0.92334	0.981396
Mod2 (blue)	MAR	Delta	ENSG00000104998.3	IL27RA	protein_coding	-0.100117	-3.08699	0.00778878	0.984229
Mod3 (brown)	ClusterCoef	Delta	ENSG00000105369.9	CD79A	protein_coding	0.0402883	0.769534	0.452237	0.909869
Mod3 (brown)	Connectivity	Delta	ENSG00000105369.9	CD79A	protein_coding	0.0059846	0.0148875	0.98829	0.998637
Mod3 (brown)	MAR	Delta	ENSG00000105369.9	CD79A	protein_coding	0.0226634	0.465879	0.648245	0.990788
Mod2 (blue)	ClusterCoef	Delta	ENSG00000105374.9	NKG7	protein_coding	-0.0258751	-0.389821	0.701555	0.930787
Mod2 (blue)	Connectivity	Delta	ENSG00000105374.9	NKG7	protein_coding	0.0218832	0.0372156	0.970733	0.98951
Mod2 (blue)	MAR	Delta	ENSG00000105374.9	NKG7	protein_coding	-0.0211967	-0.356636	0.726517	0.990788
Mod1 (turquoise)	ClusterCoef	Delta	ENSG00000105664.10	COMP	protein_coding	0.0765123	1.28016	0.217844	0.853568
Mod1 (turquoise)	Connectivity	Delta	ENSG00000105664.10	COMP	protein_coding	0.679122	1.28894	0.214158	0.789028
Mod1 (turquoise)	MAR	Delta	ENSG00000105664.10	COMP	protein_coding	0.0745198	1.4277	0.174626	0.984229
Mod2 (blue)	ClusterCoef	Delta	ENSG00000105825.11	TFPI2	protein_coding	-0.073396	-1.03648	0.314634	0.853568
Mod2 (blue)	Connectivity	Delta	ENSG00000105825.11	TFPI2	protein_coding	-0.279794	-0.36725	0.717826	0.951671
Mod2 (blue)	MAR	Delta	ENSG00000105825.11	TFPI2	protein_coding	-0.0315327	-0.483513	0.635974	0.990788
Mod1 (turquoise)	ClusterCoef	Delta	ENSG00000105894.11	PTN	protein_coding	-0.0461629	-0.83505	0.415381	0.892569
Mod1 (turquoise)	Connectivity	Delta	ENSG00000105894.11	PTN	protein_coding	-0.882216	-1.84474	0.0820301	0.789028
Mod1 (turquoise)	MAR	Delta	ENSG00000105894.11	PTN	protein_coding	-0.0182448	-0.403004	0.692843	0.990788
Mod2 (blue)	ClusterCoef	Delta	ENSG00000105963.13	ADAP1	protein_coding	-0.0579307	-0.679384	0.506127	0.909869
Mod2 (blue)	Connectivity	Delta	ENSG00000105963.13	ADAP1	protein_coding	-0.478729	-0.557385	0.584308	0.919718
Mod2 (blue)	MAR	Delta	ENSG00000105963.13	ADAP1	protein_coding	-0.064426	-0.910695	0.377394	0.984229
Mod1 (turquoise)	ClusterCoef	Delta	ENSG00000105971.14	CAV2	protein_coding	-0.00449913	-0.088999	0.930133	0.980702
Mod1 (turquoise)	Connectivity	Delta	ENSG00000105971.14	CAV2	protein_coding	-0.557388	-0.806893	0.430534	0.862268
Mod1 (turquoise)	MAR	Delta	ENSG00000105971.14	CAV2	protein_coding	0.00871063	0.140877	0.889912	0.991934
Mod1 (turquoise)	ClusterCoef	Delta	ENSG00000105974.11	CAV1	protein_coding	-0.0129748	-0.166251	0.86994	0.969672
Mod1 (turquoise)	Connectivity	Delta	ENSG00000105974.11	CAV1	protein_coding	-0.33872	-0.419256	0.680118	0.950051
Mod1 (turquoise)	MAR	Delta	ENSG00000105974.11	CAV1	protein_coding	-0.082863	-0.93605	0.364625	0.984229
Mod1 (turquoise)	ClusterCoef	Delta	ENSG00000105976.14	MET	protein_coding	-0.0114959	-0.167719	0.868802	0.969505
Mod1 (turquoise)	Connectivity	Delta	ENSG00000105976.14	MET	protein_coding	-0.644966	-0.967575	0.346409	0.844216
Mod1 (turquoise)	MAR	Delta	ENSG00000105976.14	MET	protein_coding	-0.0161287	-0.255459	0.801968	0.990788
Mod1 (turquoise)	ClusterCoef	Delta	ENSG00000106078.17	COBL	protein_coding	0.0381048	0.927989	0.366525	0.862337
Mod1 (turquoise)	Connectivity	Delta	ENSG00000106078.17	COBL	protein_coding	0.646571	1.32194	0.20317	0.789028
Mod1 (turquoise)	MAR	Delta	ENSG00000106078.17	COBL	protein_coding	0.0139008	0.33522	0.742274	0.990788
Mod1 (turquoise)	ClusterCoef	Delta	ENSG00000106278.11	PTPRZ1	protein_coding	0.00242715	0.0449519	0.964674	0.990872
Mod1 (turquoise)	Connectivity	Delta	ENSG00000106278.11	PTPRZ1	protein_coding	-0.487704	-0.865459	0.39847	0.862268
Mod1 (turquoise)	MAR	Delta	ENSG00000106278.11	PTPRZ1	protein_coding	-0.0559243	-1.39404	0.184368	0.984229
Mod1 (turquoise)	ClusterCoef	Delta	ENSG00000106366.8	SERPINE1	protein_coding	0.00309013	0.0438639	0.965529	0.990872
Mod1 (turquoise)	Connectivity	Delta	ENSG00000106366.8	SERPINE1	protein_coding	-0.268268	-0.388317	0.702454	0.950051
Mod1 (turquoise)	MAR	Delta	ENSG00000106366.8	SERPINE1	protein_coding	0.0127068	0.142798	0.888421	0.991934
Mod1 (turquoise)	ClusterCoef	Delta	ENSG00000106483.11	SFRP4	protein_coding	0.0706107	0.98716	0.337538	0.856348
Mod1 (turquoise)	Connectivity	Delta	ENSG00000106483.11	SFRP4	protein_coding	0.639739	1.12886	0.274158	0.80773
Mod1 (turquoise)	MAR	Delta	ENSG00000106483.11	SFRP4	protein_coding	0.0659253	0.860872	0.403363	0.984229
Mod1 (turquoise)	ClusterCoef	Delta	ENSG00000106538.9	RARRES2	protein_coding	0.0879291	1.15791	0.26306	0.853568
Mod1 (turquoise)	Connectivity	Delta	ENSG00000106538.9	RARRES2	protein_coding	0.682552	1.01668	0.323125	0.824941
Mod1 (turquoise)	MAR	Delta	ENSG00000106538.9	RARRES2	protein_coding	0.0834906	0.936026	0.364636	0.984229
Mod2 (blue)	ClusterCoef	Delta	ENSG00000106565.17	TMEM176B	protein_coding	-0.141202	-1.77021	0.0947945	0.853568
Mod2 (blue)	Connectivity	Delta	ENSG00000106565.17	TMEM176B	protein_coding	-1.92831	-2.35418	0.0304456	0.789028
Mod2 (blue)	MAR	Delta	ENSG00000106565.17	TMEM176B	protein_coding	-0.182633	-1.95384	0.0703524	0.984229
Mod1 (turquoise)	ClusterCoef	Delta	ENSG00000106624.8	AEBP1	protein_coding	0.0864628	1.26657	0.22255	0.853568
Mod1 (turquoise)	Connectivity	Delta	ENSG00000106624.8	AEBP1	protein_coding	0.662967	1.10841	0.282652	0.812279
Mod1 (turquoise)	MAR	Delta	ENSG00000106624.8	AEBP1	protein_coding	0.0680648	0.876978	0.394841	0.984229
Mod1 (turquoise)	ClusterCoef	Delta	ENSG00000106819.11	ASPN	protein_coding	0.0329721	0.423886	0.677015	0.926812
Mod1 (turquoise)	Connectivity	Delta	ENSG00000106819.11	ASPN	protein_coding	0.162204	0.287348	0.777213	0.956194
Mod1 (turquoise)	MAR	Delta	ENSG00000106819.11	ASPN	protein_coding	0.0228886	0.296341	0.771185	0.990788
Mod2 (blue)	ClusterCoef	Delta	ENSG00000107201.9	DDX58	protein_coding	-0.0446535	-0.663782	0.515816	0.909869
Mod2 (blue)	Connectivity	Delta	ENSG00000107201.9	DDX58	protein_coding	-0.205602	-0.285551	0.778567	0.956194
Mod2 (blue)	MAR	Delta	ENSG00000107201.9	DDX58	protein_coding	-0.028943	-0.369825	0.716875	0.990788
Mod3 (brown)	ClusterCoef	Delta	ENSG00000107317.11	PTGDS	protein_coding	-0.127416	-2.4498	0.0255394	0.853568
Mod3 (brown)	Connectivity	Delta	ENSG00000107317.11	PTGDS	protein_coding	-1.67336	-2.58185	0.0190648	0.789028
Mod3 (brown)	MAR	Delta	ENSG00000107317.11	PTGDS	protein_coding	-0.146325	-2.10397	0.0533337	0.984229
Mod2 (blue)	ClusterCoef	Delta	ENSG00000107551.20	RASSF4	protein_coding	-0.046324	-0.598824	0.557261	0.909869
Mod2 (blue)	Connectivity	Delta	ENSG00000107551.20	RASSF4	protein_coding	-0.292168	-0.379969	0.70853	0.950051
Mod2 (blue)	MAR	Delta	ENSG00000107551.20	RASSF4	protein_coding	0.00872898	0.109056	0.914658	0.995776
Mod1 (turquoise)	ClusterCoef	Delta	ENSG00000107562.16	CXCL12	protein_coding	0.0063859	0.0824354	0.935272	0.981772
Mod1 (turquoise)	Connectivity	Delta	ENSG00000107562.16	CXCL12	protein_coding	-0.197024	-0.335578	0.74117	0.956194
Mod1 (turquoise)	MAR	Delta	ENSG00000107562.16	CXCL12	protein_coding	-0.0261012	-0.260182	0.798394	0.990788
Mod2 (blue)	ClusterCoef	Delta	ENSG00000107742.12	SPOCK2	protein_coding	-0.0507945	-0.709153	0.487933	0.909869
Mod2 (blue)	Connectivity	Delta	ENSG00000107742.12	SPOCK2	protein_coding	-0.74748	-0.871543	0.39523	0.862268
Mod2 (blue)	MAR	Delta	ENSG00000107742.12	SPOCK2	protein_coding	-0.0450399	-0.574118	0.574714	0.984899
Mod1 (turquoise)	ClusterCoef	Delta	ENSG00000107796.12	ACTA2	protein_coding	0.0767242	1.3516	0.194381	0.853568
Mod1 (turquoise)	Connectivity	Delta	ENSG00000107796.12	ACTA2	protein_coding	0.555937	1.19284	0.24882	0.7985
Mod1 (turquoise)	MAR	Delta	ENSG00000107796.12	ACTA2	protein_coding	0.0791205	1.17989	0.2571	0.984229
Mod1 (turquoise)	ClusterCoef	Delta	ENSG00000108244.16	KRT23	protein_coding	0.0697461	1.70106	0.107323	0.853568
Mod1 (turquoise)	Connectivity	Delta	ENSG00000108244.16	KRT23	protein_coding	0.794907	1.7914	0.0904996	0.789028
Mod1 (turquoise)	MAR	Delta	ENSG00000108244.16	KRT23	protein_coding	0.0956085	2.42002	0.0292214	0.984229
Mod1 (turquoise)	ClusterCoef	Delta	ENSG00000108387.14	SEPT4	protein_coding	0.0380713	0.727966	0.476636	0.909869
Mod1 (turquoise)	Connectivity	Delta	ENSG00000108387.14	SEPT4	protein_coding	0.336279	0.692674	0.497583	0.891654
Mod1 (turquoise)	MAR	Delta	ENSG00000108387.14	SEPT4	protein_coding	0.0194598	0.445144	0.66281	0.990788
Mod2 (blue)	ClusterCoef	Delta	ENSG00000108679.12	LGALS3BP	protein_coding	-0.0730648	-1.0996	0.286977	0.853568
Mod2 (blue)	Connectivity	Delta	ENSG00000108679.12	LGALS3BP	protein_coding	-0.165059	-0.147392	0.884504	0.976843
Mod2 (blue)	MAR	Delta	ENSG00000108679.12	LGALS3BP	protein_coding	-0.0455891	-0.55147	0.589736	0.984899
Mod2 (blue)	ClusterCoef	Delta	ENSG00000108688.11	CCL7	protein_coding	-0.00848538	-0.162197	0.873081	0.970292
Mod2 (blue)	Connectivity	Delta	ENSG00000108688.11	CCL7	protein_coding	0.360223	0.563124	0.580478	0.919718
Mod2 (blue)	MAR	Delta	ENSG00000108688.11	CCL7	protein_coding	-0.00998724	-0.149876	0.882933	0.991934
Mod2 (blue)	ClusterCoef	Delta	ENSG00000108691.9	CCL2	protein_coding	-0.0542919	-0.73777	0.470812	0.909869
Mod2 (blue)	Connectivity	Delta	ENSG00000108691.9	CCL2	protein_coding	-0.461805	-0.673228	0.509576	0.892306
Mod2 (blue)	MAR	Delta	ENSG00000108691.9	CCL2	protein_coding	-0.0588917	-0.711836	0.487898	0.984229
Mod2 (blue)	ClusterCoef	Delta	ENSG00000108700.4	CCL8	protein_coding	-0.0907325	-1.41145	0.176323	0.853568
Mod2 (blue)	Connectivity	Delta	ENSG00000108700.4	CCL8	protein_coding	-0.857548	-1.23359	0.23363	0.789028
Mod2 (blue)	MAR	Delta	ENSG00000108700.4	CCL8	protein_coding	-0.0609841	-0.844762	0.412009	0.984229
Mod1 (turquoise)	ClusterCoef	Delta	ENSG00000108821.13	COL1A1	protein_coding	0.0677497	0.891893	0.385019	0.865216
Mod1 (turquoise)	Connectivity	Delta	ENSG00000108821.13	COL1A1	protein_coding	0.598499	1.07645	0.296308	0.819398
Mod1 (turquoise)	MAR	Delta	ENSG00000108821.13	COL1A1	protein_coding	0.0432495	0.522485	0.609248	0.990788
Mod2 (blue)	ClusterCoef	Delta	ENSG00000108950.11	FAM20A	protein_coding	-0.0560025	-0.660857	0.517644	0.909869
Mod2 (blue)	Connectivity	Delta	ENSG00000108950.11	FAM20A	protein_coding	-0.498978	-0.539375	0.596409	0.919718
Mod2 (blue)	MAR	Delta	ENSG00000108950.11	FAM20A	protein_coding	-0.00747285	-0.0753901	0.940938	0.998224
Mod1 (turquoise)	ClusterCoef	Delta	ENSG00000109099.13	PMP22	protein_coding	0.0817952	1.51005	0.149567	0.853568
Mod1 (turquoise)	Connectivity	Delta	ENSG00000109099.13	PMP22	protein_coding	0.787382	1.46263	0.161257	0.789028
Mod1 (turquoise)	MAR	Delta	ENSG00000109099.13	PMP22	protein_coding	0.120383	1.73356	0.104267	0.984229
Mod1 (turquoise)	ClusterCoef	Delta	ENSG00000109472.13	CPE	protein_coding	0.0377979	0.568724	0.57705	0.910496
Mod1 (turquoise)	Connectivity	Delta	ENSG00000109472.13	CPE	protein_coding	0.0749675	0.150095	0.882402	0.976843
Mod1 (turquoise)	MAR	Delta	ENSG00000109472.13	CPE	protein_coding	0.0295266	0.393877	0.699422	0.990788
Mod1 (turquoise)	ClusterCoef	Delta	ENSG00000109610.5	SOD3	protein_coding	-0.00230908	-0.03744	0.970574	0.990903
Mod1 (turquoise)	Connectivity	Delta	ENSG00000109610.5	SOD3	protein_coding	-0.788015	-1.13525	0.271546	0.80773
Mod1 (turquoise)	MAR	Delta	ENSG00000109610.5	SOD3	protein_coding	-0.0255348	-0.380448	0.709146	0.990788
Mod1 (turquoise)	ClusterCoef	Delta	ENSG00000109654.14	TRIM2	protein_coding	0.0743123	1.72403	0.103011	0.853568
Mod1 (turquoise)	Connectivity	Delta	ENSG00000109654.14	TRIM2	protein_coding	0.587803	1.31016	0.207041	0.789028
Mod1 (turquoise)	MAR	Delta	ENSG00000109654.14	TRIM2	protein_coding	0.0205047	0.637004	0.534082	0.984229
Mod1 (turquoise)	ClusterCoef	Delta	ENSG00000109846.7	CRYAB	protein_coding	0.055219	1.10555	0.284469	0.853568
Mod1 (turquoise)	Connectivity	Delta	ENSG00000109846.7	CRYAB	protein_coding	0.860799	1.68682	0.10934	0.789028
Mod1 (turquoise)	MAR	Delta	ENSG00000109846.7	CRYAB	protein_coding	0.0810096	2.07576	0.0562108	0.984229
Mod2 (blue)	ClusterCoef	Delta	ENSG00000110077.14	MS4A6A	protein_coding	-0.15576	-2.08996	0.0521095	0.853568
Mod2 (blue)	Connectivity	Delta	ENSG00000110077.14	MS4A6A	protein_coding	-1.5662	-2.81897	0.0115678	0.789028
Mod2 (blue)	MAR	Delta	ENSG00000110077.14	MS4A6A	protein_coding	-0.152017	-1.75901	0.0997187	0.984229
Mod3 (brown)	ClusterCoef	Delta	ENSG00000110777.11	POU2AF1	protein_coding	-0.00744961	-0.145453	0.88608	0.972213
Mod3 (brown)	Connectivity	Delta	ENSG00000110777.11	POU2AF1	protein_coding	-0.239958	-0.496832	0.625477	0.925028
Mod3 (brown)	MAR	Delta	ENSG00000110777.11	POU2AF1	protein_coding	0.0389282	0.750528	0.46498	0.984229
Mod1 (turquoise)	ClusterCoef	Delta	ENSG00000110811.19	P3H3	protein_coding	0.0408175	0.509755	0.616839	0.926812
Mod1 (turquoise)	Connectivity	Delta	ENSG00000110811.19	P3H3	protein_coding	0.504427	0.643069	0.528497	0.904728
Mod1 (turquoise)	MAR	Delta	ENSG00000110811.19	P3H3	protein_coding	0.0375167	0.410382	0.687545	0.990788
Mod2 (blue)	ClusterCoef	Delta	ENSG00000110848.8	CD69	protein_coding	-0.0748758	-1.12057	0.278198	0.853568
Mod2 (blue)	Connectivity	Delta	ENSG00000110848.8	CD69	protein_coding	-0.544951	-0.943217	0.358381	0.855248
Mod2 (blue)	MAR	Delta	ENSG00000110848.8	CD69	protein_coding	-0.0868038	-1.18025	0.25696	0.984229
Mod1 (turquoise)	ClusterCoef	Delta	ENSG00000111199.10	TRPV4	protein_coding	-0.0232887	-0.426019	0.67549	0.926812
Mod1 (turquoise)	Connectivity	Delta	ENSG00000111199.10	TRPV4	protein_coding	-0.634245	-0.922613	0.368726	0.862268
Mod1 (turquoise)	MAR	Delta	ENSG00000111199.10	TRPV4	protein_coding	-0.02504	-0.335033	0.742413	0.990788
Mod1 (turquoise)	ClusterCoef	Delta	ENSG00000111261.13	MANSC1	protein_coding	0.00842101	0.242014	0.811692	0.954589
Mod1 (turquoise)	Connectivity	Delta	ENSG00000111261.13	MANSC1	protein_coding	-0.243229	-0.590991	0.562065	0.915336
Mod1 (turquoise)	MAR	Delta	ENSG00000111261.13	MANSC1	protein_coding	-0.0168399	-0.498635	0.625539	0.990788
Mod2 (blue)	ClusterCoef	Delta	ENSG00000111275.12	ALDH2	protein_coding	-0.0405916	-0.72562	0.478036	0.909869
Mod2 (blue)	Connectivity	Delta	ENSG00000111275.12	ALDH2	protein_coding	-0.200401	-0.309723	0.760421	0.956194
Mod2 (blue)	MAR	Delta	ENSG00000111275.12	ALDH2	protein_coding	0.0550675	0.911657	0.376903	0.984229
Mod2 (blue)	ClusterCoef	Delta	ENSG00000111331.12	OAS3	protein_coding	-0.0852792	-1.1959	0.248306	0.853568
Mod2 (blue)	Connectivity	Delta	ENSG00000111331.12	OAS3	protein_coding	-1.08369	-1.84181	0.082476	0.789028
Mod2 (blue)	MAR	Delta	ENSG00000111331.12	OAS3	protein_coding	-0.0725253	-1.15384	0.267288	0.984229
Mod2 (blue)	ClusterCoef	Delta	ENSG00000111335.12	OAS2	protein_coding	-0.061259	-1.00752	0.327943	0.853568
Mod2 (blue)	Connectivity	Delta	ENSG00000111335.12	OAS2	protein_coding	-0.558064	-0.956406	0.351864	0.847487
Mod2 (blue)	MAR	Delta	ENSG00000111335.12	OAS2	protein_coding	-0.0425897	-0.593317	0.562139	0.984899
Mod1 (turquoise)	ClusterCoef	Delta	ENSG00000111341.9	MGP	protein_coding	0.00137368	0.024464	0.98077	0.993521
Mod1 (turquoise)	Connectivity	Delta	ENSG00000111341.9	MGP	protein_coding	-0.19309	-0.354796	0.726973	0.955672
Mod1 (turquoise)	MAR	Delta	ENSG00000111341.9	MGP	protein_coding	0.0213003	0.452393	0.657701	0.990788
Mod1 (turquoise)	ClusterCoef	Delta	ENSG00000111674.8	ENO2	protein_coding	0.0297291	0.449207	0.65901	0.926812
Mod1 (turquoise)	Connectivity	Delta	ENSG00000111674.8	ENO2	protein_coding	0.220019	0.297393	0.76966	0.956194
Mod1 (turquoise)	MAR	Delta	ENSG00000111674.8	ENO2	protein_coding	0.0345521	0.490283	0.631293	0.990788
Mod1 (turquoise)	ClusterCoef	Delta	ENSG00000111799.20	COL12A1	protein_coding	0.0651299	1.06028	0.303989	0.853568
Mod1 (turquoise)	Connectivity	Delta	ENSG00000111799.20	COL12A1	protein_coding	0.7683	1.48968	0.154068	0.789028
Mod1 (turquoise)	MAR	Delta	ENSG00000111799.20	COL12A1	protein_coding	0.0879879	1.34803	0.198396	0.984229
Mod2 (blue)	ClusterCoef	Delta	ENSG00000112096.16	SOD2	protein_coding	-0.109855	-1.39834	0.180158	0.853568
Mod2 (blue)	Connectivity	Delta	ENSG00000112096.16	SOD2	protein_coding	-1.11811	-1.41275	0.175227	0.789028
Mod2 (blue)	MAR	Delta	ENSG00000112096.16	SOD2	protein_coding	-0.101903	-1.51493	0.15135	0.984229
Mod1 (turquoise)	ClusterCoef	Delta	ENSG00000112559.13	MDFI	protein_coding	0.0381154	0.912291	0.374493	0.862987
Mod1 (turquoise)	Connectivity	Delta	ENSG00000112559.13	MDFI	protein_coding	0.36635	0.746492	0.465259	0.876937
Mod1 (turquoise)	MAR	Delta	ENSG00000112559.13	MDFI	protein_coding	0.0610946	1.25586	0.229088	0.984229
Mod1 (turquoise)	ClusterCoef	Delta	ENSG00000112562.18	SMOC2	protein_coding	0.0210407	0.291632	0.77413	0.945483
Mod1 (turquoise)	Connectivity	Delta	ENSG00000112562.18	SMOC2	protein_coding	0.164501	0.232824	0.818593	0.964573
Mod1 (turquoise)	MAR	Delta	ENSG00000112562.18	SMOC2	protein_coding	0.0592334	0.648065	0.527104	0.984229
Mod1 (turquoise)	ClusterCoef	Delta	ENSG00000112759.16	SLC29A1	protein_coding	0.067084	1.36752	0.189441	0.853568
Mod1 (turquoise)	Connectivity	Delta	ENSG00000112759.16	SLC29A1	protein_coding	0.613928	1.00231	0.329819	0.832182
Mod1 (turquoise)	MAR	Delta	ENSG00000112759.16	SLC29A1	protein_coding	0.142504	2.49075	0.0254679	0.984229
Mod1 (turquoise)	ClusterCoef	Delta	ENSG00000112812.15	PRSS16	protein_coding	0.0825695	1.65333	0.116785	0.853568
Mod1 (turquoise)	Connectivity	Delta	ENSG00000112812.15	PRSS16	protein_coding	0.46551	0.92762	0.366194	0.862268
Mod1 (turquoise)	MAR	Delta	ENSG00000112812.15	PRSS16	protein_coding	0.0331514	0.946726	0.359338	0.984229
Mod1 (turquoise)	ClusterCoef	Delta	ENSG00000113083.12	LOX	protein_coding	0.0614862	0.835259	0.415266	0.892569
Mod1 (turquoise)	Connectivity	Delta	ENSG00000113083.12	LOX	protein_coding	0.421548	0.642539	0.528833	0.904728
Mod1 (turquoise)	MAR	Delta	ENSG00000113083.12	LOX	protein_coding	0.0774357	0.769328	0.454088	0.984229
Mod2 (blue)	ClusterCoef	Delta	ENSG00000113088.5	GZMK	protein_coding	-0.05701	-0.864299	0.399568	0.879502
Mod2 (blue)	Connectivity	Delta	ENSG00000113088.5	GZMK	protein_coding	-0.359363	-0.615969	0.545826	0.911659
Mod2 (blue)	MAR	Delta	ENSG00000113088.5	GZMK	protein_coding	-0.026779	-0.343675	0.736039	0.990788
Mod1 (turquoise)	ClusterCoef	Delta	ENSG00000113140.10	SPARC	protein_coding	0.0729839	1.02342	0.320588	0.853568
Mod1 (turquoise)	Connectivity	Delta	ENSG00000113140.10	SPARC	protein_coding	0.781608	1.24037	0.231176	0.789028
Mod1 (turquoise)	MAR	Delta	ENSG00000113140.10	SPARC	protein_coding	0.0688613	0.730411	0.476812	0.984229
Mod1 (turquoise)	ClusterCoef	Delta	ENSG00000113296.14	THBS4	protein_coding	0.0309434	0.688074	0.500776	0.909869
Mod1 (turquoise)	Connectivity	Delta	ENSG00000113296.14	THBS4	protein_coding	0.0185386	0.042526	0.96656	0.98951
Mod1 (turquoise)	MAR	Delta	ENSG00000113296.14	THBS4	protein_coding	0.00809542	0.228822	0.822213	0.990788
Mod1 (turquoise)	ClusterCoef	Delta	ENSG00000113389.15	NPR3	protein_coding	0.0643866	1.39326	0.18166	0.853568
Mod1 (turquoise)	Connectivity	Delta	ENSG00000113389.15	NPR3	protein_coding	0.755275	1.38112	0.184585	0.789028
Mod1 (turquoise)	MAR	Delta	ENSG00000113389.15	NPR3	protein_coding	0.0672459	1.4457	0.169595	0.984229
Mod1 (turquoise)	ClusterCoef	Delta	ENSG00000113396.12	SLC27A6	protein_coding	0.015878	0.336742	0.740472	0.934985
Mod1 (turquoise)	Connectivity	Delta	ENSG00000113396.12	SLC27A6	protein_coding	0.00553488	0.0120608	0.990513	0.998637
Mod1 (turquoise)	MAR	Delta	ENSG00000113396.12	SLC27A6	protein_coding	0.0247824	0.597465	0.559441	0.984899
Mod1 (turquoise)	ClusterCoef	Delta	ENSG00000114270.15	COL7A1	protein_coding	0.0251882	0.381653	0.707492	0.930787
Mod1 (turquoise)	Connectivity	Delta	ENSG00000114270.15	COL7A1	protein_coding	0.0549702	0.0875263	0.931245	0.981396
Mod1 (turquoise)	MAR	Delta	ENSG00000114270.15	COL7A1	protein_coding	-0.0129406	-0.163679	0.872251	0.991934
Mod1 (turquoise)	ClusterCoef	Delta	ENSG00000114547.9	ROPN1B	protein_coding	0.0572865	1.60124	0.127915	0.853568
Mod1 (turquoise)	Connectivity	Delta	ENSG00000114547.9	ROPN1B	protein_coding	-0.56808	-1.06341	0.302019	0.819398
Mod1 (turquoise)	MAR	Delta	ENSG00000114547.9	ROPN1B	protein_coding	-0.0302927	-0.696802	0.496981	0.984229
Mod2 (blue)	ClusterCoef	Delta	ENSG00000115267.5	IFIH1	protein_coding	-0.0714139	-1.15597	0.263834	0.853568
Mod2 (blue)	Connectivity	Delta	ENSG00000115267.5	IFIH1	protein_coding	-0.630758	-1.07267	0.297955	0.819398
Mod2 (blue)	MAR	Delta	ENSG00000115267.5	IFIH1	protein_coding	-0.0757988	-1.03317	0.3185	0.984229
Mod1 (turquoise)	ClusterCoef	Delta	ENSG00000115380.19	EFEMP1	protein_coding	-0.0671345	-1.01485	0.324537	0.853568
Mod1 (turquoise)	Connectivity	Delta	ENSG00000115380.19	EFEMP1	protein_coding	-1.18958	-1.82811	0.084592	0.789028
Mod1 (turquoise)	MAR	Delta	ENSG00000115380.19	EFEMP1	protein_coding	-0.045103	-0.602475	0.556192	0.984899
Mod1 (turquoise)	ClusterCoef	Delta	ENSG00000115414.18	FN1	protein_coding	0.0908804	1.07286	0.29847	0.853568
Mod1 (turquoise)	Connectivity	Delta	ENSG00000115414.18	FN1	protein_coding	1.37142	1.93761	0.0689416	0.789028
Mod1 (turquoise)	MAR	Delta	ENSG00000115414.18	FN1	protein_coding	0.162843	1.64694	0.121132	0.984229
Mod2 (blue)	ClusterCoef	Delta	ENSG00000115415.18	STAT1	protein_coding	-0.0871746	-1.38219	0.184973	0.853568
Mod2 (blue)	Connectivity	Delta	ENSG00000115415.18	STAT1	protein_coding	-0.645863	-1.22997	0.23495	0.789028
Mod2 (blue)	MAR	Delta	ENSG00000115415.18	STAT1	protein_coding	-0.0858589	-1.17963	0.257198	0.984229
Mod1 (turquoise)	ClusterCoef	Delta	ENSG00000115457.9	IGFBP2	protein_coding	0.101516	1.79285	0.0909785	0.853568
Mod1 (turquoise)	Connectivity	Delta	ENSG00000115457.9	IGFBP2	protein_coding	1.15551	1.44489	0.166115	0.789028
Mod1 (turquoise)	MAR	Delta	ENSG00000115457.9	IGFBP2	protein_coding	0.0830643	1.61173	0.128636	0.984229
Mod1 (turquoise)	ClusterCoef	Delta	ENSG00000115461.4	IGFBP5	protein_coding	-0.0220374	-0.351875	0.729297	0.934985
Mod1 (turquoise)	Connectivity	Delta	ENSG00000115461.4	IGFBP5	protein_coding	-0.610402	-1.05765	0.304562	0.819398
Mod1 (turquoise)	MAR	Delta	ENSG00000115461.4	IGFBP5	protein_coding	-0.107408	-1.31938	0.20756	0.984229
Mod2 (blue)	ClusterCoef	Delta	ENSG00000115523.16	GNLY	protein_coding	-0.0586599	-0.997041	0.332857	0.853568
Mod2 (blue)	Connectivity	Delta	ENSG00000115523.16	GNLY	protein_coding	-0.602583	-1.25213	0.226962	0.789028
Mod2 (blue)	MAR	Delta	ENSG00000115523.16	GNLY	protein_coding	-0.0516082	-1.10462	0.287375	0.984229
Mod2 (blue)	ClusterCoef	Delta	ENSG00000115590.13	IL1R2	protein_coding	-0.0593832	-0.950167	0.355467	0.861897
Mod2 (blue)	Connectivity	Delta	ENSG00000115590.13	IL1R2	protein_coding	-0.617126	-0.98475	0.338136	0.841114
Mod2 (blue)	MAR	Delta	ENSG00000115590.13	IL1R2	protein_coding	-0.054054	-1.09054	0.293322	0.984229
Mod1 (turquoise)	ClusterCoef	Delta	ENSG00000115641.18	FHL2	protein_coding	0.0804556	1.29885	0.211501	0.853568
Mod1 (turquoise)	Connectivity	Delta	ENSG00000115641.18	FHL2	protein_coding	0.920613	1.41049	0.175882	0.789028
Mod1 (turquoise)	MAR	Delta	ENSG00000115641.18	FHL2	protein_coding	0.0641309	1.08552	0.295464	0.984229
Mod1 (turquoise)	ClusterCoef	Delta	ENSG00000115884.10	SDC1	protein_coding	0.0486408	1.02367	0.320474	0.853568
Mod1 (turquoise)	Connectivity	Delta	ENSG00000115884.10	SDC1	protein_coding	0.138341	0.227597	0.822591	0.964573
Mod1 (turquoise)	MAR	Delta	ENSG00000115884.10	SDC1	protein_coding	0.00260027	0.0485334	0.961955	0.999417
Mod2 (blue)	ClusterCoef	Delta	ENSG00000115919.14	KYNU	protein_coding	-0.106285	-1.61273	0.125386	0.853568
Mod2 (blue)	Connectivity	Delta	ENSG00000115919.14	KYNU	protein_coding	-1.02304	-1.85591	0.080348	0.789028
Mod2 (blue)	MAR	Delta	ENSG00000115919.14	KYNU	protein_coding	-0.0732539	-1.32007	0.207338	0.984229
Mod2 (blue)	ClusterCoef	Delta	ENSG00000115956.9	PLEK	protein_coding	-0.0802376	-1.17241	0.257353	0.853568
Mod2 (blue)	Connectivity	Delta	ENSG00000115956.9	PLEK	protein_coding	-0.737022	-1.46444	0.160767	0.789028
Mod2 (blue)	MAR	Delta	ENSG00000115956.9	PLEK	protein_coding	-0.0524977	-0.722871	0.481293	0.984229
Mod1 (turquoise)	ClusterCoef	Delta	ENSG00000116132.11	PRRX1	protein_coding	0.0495925	0.709981	0.487433	0.909869
Mod1 (turquoise)	Connectivity	Delta	ENSG00000116132.11	PRRX1	protein_coding	-0.0907254	-0.14396	0.887173	0.976843
Mod1 (turquoise)	MAR	Delta	ENSG00000116132.11	PRRX1	protein_coding	-0.0020316	-0.0217107	0.982976	0.999417
Mod1 (turquoise)	ClusterCoef	Delta	ENSG00000116711.9	PLA2G4A	protein_coding	-0.0112274	-0.172234	0.865307	0.967803
Mod1 (turquoise)	Connectivity	Delta	ENSG00000116711.9	PLA2G4A	protein_coding	-0.236534	-0.31954	0.753091	0.956194
Mod1 (turquoise)	MAR	Delta	ENSG00000116711.9	PLA2G4A	protein_coding	-0.00887068	-0.186538	0.854616	0.991934
Mod1 (turquoise)	ClusterCoef	Delta	ENSG00000116729.13	WLS	protein_coding	0.0348253	0.403557	0.691617	0.926812
Mod1 (turquoise)	Connectivity	Delta	ENSG00000116729.13	WLS	protein_coding	0.0573307	0.0652715	0.948696	0.985462
Mod1 (turquoise)	MAR	Delta	ENSG00000116729.13	WLS	protein_coding	-0.0134261	-0.124411	0.902704	0.995776
Mod1 (turquoise)	ClusterCoef	Delta	ENSG00000116741.7	RGS2	protein_coding	0.0187249	0.291537	0.774202	0.945483
Mod1 (turquoise)	Connectivity	Delta	ENSG00000116741.7	RGS2	protein_coding	-0.18746	-0.285586	0.77854	0.956194
Mod1 (turquoise)	MAR	Delta	ENSG00000116741.7	RGS2	protein_coding	-0.0220419	-0.35882	0.724917	0.990788
Mod2 (blue)	ClusterCoef	Delta	ENSG00000116824.4	CD2	protein_coding	-0.0354887	-0.546378	0.591972	0.921036
Mod2 (blue)	Connectivity	Delta	ENSG00000116824.4	CD2	protein_coding	-0.5766	-1.26068	0.223935	0.789028
Mod2 (blue)	MAR	Delta	ENSG00000116824.4	CD2	protein_coding	-0.0357114	-0.557581	0.585663	0.984899
Mod2 (blue)	ClusterCoef	Delta	ENSG00000117069.14	ST6GALNAC5	protein_coding	0.0194916	0.331515	0.744346	0.934985
Mod2 (blue)	Connectivity	Delta	ENSG00000117069.14	ST6GALNAC5	protein_coding	-0.143993	-0.201594	0.842553	0.969103
Mod2 (blue)	MAR	Delta	ENSG00000117069.14	ST6GALNAC5	protein_coding	0.000827457	0.0149848	0.988249	0.999417
Mod2 (blue)	ClusterCoef	Delta	ENSG00000117091.9	CD48	protein_coding	-0.0638222	-0.912445	0.374413	0.862987
Mod2 (blue)	Connectivity	Delta	ENSG00000117091.9	CD48	protein_coding	-0.370719	-0.721587	0.480057	0.88892
Mod2 (blue)	MAR	Delta	ENSG00000117091.9	CD48	protein_coding	-0.0105163	-0.173366	0.864768	0.991934
Mod1 (turquoise)	ClusterCoef	Delta	ENSG00000117115.12	PADI2	protein_coding	0.0373094	0.772775	0.450368	0.909869
Mod1 (turquoise)	Connectivity	Delta	ENSG00000117115.12	PADI2	protein_coding	0.348337	0.654781	0.521103	0.899338
Mod1 (turquoise)	MAR	Delta	ENSG00000117115.12	PADI2	protein_coding	0.0549991	1.38375	0.187431	0.984229
Mod3 (brown)	ClusterCoef	Delta	ENSG00000117215.14	PLA2G2D	protein_coding	-0.0232875	-0.550825	0.588988	0.918073
Mod3 (brown)	Connectivity	Delta	ENSG00000117215.14	PLA2G2D	protein_coding	-0.50709	-1.04815	0.308797	0.821092
Mod3 (brown)	MAR	Delta	ENSG00000117215.14	PLA2G2D	protein_coding	-0.00625868	-0.161717	0.873767	0.991934
Mod2 (blue)	ClusterCoef	Delta	ENSG00000117226.11	GBP3	protein_coding	-0.0874408	-1.19235	0.249657	0.853568
Mod2 (blue)	Connectivity	Delta	ENSG00000117226.11	GBP3	protein_coding	-0.939118	-1.29237	0.212996	0.789028
Mod2 (blue)	MAR	Delta	ENSG00000117226.11	GBP3	protein_coding	-0.118067	-1.37024	0.191521	0.984229
Mod2 (blue)	ClusterCoef	Delta	ENSG00000117228.9	GBP1	protein_coding	-0.0790689	-1.19239	0.249642	0.853568
Mod2 (blue)	Connectivity	Delta	ENSG00000117228.9	GBP1	protein_coding	-0.735829	-1.36128	0.190657	0.789028
Mod2 (blue)	MAR	Delta	ENSG00000117228.9	GBP1	protein_coding	-0.0855907	-1.15564	0.266575	0.984229
Mod1 (turquoise)	ClusterCoef	Delta	ENSG00000117525.13	F3	protein_coding	0.0569268	0.818727	0.424378	0.899101
Mod1 (turquoise)	Connectivity	Delta	ENSG00000117525.13	F3	protein_coding	0.47664	0.608703	0.550523	0.911659
Mod1 (turquoise)	MAR	Delta	ENSG00000117525.13	F3	protein_coding	0.00148275	0.0252772	0.98018	0.999417
Mod1 (turquoise)	ClusterCoef	Delta	ENSG00000117595.10	IRF6	protein_coding	0.0623327	1.22582	0.237133	0.853568
Mod1 (turquoise)	Connectivity	Delta	ENSG00000117595.10	IRF6	protein_coding	0.428039	0.71314	0.485139	0.88892
Mod1 (turquoise)	MAR	Delta	ENSG00000117595.10	IRF6	protein_coding	0.074382	1.21809	0.2427	0.984229
Mod1 (turquoise)	ClusterCoef	Delta	ENSG00000118257.16	NRP2	protein_coding	0.00285843	0.0440934	0.965349	0.990872
Mod1 (turquoise)	Connectivity	Delta	ENSG00000118257.16	NRP2	protein_coding	-0.136159	-0.208706	0.837082	0.967076
Mod1 (turquoise)	MAR	Delta	ENSG00000118257.16	NRP2	protein_coding	0.0177558	0.240159	0.81358	0.990788
Mod2 (blue)	ClusterCoef	Delta	ENSG00000118308.14	LRMP	protein_coding	-0.0885077	-1.19237	0.249648	0.853568
Mod2 (blue)	Connectivity	Delta	ENSG00000118308.14	LRMP	protein_coding	-0.310075	-0.527144	0.604697	0.919718
Mod2 (blue)	MAR	Delta	ENSG00000118308.14	LRMP	protein_coding	-0.0273208	-0.353662	0.728698	0.990788
Mod1 (turquoise)	ClusterCoef	Delta	ENSG00000118523.5	CTGF	protein_coding	-0.0061003	-0.094433	0.92588	0.979714
Mod1 (turquoise)	Connectivity	Delta	ENSG00000118523.5	CTGF	protein_coding	-0.453216	-0.757312	0.458916	0.868315
Mod1 (turquoise)	MAR	Delta	ENSG00000118523.5	CTGF	protein_coding	-0.065824	-0.930701	0.367293	0.984229
Mod1 (turquoise)	ClusterCoef	Delta	ENSG00000118785.13	SPP1	protein_coding	0.15024	3.25836	0.00467391	0.853568
Mod1 (turquoise)	Connectivity	Delta	ENSG00000118785.13	SPP1	protein_coding	1.10878	1.95491	0.0667208	0.789028
Mod1 (turquoise)	MAR	Delta	ENSG00000118785.13	SPP1	protein_coding	0.0847485	1.75067	0.10119	0.984229
Mod2 (blue)	ClusterCoef	Delta	ENSG00000118849.9	RARRES1	protein_coding	0.0288025	0.625644	0.539936	0.909869
Mod2 (blue)	Connectivity	Delta	ENSG00000118849.9	RARRES1	protein_coding	0.133295	0.223047	0.826075	0.964573
Mod2 (blue)	MAR	Delta	ENSG00000118849.9	RARRES1	protein_coding	0.0195229	0.414899	0.684308	0.990788
Mod1 (turquoise)	ClusterCoef	Delta	ENSG00000119147.9	C2orf40	protein_coding	-0.0427777	-0.991998	0.33524	0.856348
Mod1 (turquoise)	Connectivity	Delta	ENSG00000119147.9	C2orf40	protein_coding	-0.708336	-1.45898	0.162246	0.789028
Mod1 (turquoise)	MAR	Delta	ENSG00000119147.9	C2orf40	protein_coding	-0.033353	-1.10292	0.288088	0.984229
Mod2 (blue)	ClusterCoef	Delta	ENSG00000119535.17	CSF3R	protein_coding	-0.0722476	-1.03324	0.316102	0.853568
Mod2 (blue)	Connectivity	Delta	ENSG00000119535.17	CSF3R	protein_coding	-0.586393	-0.805823	0.431134	0.862268
Mod2 (blue)	MAR	Delta	ENSG00000119535.17	CSF3R	protein_coding	0.0115165	0.196071	0.847284	0.991934
Mod2 (blue)	ClusterCoef	Delta	ENSG00000119917.13	IFIT3	protein_coding	-0.0302125	-0.488379	0.63158	0.926812
Mod2 (blue)	Connectivity	Delta	ENSG00000119917.13	IFIT3	protein_coding	-0.362259	-0.612777	0.547887	0.911659
Mod2 (blue)	MAR	Delta	ENSG00000119917.13	IFIT3	protein_coding	-6.64536e-05	-0.000946637	0.999258	0.999417
Mod2 (blue)	ClusterCoef	Delta	ENSG00000119922.8	IFIT2	protein_coding	-0.019848	-0.287092	0.777545	0.946031
Mod2 (blue)	Connectivity	Delta	ENSG00000119922.8	IFIT2	protein_coding	-0.40061	-0.687896	0.500515	0.892306
Mod2 (blue)	MAR	Delta	ENSG00000119922.8	IFIT2	protein_coding	-0.00240561	-0.0326889	0.97437	0.999417
Mod1 (turquoise)	ClusterCoef	Delta	ENSG00000120708.16	TGFBI	protein_coding	0.0360496	0.613249	0.547907	0.909869
Mod1 (turquoise)	Connectivity	Delta	ENSG00000120708.16	TGFBI	protein_coding	0.475735	0.686713	0.501242	0.892306
Mod1 (turquoise)	MAR	Delta	ENSG00000120708.16	TGFBI	protein_coding	0.0330476	0.43658	0.668867	0.990788
Mod1 (turquoise)	ClusterCoef	Delta	ENSG00000120738.7	EGR1	protein_coding	0.0392812	0.989173	0.33658	0.856348
Mod1 (turquoise)	Connectivity	Delta	ENSG00000120738.7	EGR1	protein_coding	0.463107	0.821077	0.422622	0.862268
Mod1 (turquoise)	MAR	Delta	ENSG00000120738.7	EGR1	protein_coding	0.0634167	1.04903	0.311391	0.984229
Mod2 (blue)	ClusterCoef	Delta	ENSG00000120885.19	CLU	protein_coding	-0.0642579	-0.860275	0.401721	0.879502
Mod2 (blue)	Connectivity	Delta	ENSG00000120885.19	CLU	protein_coding	-0.923222	-1.2418	0.230659	0.789028
Mod2 (blue)	MAR	Delta	ENSG00000120885.19	CLU	protein_coding	-0.0867344	-1.23766	0.235571	0.984229
Mod1 (turquoise)	ClusterCoef	Delta	ENSG00000121005.8	CRISPLD1	protein_coding	0.0540983	1.23155	0.235042	0.853568
Mod1 (turquoise)	Connectivity	Delta	ENSG00000121005.8	CRISPLD1	protein_coding	0.459983	0.883789	0.388763	0.862268
Mod1 (turquoise)	MAR	Delta	ENSG00000121005.8	CRISPLD1	protein_coding	0.0277913	0.665278	0.516349	0.984229
Mod2 (blue)	ClusterCoef	Delta	ENSG00000121380.12	BCL2L14	protein_coding	0.0136052	0.205953	0.839297	0.961715
Mod2 (blue)	Connectivity	Delta	ENSG00000121380.12	BCL2L14	protein_coding	0.827903	1.75478	0.0967468	0.789028
Mod2 (blue)	MAR	Delta	ENSG00000121380.12	BCL2L14	protein_coding	0.0458678	1.37576	0.189841	0.984229
Mod2 (blue)	ClusterCoef	Delta	ENSG00000121552.3	CSTA	protein_coding	-0.104202	-2.11243	0.0498962	0.853568
Mod2 (blue)	Connectivity	Delta	ENSG00000121552.3	CSTA	protein_coding	-1.03797	-1.77187	0.0937856	0.789028
Mod2 (blue)	MAR	Delta	ENSG00000121552.3	CSTA	protein_coding	-0.116843	-1.99622	0.0651048	0.984229
Mod2 (blue)	ClusterCoef	Delta	ENSG00000121858.10	TNFSF10	protein_coding	-0.0523958	-0.749963	0.463628	0.909869
Mod2 (blue)	Connectivity	Delta	ENSG00000121858.10	TNFSF10	protein_coding	-0.439096	-0.614572	0.546727	0.911659
Mod2 (blue)	MAR	Delta	ENSG00000121858.10	TNFSF10	protein_coding	-0.0238039	-0.274018	0.787948	0.990788
Mod2 (blue)	ClusterCoef	Delta	ENSG00000121898.12	CPXM2	protein_coding	-0.0893592	-1.07819	0.296152	0.853568
Mod2 (blue)	Connectivity	Delta	ENSG00000121898.12	CPXM2	protein_coding	-0.919897	-0.96504	0.347642	0.844216
Mod2 (blue)	MAR	Delta	ENSG00000121898.12	CPXM2	protein_coding	-0.034691	-0.692248	0.499752	0.984229
Mod2 (blue)	ClusterCoef	Delta	ENSG00000122122.9	SASH3	protein_coding	-0.102106	-1.44938	0.1656	0.853568
Mod2 (blue)	Connectivity	Delta	ENSG00000122122.9	SASH3	protein_coding	-0.655429	-1.34583	0.195496	0.789028
Mod2 (blue)	MAR	Delta	ENSG00000122122.9	SASH3	protein_coding	-0.0393717	-0.665363	0.516296	0.984229
Mod1 (turquoise)	ClusterCoef	Delta	ENSG00000122176.10	FMOD	protein_coding	0.00123452	0.0168005	0.986793	0.993521
Mod1 (turquoise)	Connectivity	Delta	ENSG00000122176.10	FMOD	protein_coding	-0.141354	-0.183352	0.856625	0.969103
Mod1 (turquoise)	MAR	Delta	ENSG00000122176.10	FMOD	protein_coding	-0.00497354	-0.0535998	0.957988	0.999417
Mod1 (turquoise)	ClusterCoef	Delta	ENSG00000122641.9	INHBA	protein_coding	0.0634431	0.89699	0.38237	0.865216
Mod1 (turquoise)	Connectivity	Delta	ENSG00000122641.9	INHBA	protein_coding	0.758595	1.32744	0.20138	0.789028
Mod1 (turquoise)	MAR	Delta	ENSG00000122641.9	INHBA	protein_coding	0.0698229	0.885303	0.390484	0.984229
Mod2 (blue)	ClusterCoef	Delta	ENSG00000122862.4	SRGN	protein_coding	-0.0928574	-1.33144	0.200789	0.853568
Mod2 (blue)	Connectivity	Delta	ENSG00000122862.4	SRGN	protein_coding	-0.753866	-1.47261	0.158572	0.789028
Mod2 (blue)	MAR	Delta	ENSG00000122862.4	SRGN	protein_coding	-0.0819282	-1.04567	0.312886	0.984229
Mod1 (turquoise)	ClusterCoef	Delta	ENSG00000123096.11	SSPN	protein_coding	-0.0149174	-0.211567	0.834984	0.961715
Mod1 (turquoise)	Connectivity	Delta	ENSG00000123096.11	SSPN	protein_coding	-0.574697	-0.881772	0.389823	0.862268
Mod1 (turquoise)	MAR	Delta	ENSG00000123096.11	SSPN	protein_coding	-0.0796913	-1.10626	0.286688	0.984229
Mod1 (turquoise)	ClusterCoef	Delta	ENSG00000123358.19	NR4A1	protein_coding	0.0255888	0.500952	0.62289	0.926812
Mod1 (turquoise)	Connectivity	Delta	ENSG00000123358.19	NR4A1	protein_coding	-0.024544	-0.0376621	0.970382	0.98951
Mod1 (turquoise)	MAR	Delta	ENSG00000123358.19	NR4A1	protein_coding	0.0458761	0.688939	0.501772	0.984229
Mod1 (turquoise)	ClusterCoef	Delta	ENSG00000123500.9	COL10A1	protein_coding	0.115893	1.94776	0.0683146	0.853568
Mod1 (turquoise)	Connectivity	Delta	ENSG00000123500.9	COL10A1	protein_coding	1.1018	1.96242	0.0657766	0.789028
Mod1 (turquoise)	MAR	Delta	ENSG00000123500.9	COL10A1	protein_coding	0.0972193	1.54805	0.143223	0.984229
Mod2 (blue)	ClusterCoef	Delta	ENSG00000123689.5	G0S2	protein_coding	-0.0342375	-0.46353	0.64892	0.926812
Mod2 (blue)	Connectivity	Delta	ENSG00000123689.5	G0S2	protein_coding	0.281233	0.366887	0.718092	0.951671
Mod2 (blue)	MAR	Delta	ENSG00000123689.5	G0S2	protein_coding	0.0734321	1.1162	0.282551	0.984229
Mod2 (blue)	ClusterCoef	Delta	ENSG00000124256.14	ZBP1	protein_coding	-0.0991702	-1.56616	0.135909	0.853568
Mod2 (blue)	Connectivity	Delta	ENSG00000124256.14	ZBP1	protein_coding	-0.368179	-0.816534	0.425146	0.862268
Mod2 (blue)	MAR	Delta	ENSG00000124256.14	ZBP1	protein_coding	-0.0524829	-0.860069	0.403791	0.984229
Mod1 (turquoise)	ClusterCoef	Delta	ENSG00000124491.15	F13A1	protein_coding	-0.0438143	-0.610359	0.549774	0.909869
Mod1 (turquoise)	Connectivity	Delta	ENSG00000124491.15	F13A1	protein_coding	-0.366635	-0.583888	0.566729	0.91685
Mod1 (turquoise)	MAR	Delta	ENSG00000124491.15	F13A1	protein_coding	-0.076916	-1.21103	0.245313	0.984229
Mod2 (blue)	ClusterCoef	Delta	ENSG00000125347.13	IRF1	protein_coding	-0.0777198	-1.19352	0.249209	0.853568
Mod2 (blue)	Connectivity	Delta	ENSG00000125347.13	IRF1	protein_coding	-0.298822	-0.595009	0.559436	0.912568
Mod2 (blue)	MAR	Delta	ENSG00000125347.13	IRF1	protein_coding	-0.0302508	-0.537964	0.598789	0.990596
Mod2 (blue)	ClusterCoef	Delta	ENSG00000125730.16	C3	protein_coding	-0.0534719	-0.767692	0.453301	0.909869
Mod2 (blue)	Connectivity	Delta	ENSG00000125730.16	C3	protein_coding	-0.88813	-1.07981	0.294852	0.819398
Mod2 (blue)	MAR	Delta	ENSG00000125730.16	C3	protein_coding	0.0151233	0.179989	0.859661	0.991934
Mod2 (blue)	ClusterCoef	Delta	ENSG00000126264.9	HCST	protein_coding	-0.0540911	-0.92242	0.369338	0.862337
Mod2 (blue)	Connectivity	Delta	ENSG00000126264.9	HCST	protein_coding	-0.95425	-1.2716	0.220119	0.789028
Mod2 (blue)	MAR	Delta	ENSG00000126264.9	HCST	protein_coding	-0.051163	-0.795325	0.43929	0.984229
Mod2 (blue)	ClusterCoef	Delta	ENSG00000126353.3	CCR7	protein_coding	-0.0343111	-0.531818	0.601798	0.925974
Mod2 (blue)	Connectivity	Delta	ENSG00000126353.3	CCR7	protein_coding	-0.153223	-0.248968	0.806277	0.963217
Mod2 (blue)	MAR	Delta	ENSG00000126353.3	CCR7	protein_coding	0.00909572	0.14411	0.887404	0.991934
Mod2 (blue)	ClusterCoef	Delta	ENSG00000126709.14	IFI6	protein_coding	-0.0761369	-1.2904	0.214349	0.853568
Mod2 (blue)	Connectivity	Delta	ENSG00000126709.14	IFI6	protein_coding	-1.24499	-1.94967	0.0673869	0.789028
Mod2 (blue)	MAR	Delta	ENSG00000126709.14	IFI6	protein_coding	-0.0197649	-0.390919	0.701559	0.990788
Mod1 (turquoise)	ClusterCoef	Delta	ENSG00000126878.12	AIF1L	protein_coding	0.0673209	1.72142	0.103493	0.853568
Mod1 (turquoise)	Connectivity	Delta	ENSG00000126878.12	AIF1L	protein_coding	0.744283	1.58382	0.131097	0.789028
Mod1 (turquoise)	MAR	Delta	ENSG00000126878.12	AIF1L	protein_coding	0.0693752	1.85531	0.0840601	0.984229
Mod2 (blue)	ClusterCoef	Delta	ENSG00000127951.5	FGL2	protein_coding	-0.105099	-1.57976	0.132762	0.853568
Mod2 (blue)	Connectivity	Delta	ENSG00000127951.5	FGL2	protein_coding	-0.59412	-1.16765	0.258575	0.806293
Mod2 (blue)	MAR	Delta	ENSG00000127951.5	FGL2	protein_coding	-0.0719641	-1.01479	0.326892	0.984229
Mod1 (turquoise)	ClusterCoef	Delta	ENSG00000127990.15	SGCE	protein_coding	0.0456289	0.659889	0.51825	0.909869
Mod1 (turquoise)	Connectivity	Delta	ENSG00000127990.15	SGCE	protein_coding	1.18362	1.89826	0.0742415	0.789028
Mod1 (turquoise)	MAR	Delta	ENSG00000127990.15	SGCE	protein_coding	0.0292463	0.443159	0.664211	0.990788
Mod2 (blue)	ClusterCoef	Delta	ENSG00000128284.19	APOL3	protein_coding	-0.11393	-1.80966	0.0882337	0.853568
Mod2 (blue)	Connectivity	Delta	ENSG00000128284.19	APOL3	protein_coding	-0.913984	-1.96745	0.0651512	0.789028
Mod2 (blue)	MAR	Delta	ENSG00000128284.19	APOL3	protein_coding	-0.0840433	-1.35209	0.197124	0.984229
Mod2 (blue)	ClusterCoef	Delta	ENSG00000128340.14	RAC2	protein_coding	-0.0491414	-0.746563	0.465624	0.909869
Mod2 (blue)	Connectivity	Delta	ENSG00000128340.14	RAC2	protein_coding	-0.652459	-1.15764	0.262532	0.806855
Mod2 (blue)	MAR	Delta	ENSG00000128340.14	RAC2	protein_coding	-0.0516448	-0.750293	0.465118	0.984229
Mod1 (turquoise)	ClusterCoef	Delta	ENSG00000128342.4	LIF	protein_coding	-0.101745	-1.77621	0.0937687	0.853568
Mod1 (turquoise)	Connectivity	Delta	ENSG00000128342.4	LIF	protein_coding	-1.86663	-3.30274	0.00406656	0.789028
Mod1 (turquoise)	MAR	Delta	ENSG00000128342.4	LIF	protein_coding	-0.124016	-2.11823	0.0519322	0.984229
Mod2 (blue)	ClusterCoef	Delta	ENSG00000128383.12	APOBEC3A	protein_coding	-0.0231882	-0.338156	0.739425	0.934985
Mod2 (blue)	Connectivity	Delta	ENSG00000128383.12	APOBEC3A	protein_coding	0.157992	0.328543	0.746391	0.956194
Mod2 (blue)	MAR	Delta	ENSG00000128383.12	APOBEC3A	protein_coding	0.000488864	0.00870042	0.993177	0.999417
Mod1 (turquoise)	ClusterCoef	Delta	ENSG00000128422.15	KRT17	protein_coding	0.023642	0.495746	0.626482	0.926812
Mod1 (turquoise)	Connectivity	Delta	ENSG00000128422.15	KRT17	protein_coding	-0.0635858	-0.109596	0.913974	0.981396
Mod1 (turquoise)	MAR	Delta	ENSG00000128422.15	KRT17	protein_coding	0.00608038	0.127874	0.900011	0.995776
Mod1 (turquoise)	ClusterCoef	Delta	ENSG00000129009.12	ISLR	protein_coding	0.0676311	1.06716	0.30096	0.853568
Mod1 (turquoise)	Connectivity	Delta	ENSG00000129009.12	ISLR	protein_coding	0.454281	0.69955	0.493382	0.890706
Mod1 (turquoise)	MAR	Delta	ENSG00000129009.12	ISLR	protein_coding	0.0431001	0.587233	0.566108	0.984899
Mod1 (turquoise)	ClusterCoef	Delta	ENSG00000129116.17	PALLD	protein_coding	0.100678	2.10975	0.0501553	0.853568
Mod1 (turquoise)	Connectivity	Delta	ENSG00000129116.17	PALLD	protein_coding	0.0297381	0.0490273	0.961451	0.98951
Mod1 (turquoise)	MAR	Delta	ENSG00000129116.17	PALLD	protein_coding	0.0504683	0.922472	0.371425	0.984229
Mod1 (turquoise)	ClusterCoef	Delta	ENSG00000129451.11	KLK10	protein_coding	0.0730619	1.65869	0.115686	0.853568
Mod1 (turquoise)	Connectivity	Delta	ENSG00000129451.11	KLK10	protein_coding	0.971479	1.97215	0.0645709	0.789028
Mod1 (turquoise)	MAR	Delta	ENSG00000129451.11	KLK10	protein_coding	0.0587795	1.74202	0.102734	0.984229
Mod2 (blue)	ClusterCoef	Delta	ENSG00000129538.13	RNASE1	protein_coding	-0.102136	-1.31178	0.207198	0.853568
Mod2 (blue)	Connectivity	Delta	ENSG00000129538.13	RNASE1	protein_coding	-1.19634	-1.19796	0.24687	0.797984
Mod2 (blue)	MAR	Delta	ENSG00000129538.13	RNASE1	protein_coding	0.00545588	0.0618348	0.951541	0.999417
Mod1 (turquoise)	ClusterCoef	Delta	ENSG00000129682.13	FGF13	protein_coding	0.0401525	0.891307	0.385324	0.865216
Mod1 (turquoise)	Connectivity	Delta	ENSG00000129682.13	FGF13	protein_coding	0.230041	0.561498	0.581562	0.919718
Mod1 (turquoise)	MAR	Delta	ENSG00000129682.13	FGF13	protein_coding	0.0374225	1.08806	0.294379	0.984229
Mod1 (turquoise)	ClusterCoef	Delta	ENSG00000129757.12	CDKN1C	protein_coding	0.0179825	0.328522	0.746567	0.936307
Mod1 (turquoise)	Connectivity	Delta	ENSG00000129757.12	CDKN1C	protein_coding	0.29719	0.522189	0.608071	0.919718
Mod1 (turquoise)	MAR	Delta	ENSG00000129757.12	CDKN1C	protein_coding	0.0536407	0.86068	0.403466	0.984229
Mod1 (turquoise)	ClusterCoef	Delta	ENSG00000130176.7	CNN1	protein_coding	0.0826405	1.47528	0.158591	0.853568
Mod1 (turquoise)	Connectivity	Delta	ENSG00000130176.7	CNN1	protein_coding	0.471228	0.820526	0.422927	0.862268
Mod1 (turquoise)	MAR	Delta	ENSG00000130176.7	CNN1	protein_coding	0.0361467	0.521469	0.609938	0.990788
Mod2 (blue)	ClusterCoef	Delta	ENSG00000130203.9	APOE	protein_coding	-0.0942482	-1.31758	0.205292	0.853568
Mod2 (blue)	Connectivity	Delta	ENSG00000130203.9	APOE	protein_coding	-1.22007	-1.69865	0.107052	0.789028
Mod2 (blue)	MAR	Delta	ENSG00000130203.9	APOE	protein_coding	-0.0695702	-0.846361	0.411145	0.984229
Mod2 (blue)	ClusterCoef	Delta	ENSG00000130208.9	APOC1	protein_coding	-0.0433942	-0.735991	0.471865	0.909869
Mod2 (blue)	Connectivity	Delta	ENSG00000130208.9	APOC1	protein_coding	-0.47624	-0.710222	0.486902	0.88892
Mod2 (blue)	MAR	Delta	ENSG00000130208.9	APOC1	protein_coding	-0.0637611	-0.9441	0.360634	0.984229
Mod2 (blue)	ClusterCoef	Delta	ENSG00000130303.12	BST2	protein_coding	-0.0323521	-0.587978	0.56435	0.909869
Mod2 (blue)	Connectivity	Delta	ENSG00000130303.12	BST2	protein_coding	-0.106049	-0.194791	0.847795	0.969103
Mod2 (blue)	MAR	Delta	ENSG00000130303.12	BST2	protein_coding	-0.0305626	-0.500693	0.624125	0.990788
Mod2 (blue)	ClusterCoef	Delta	ENSG00000130487.5	KLHDC7B	protein_coding	-0.00677804	-0.111355	0.912652	0.979293
Mod2 (blue)	Connectivity	Delta	ENSG00000130487.5	KLHDC7B	protein_coding	0.135966	0.269419	0.790751	0.956194
Mod2 (blue)	MAR	Delta	ENSG00000130487.5	KLHDC7B	protein_coding	0.0116376	0.225604	0.824669	0.990788
Mod1 (turquoise)	ClusterCoef	Delta	ENSG00000130508.10	PXDN	protein_coding	0.0119217	0.189617	0.851877	0.964829
Mod1 (turquoise)	Connectivity	Delta	ENSG00000130508.10	PXDN	protein_coding	0.0218088	0.0291892	0.977043	0.992199
Mod1 (turquoise)	MAR	Delta	ENSG00000130508.10	PXDN	protein_coding	0.0136039	0.152943	0.880558	0.991934
Mod1 (turquoise)	ClusterCoef	Delta	ENSG00000130600.15	H19	processed_transcript	0.036738	0.80762	0.430571	0.906442
Mod1 (turquoise)	Connectivity	Delta	ENSG00000130600.15	H19	processed_transcript	0.147886	0.271631	0.789076	0.956194
Mod1 (turquoise)	MAR	Delta	ENSG00000130600.15	H19	processed_transcript	0.0593567	1.33557	0.202341	0.984229
Mod1 (turquoise)	ClusterCoef	Delta	ENSG00000130635.15	COL5A1	protein_coding	0.0883527	1.18717	0.251639	0.853568
Mod1 (turquoise)	Connectivity	Delta	ENSG00000130635.15	COL5A1	protein_coding	0.778859	1.32734	0.201413	0.789028
Mod1 (turquoise)	MAR	Delta	ENSG00000130635.15	COL5A1	protein_coding	0.0776736	0.803833	0.434515	0.984229
Mod2 (blue)	ClusterCoef	Delta	ENSG00000131203.12	IDO1	protein_coding	0.00150418	0.0236311	0.981425	0.993521
Mod2 (blue)	Connectivity	Delta	ENSG00000131203.12	IDO1	protein_coding	0.239082	0.421077	0.678813	0.950051
Mod2 (blue)	MAR	Delta	ENSG00000131203.12	IDO1	protein_coding	0.0293944	0.403738	0.692315	0.990788
Mod2 (blue)	ClusterCoef	Delta	ENSG00000131401.11	NAPSB	transcribed_unprocessed_pseudogene	-0.0734766	-0.998354	0.332239	0.853568
Mod2 (blue)	Connectivity	Delta	ENSG00000131401.11	NAPSB	transcribed_unprocessed_pseudogene	-1.06827	-1.54194	0.140935	0.789028
Mod2 (blue)	MAR	Delta	ENSG00000131401.11	NAPSB	transcribed_unprocessed_pseudogene	-0.0605618	-0.692965	0.499315	0.984229
Mod1 (turquoise)	ClusterCoef	Delta	ENSG00000131435.12	PDLIM4	protein_coding	0.0167436	0.244094	0.810107	0.954589
Mod1 (turquoise)	Connectivity	Delta	ENSG00000131435.12	PDLIM4	protein_coding	-0.369306	-0.517081	0.611558	0.919718
Mod1 (turquoise)	MAR	Delta	ENSG00000131435.12	PDLIM4	protein_coding	-0.0315534	-0.47775	0.639973	0.990788
Mod1 (turquoise)	ClusterCoef	Delta	ENSG00000131620.17	ANO1	protein_coding	0.0409769	0.854724	0.404701	0.879502
Mod1 (turquoise)	Connectivity	Delta	ENSG00000131620.17	ANO1	protein_coding	0.219582	0.346656	0.732974	0.956194
Mod1 (turquoise)	MAR	Delta	ENSG00000131620.17	ANO1	protein_coding	-0.00453918	-0.0908915	0.928826	0.997283
Mod1 (turquoise)	ClusterCoef	Delta	ENSG00000131746.12	TNS4	protein_coding	0.0251301	0.492354	0.628827	0.926812
Mod1 (turquoise)	Connectivity	Delta	ENSG00000131746.12	TNS4	protein_coding	0.300507	0.660621	0.517438	0.894585
Mod1 (turquoise)	MAR	Delta	ENSG00000131746.12	TNS4	protein_coding	0.0274435	0.78257	0.446512	0.984229
Mod1 (turquoise)	ClusterCoef	Delta	ENSG00000131773.13	KHDRBS3	protein_coding	0.00140006	0.0204105	0.983956	0.993521
Mod1 (turquoise)	Connectivity	Delta	ENSG00000131773.13	KHDRBS3	protein_coding	0.258624	0.399688	0.694211	0.950051
Mod1 (turquoise)	MAR	Delta	ENSG00000131773.13	KHDRBS3	protein_coding	-0.00141196	-0.0292758	0.977045	0.999417
Mod1 (turquoise)	ClusterCoef	Delta	ENSG00000131941.7	RHPN2	protein_coding	0.0863096	2.03082	0.0583711	0.853568
Mod1 (turquoise)	Connectivity	Delta	ENSG00000131941.7	RHPN2	protein_coding	0.82229	2.04387	0.0562804	0.789028
Mod1 (turquoise)	MAR	Delta	ENSG00000131941.7	RHPN2	protein_coding	0.0421031	1.03759	0.316507	0.984229
Mod1 (turquoise)	ClusterCoef	Delta	ENSG00000132031.12	MATN3	protein_coding	0.0487828	1.04615	0.31028	0.853568
Mod1 (turquoise)	Connectivity	Delta	ENSG00000132031.12	MATN3	protein_coding	0.114415	0.23915	0.813762	0.963609
Mod1 (turquoise)	MAR	Delta	ENSG00000132031.12	MATN3	protein_coding	0.012707	0.271152	0.790108	0.990788
Mod2 (blue)	ClusterCoef	Delta	ENSG00000132274.15	TRIM22	protein_coding	-0.122698	-1.68913	0.109623	0.853568
Mod2 (blue)	Connectivity	Delta	ENSG00000132274.15	TRIM22	protein_coding	-1.04849	-1.72036	0.102958	0.789028
Mod2 (blue)	MAR	Delta	ENSG00000132274.15	TRIM22	protein_coding	-0.140456	-1.68415	0.113617	0.984229
Mod3 (brown)	ClusterCoef	Delta	ENSG00000132465.10	JCHAIN	protein_coding	0.0329131	0.591699	0.561913	0.909869
Mod3 (brown)	Connectivity	Delta	ENSG00000132465.10	JCHAIN	protein_coding	0.276217	0.536478	0.598367	0.919718
Mod3 (brown)	MAR	Delta	ENSG00000132465.10	JCHAIN	protein_coding	0.0481895	0.750503	0.464995	0.984229
Mod2 (blue)	ClusterCoef	Delta	ENSG00000132530.16	XAF1	protein_coding	-0.107658	-1.64627	0.118242	0.853568
Mod2 (blue)	Connectivity	Delta	ENSG00000132530.16	XAF1	protein_coding	-1.02176	-1.86938	0.0783593	0.789028
Mod2 (blue)	MAR	Delta	ENSG00000132530.16	XAF1	protein_coding	-0.0364734	-0.622456	0.543338	0.984899
Mod1 (turquoise)	ClusterCoef	Delta	ENSG00000132561.13	MATN2	protein_coding	-0.0369033	-0.609806	0.550132	0.909869
Mod1 (turquoise)	Connectivity	Delta	ENSG00000132561.13	MATN2	protein_coding	-0.513969	-0.785502	0.442641	0.865975
Mod1 (turquoise)	MAR	Delta	ENSG00000132561.13	MATN2	protein_coding	-0.0469485	-1.01706	0.325849	0.984229
Mod1 (turquoise)	ClusterCoef	Delta	ENSG00000132688.10	NES	protein_coding	0.0175258	0.405074	0.690523	0.926812
Mod1 (turquoise)	Connectivity	Delta	ENSG00000132688.10	NES	protein_coding	0.179244	0.330348	0.74505	0.956194
Mod1 (turquoise)	MAR	Delta	ENSG00000132688.10	NES	protein_coding	0.00810343	0.230004	0.821312	0.990788
Mod1 (turquoise)	ClusterCoef	Delta	ENSG00000132854.18	KANK4	protein_coding	0.0515984	1.14494	0.268246	0.853568
Mod1 (turquoise)	Connectivity	Delta	ENSG00000132854.18	KANK4	protein_coding	0.640348	1.2366	0.232536	0.789028
Mod1 (turquoise)	MAR	Delta	ENSG00000132854.18	KANK4	protein_coding	0.0474291	1.2252	0.240092	0.984229
Mod2 (blue)	ClusterCoef	Delta	ENSG00000132965.9	ALOX5AP	protein_coding	-0.0874656	-1.02678	0.319047	0.853568
Mod2 (blue)	Connectivity	Delta	ENSG00000132965.9	ALOX5AP	protein_coding	-0.993222	-1.25666	0.225354	0.789028
Mod2 (blue)	MAR	Delta	ENSG00000132965.9	ALOX5AP	protein_coding	-0.0547759	-0.507726	0.619305	0.990788
Mod1 (turquoise)	ClusterCoef	Delta	ENSG00000133019.11	CHRM3	protein_coding	0.0887684	2.32794	0.0326467	0.853568
Mod1 (turquoise)	Connectivity	Delta	ENSG00000133019.11	CHRM3	protein_coding	0.69738	1.53164	0.143447	0.789028
Mod1 (turquoise)	MAR	Delta	ENSG00000133019.11	CHRM3	protein_coding	0.0713066	1.98542	0.0664075	0.984229
Mod3 (brown)	ClusterCoef	Delta	ENSG00000133063.15	CHIT1	protein_coding	-0.0464972	-0.892404	0.384752	0.865216
Mod3 (brown)	Connectivity	Delta	ENSG00000133063.15	CHIT1	protein_coding	-0.647574	-0.884052	0.388625	0.862268
Mod3 (brown)	MAR	Delta	ENSG00000133063.15	CHIT1	protein_coding	-0.0535145	-0.844706	0.412039	0.984229
Mod1 (turquoise)	ClusterCoef	Delta	ENSG00000133067.17	LGR6	protein_coding	0.0254729	0.646321	0.526783	0.909869
Mod1 (turquoise)	Connectivity	Delta	ENSG00000133067.17	LGR6	protein_coding	0.293109	0.831864	0.416667	0.862268
Mod1 (turquoise)	MAR	Delta	ENSG00000133067.17	LGR6	protein_coding	0.0186286	0.676952	0.509126	0.984229
Mod2 (blue)	ClusterCoef	Delta	ENSG00000133106.14	EPSTI1	protein_coding	-0.0899602	-1.20406	0.245219	0.853568
Mod2 (blue)	Connectivity	Delta	ENSG00000133106.14	EPSTI1	protein_coding	-0.875905	-1.4104	0.175908	0.789028
Mod2 (blue)	MAR	Delta	ENSG00000133106.14	EPSTI1	protein_coding	-0.0847972	-1.01193	0.328212	0.984229
Mod1 (turquoise)	ClusterCoef	Delta	ENSG00000133110.14	POSTN	protein_coding	0.0694308	1.01485	0.324538	0.853568
Mod1 (turquoise)	Connectivity	Delta	ENSG00000133110.14	POSTN	protein_coding	0.761557	1.40937	0.176209	0.789028
Mod1 (turquoise)	MAR	Delta	ENSG00000133110.14	POSTN	protein_coding	0.0891533	1.03709	0.316734	0.984229
Mod2 (blue)	ClusterCoef	Delta	ENSG00000133321.10	RARRES3	protein_coding	-0.0317388	-0.530961	0.602379	0.925974
Mod2 (blue)	Connectivity	Delta	ENSG00000133321.10	RARRES3	protein_coding	-0.0388314	-0.0600903	0.952763	0.987976
Mod2 (blue)	MAR	Delta	ENSG00000133321.10	RARRES3	protein_coding	-0.0439415	-0.789053	0.442832	0.984229
Mod1 (turquoise)	ClusterCoef	Delta	ENSG00000133392.16	MYH11	protein_coding	0.0625489	0.998636	0.332106	0.853568
Mod1 (turquoise)	Connectivity	Delta	ENSG00000133392.16	MYH11	protein_coding	0.291776	0.432959	0.670321	0.949774
Mod1 (turquoise)	MAR	Delta	ENSG00000133392.16	MYH11	protein_coding	0.0379584	0.561886	0.582803	0.984899
Mod2 (blue)	ClusterCoef	Delta	ENSG00000134028.14	ADAMDEC1	protein_coding	-0.0653825	-0.955357	0.352913	0.861897
Mod2 (blue)	Connectivity	Delta	ENSG00000134028.14	ADAMDEC1	protein_coding	-0.657591	-0.970824	0.344834	0.844216
Mod2 (blue)	MAR	Delta	ENSG00000134028.14	ADAMDEC1	protein_coding	-0.0463374	-0.673787	0.511079	0.984229
Mod1 (turquoise)	ClusterCoef	Delta	ENSG00000134198.9	TSPAN2	protein_coding	0.061211	1.11425	0.280825	0.853568
Mod1 (turquoise)	Connectivity	Delta	ENSG00000134198.9	TSPAN2	protein_coding	0.591174	1.0662	0.300791	0.819398
Mod1 (turquoise)	MAR	Delta	ENSG00000134198.9	TSPAN2	protein_coding	0.0824677	1.48264	0.159644	0.984229
Mod1 (turquoise)	ClusterCoef	Delta	ENSG00000134258.16	VTCN1	protein_coding	0.0526266	1.24977	0.228477	0.853568
Mod1 (turquoise)	Connectivity	Delta	ENSG00000134258.16	VTCN1	protein_coding	0.569784	1.35355	0.193067	0.789028
Mod1 (turquoise)	MAR	Delta	ENSG00000134258.16	VTCN1	protein_coding	0.0617809	1.51488	0.151362	0.984229
Mod2 (blue)	ClusterCoef	Delta	ENSG00000134321.11	RSAD2	protein_coding	-0.0487201	-0.735721	0.472025	0.909869
Mod2 (blue)	Connectivity	Delta	ENSG00000134321.11	RSAD2	protein_coding	-0.756884	-1.16797	0.258451	0.806293
Mod2 (blue)	MAR	Delta	ENSG00000134321.11	RSAD2	protein_coding	-0.00229277	-0.0328205	0.974267	0.999417
Mod2 (blue)	ClusterCoef	Delta	ENSG00000134326.11	CMPK2	protein_coding	-0.0834393	-1.18405	0.252839	0.853568
Mod2 (blue)	Connectivity	Delta	ENSG00000134326.11	CMPK2	protein_coding	-0.815252	-1.18122	0.253283	0.805527
Mod2 (blue)	MAR	Delta	ENSG00000134326.11	CMPK2	protein_coding	-0.0455891	-0.603407	0.555589	0.984899
Mod2 (blue)	ClusterCoef	Delta	ENSG00000134339.8	SAA2	protein_coding	-0.074495	-1.14002	0.270234	0.853568
Mod2 (blue)	Connectivity	Delta	ENSG00000134339.8	SAA2	protein_coding	-0.93982	-1.37933	0.185126	0.789028
Mod2 (blue)	MAR	Delta	ENSG00000134339.8	SAA2	protein_coding	-0.0518412	-0.884912	0.390688	0.984229
Mod1 (turquoise)	ClusterCoef	Delta	ENSG00000134363.11	FST	protein_coding	-0.00728793	-0.108962	0.914521	0.979293
Mod1 (turquoise)	Connectivity	Delta	ENSG00000134363.11	FST	protein_coding	-0.321467	-0.542471	0.59432	0.919718
Mod1 (turquoise)	MAR	Delta	ENSG00000134363.11	FST	protein_coding	0.0588096	0.860543	0.403539	0.984229
Mod1 (turquoise)	ClusterCoef	Delta	ENSG00000134531.9	EMP1	protein_coding	0.0314903	0.66968	0.512141	0.909869
Mod1 (turquoise)	Connectivity	Delta	ENSG00000134531.9	EMP1	protein_coding	-0.0638205	-0.106226	0.916608	0.981396
Mod1 (turquoise)	MAR	Delta	ENSG00000134531.9	EMP1	protein_coding	0.0680501	0.990304	0.338315	0.984229
Mod1 (turquoise)	ClusterCoef	Delta	ENSG00000134755.14	DSC2	protein_coding	0.0111919	0.291605	0.77415	0.945483
Mod1 (turquoise)	Connectivity	Delta	ENSG00000134755.14	DSC2	protein_coding	-0.182517	-0.47992	0.637214	0.931968
Mod1 (turquoise)	MAR	Delta	ENSG00000134755.14	DSC2	protein_coding	0.0108204	0.283022	0.781173	0.990788
Mod1 (turquoise)	ClusterCoef	Delta	ENSG00000134769.21	DTNA	protein_coding	0.0625824	1.70272	0.107005	0.853568
Mod1 (turquoise)	Connectivity	Delta	ENSG00000134769.21	DTNA	protein_coding	0.75444	1.7166	0.103657	0.789028
Mod1 (turquoise)	MAR	Delta	ENSG00000134769.21	DTNA	protein_coding	0.0319431	0.808217	0.432067	0.984229
Mod1 (turquoise)	ClusterCoef	Delta	ENSG00000134853.11	PDGFRA	protein_coding	0.023281	0.279894	0.782968	0.94689
Mod1 (turquoise)	Connectivity	Delta	ENSG00000134853.11	PDGFRA	protein_coding	0.0130677	0.0150441	0.988167	0.998637
Mod1 (turquoise)	MAR	Delta	ENSG00000134853.11	PDGFRA	protein_coding	-0.00970888	-0.0851248	0.93333	0.998224
Mod1 (turquoise)	ClusterCoef	Delta	ENSG00000135046.13	ANXA1	protein_coding	-0.0330898	-0.430563	0.672247	0.926812
Mod1 (turquoise)	Connectivity	Delta	ENSG00000135046.13	ANXA1	protein_coding	-0.839164	-0.903838	0.378327	0.862268
Mod1 (turquoise)	MAR	Delta	ENSG00000135046.13	ANXA1	protein_coding	-0.0646174	-0.658804	0.520379	0.984229
Mod1 (turquoise)	ClusterCoef	Delta	ENSG00000135063.17	FAM189A2	protein_coding	0.0242301	0.452183	0.656908	0.926812
Mod1 (turquoise)	Connectivity	Delta	ENSG00000135063.17	FAM189A2	protein_coding	0.390802	0.719234	0.48147	0.88892
Mod1 (turquoise)	MAR	Delta	ENSG00000135063.17	FAM189A2	protein_coding	0.0851044	1.40473	0.181227	0.984229
Mod1 (turquoise)	ClusterCoef	Delta	ENSG00000135111.14	TBX3	protein_coding	0.0569542	1.38019	0.185578	0.853568
Mod1 (turquoise)	Connectivity	Delta	ENSG00000135111.14	TBX3	protein_coding	0.486242	1.10614	0.283606	0.812279
Mod1 (turquoise)	MAR	Delta	ENSG00000135111.14	TBX3	protein_coding	-0.00670904	-0.165705	0.870685	0.991934
Mod2 (blue)	ClusterCoef	Delta	ENSG00000135114.12	OASL	protein_coding	-0.00530226	-0.073886	0.941972	0.984157
Mod2 (blue)	Connectivity	Delta	ENSG00000135114.12	OASL	protein_coding	0.0303914	0.0418111	0.967122	0.98951
Mod2 (blue)	MAR	Delta	ENSG00000135114.12	OASL	protein_coding	0.0314941	0.388164	0.703552	0.990788
Mod1 (turquoise)	ClusterCoef	Delta	ENSG00000135218.17	CD36	protein_coding	-0.0218727	-0.372601	0.714094	0.931646
Mod1 (turquoise)	Connectivity	Delta	ENSG00000135218.17	CD36	protein_coding	-0.20782	-0.325881	0.74837	0.956194
Mod1 (turquoise)	MAR	Delta	ENSG00000135218.17	CD36	protein_coding	-0.0192709	-0.368748	0.717661	0.990788
Mod1 (turquoise)	ClusterCoef	Delta	ENSG00000135318.11	NT5E	protein_coding	0.0388112	0.524695	0.606634	0.926812
Mod1 (turquoise)	Connectivity	Delta	ENSG00000135318.11	NT5E	protein_coding	0.067712	0.0916838	0.927988	0.981396
Mod1 (turquoise)	MAR	Delta	ENSG00000135318.11	NT5E	protein_coding	0.0633284	0.56742	0.579136	0.984899
Mod1 (turquoise)	ClusterCoef	Delta	ENSG00000135374.9	ELF5	protein_coding	0.0717925	1.77115	0.094632	0.853568
Mod1 (turquoise)	Connectivity	Delta	ENSG00000135374.9	ELF5	protein_coding	0.984649	2.33286	0.0317876	0.789028
Mod1 (turquoise)	MAR	Delta	ENSG00000135374.9	ELF5	protein_coding	0.0681068	1.50477	0.15392	0.984229
Mod1 (turquoise)	ClusterCoef	Delta	ENSG00000135919.12	SERPINE2	protein_coding	-0.00698901	-0.156245	0.877698	0.970607
Mod1 (turquoise)	Connectivity	Delta	ENSG00000135919.12	SERPINE2	protein_coding	-0.569606	-1.06189	0.302689	0.819398
Mod1 (turquoise)	MAR	Delta	ENSG00000135919.12	SERPINE2	protein_coding	-0.0358363	-0.860951	0.403321	0.984229
Mod2 (blue)	ClusterCoef	Delta	ENSG00000136167.13	LCP1	protein_coding	-0.0445673	-0.657831	0.519539	0.909869
Mod2 (blue)	Connectivity	Delta	ENSG00000136167.13	LCP1	protein_coding	0.0736214	0.0876616	0.931139	0.981396
Mod2 (blue)	MAR	Delta	ENSG00000136167.13	LCP1	protein_coding	0.000296668	0.00359103	0.997184	0.999417
Mod1 (turquoise)	ClusterCoef	Delta	ENSG00000136193.16	SCRN1	protein_coding	0.134562	2.4182	0.0272282	0.853568
Mod1 (turquoise)	Connectivity	Delta	ENSG00000136193.16	SCRN1	protein_coding	1.62893	2.81535	0.0116573	0.789028
Mod1 (turquoise)	MAR	Delta	ENSG00000136193.16	SCRN1	protein_coding	0.0936398	1.58058	0.135605	0.984229
Mod2 (blue)	ClusterCoef	Delta	ENSG00000136235.15	GPNMB	protein_coding	-0.102968	-1.37471	0.18724	0.853568
Mod2 (blue)	Connectivity	Delta	ENSG00000136235.15	GPNMB	protein_coding	-0.68901	-0.976792	0.341952	0.843711
Mod2 (blue)	MAR	Delta	ENSG00000136235.15	GPNMB	protein_coding	-0.00915425	-0.13007	0.898304	0.995776
Mod2 (blue)	ClusterCoef	Delta	ENSG00000136244.11	IL6	protein_coding	-0.116659	-1.47789	0.157898	0.853568
Mod2 (blue)	Connectivity	Delta	ENSG00000136244.11	IL6	protein_coding	-1.25055	-1.54008	0.141387	0.789028
Mod2 (blue)	MAR	Delta	ENSG00000136244.11	IL6	protein_coding	-0.112697	-1.92271	0.0744473	0.984229
Mod2 (blue)	ClusterCoef	Delta	ENSG00000136514.2	RTP4	protein_coding	0.00671121	0.108509	0.914875	0.979293
Mod2 (blue)	Connectivity	Delta	ENSG00000136514.2	RTP4	protein_coding	0.138894	0.240372	0.812829	0.963609
Mod2 (blue)	MAR	Delta	ENSG00000136514.2	RTP4	protein_coding	0.0188459	0.302329	0.766708	0.990788
Mod2 (blue)	ClusterCoef	Delta	ENSG00000136689.18	IL1RN	protein_coding	0.0357582	0.579434	0.569968	0.910496
Mod2 (blue)	Connectivity	Delta	ENSG00000136689.18	IL1RN	protein_coding	0.588885	0.737567	0.47053	0.881794
Mod2 (blue)	MAR	Delta	ENSG00000136689.18	IL1RN	protein_coding	0.0364868	0.449109	0.660013	0.990788
Mod2 (blue)	ClusterCoef	Delta	ENSG00000136960.12	ENPP2	protein_coding	-0.119024	-1.58826	0.130825	0.853568
Mod2 (blue)	Connectivity	Delta	ENSG00000136960.12	ENPP2	protein_coding	-1.48698	-1.87474	0.0775803	0.789028
Mod2 (blue)	MAR	Delta	ENSG00000136960.12	ENPP2	protein_coding	-0.0288389	-0.335013	0.742427	0.990788
Mod1 (turquoise)	ClusterCoef	Delta	ENSG00000136999.4	NOV	protein_coding	0.0453175	0.884784	0.388733	0.869407
Mod1 (turquoise)	Connectivity	Delta	ENSG00000136999.4	NOV	protein_coding	0.310473	0.685407	0.502045	0.892306
Mod1 (turquoise)	MAR	Delta	ENSG00000136999.4	NOV	protein_coding	0.0384357	0.779787	0.448098	0.984229
Mod3 (brown)	ClusterCoef	Delta	ENSG00000137077.7	CCL21	protein_coding	0.00476799	0.106471	0.916466	0.979293
Mod3 (brown)	Connectivity	Delta	ENSG00000137077.7	CCL21	protein_coding	-0.0066099	-0.00819756	0.993552	0.998637
Mod3 (brown)	MAR	Delta	ENSG00000137077.7	CCL21	protein_coding	0.0259566	0.647316	0.527575	0.984229
Mod1 (turquoise)	ClusterCoef	Delta	ENSG00000137285.9	TUBB2B	protein_coding	-0.0198694	-0.464695	0.648102	0.926812
Mod1 (turquoise)	Connectivity	Delta	ENSG00000137285.9	TUBB2B	protein_coding	-0.687664	-1.53167	0.14344	0.789028
Mod1 (turquoise)	MAR	Delta	ENSG00000137285.9	TUBB2B	protein_coding	-0.0442271	-0.991323	0.337834	0.984229
Mod1 (turquoise)	ClusterCoef	Delta	ENSG00000137441.7	FGFBP2	protein_coding	0.0780868	2.03819	0.0575554	0.853568
Mod1 (turquoise)	Connectivity	Delta	ENSG00000137441.7	FGFBP2	protein_coding	0.529858	1.28597	0.215172	0.789028
Mod1 (turquoise)	MAR	Delta	ENSG00000137441.7	FGFBP2	protein_coding	0.0473503	1.46305	0.164858	0.984229
Mod1 (turquoise)	ClusterCoef	Delta	ENSG00000137573.13	SULF1	protein_coding	0.0725673	1.01905	0.322599	0.853568
Mod1 (turquoise)	Connectivity	Delta	ENSG00000137573.13	SULF1	protein_coding	0.444901	0.778683	0.446544	0.865975
Mod1 (turquoise)	MAR	Delta	ENSG00000137573.13	SULF1	protein_coding	0.080537	1.17442	0.259215	0.984229
Mod2 (blue)	ClusterCoef	Delta	ENSG00000137628.16	DDX60	protein_coding	-0.0442363	-0.741822	0.468417	0.909869
Mod2 (blue)	Connectivity	Delta	ENSG00000137628.16	DDX60	protein_coding	-0.235525	-0.356192	0.725945	0.955672
Mod2 (blue)	MAR	Delta	ENSG00000137628.16	DDX60	protein_coding	-0.0258908	-0.359128	0.724692	0.990788
Mod2 (blue)	ClusterCoef	Delta	ENSG00000137673.8	MMP7	protein_coding	0.0519705	0.963366	0.348996	0.861897
Mod2 (blue)	Connectivity	Delta	ENSG00000137673.8	MMP7	protein_coding	0.591372	1.02212	0.320617	0.824941
Mod2 (blue)	MAR	Delta	ENSG00000137673.8	MMP7	protein_coding	-0.0369984	-0.8764	0.395145	0.984229
Mod1 (turquoise)	ClusterCoef	Delta	ENSG00000137726.16	FXYD6	protein_coding	0.0657756	1.19887	0.24718	0.853568
Mod1 (turquoise)	Connectivity	Delta	ENSG00000137726.16	FXYD6	protein_coding	0.909818	1.48246	0.155962	0.789028
Mod1 (turquoise)	MAR	Delta	ENSG00000137726.16	FXYD6	protein_coding	0.15268	2.55632	0.0224035	0.984229
Mod1 (turquoise)	ClusterCoef	Delta	ENSG00000137745.11	MMP13	protein_coding	0.0589731	1.01827	0.322958	0.853568
Mod1 (turquoise)	Connectivity	Delta	ENSG00000137745.11	MMP13	protein_coding	0.980876	1.73548	0.100189	0.789028
Mod1 (turquoise)	MAR	Delta	ENSG00000137745.11	MMP13	protein_coding	0.109882	2.06814	0.0570117	0.984229
Mod1 (turquoise)	ClusterCoef	Delta	ENSG00000137801.10	THBS1	protein_coding	0.0820452	1.52138	0.146722	0.853568
Mod1 (turquoise)	Connectivity	Delta	ENSG00000137801.10	THBS1	protein_coding	-0.678531	-1.12784	0.274578	0.80773
Mod1 (turquoise)	MAR	Delta	ENSG00000137801.10	THBS1	protein_coding	-0.0155216	-0.226714	0.823821	0.990788
Mod1 (turquoise)	ClusterCoef	Delta	ENSG00000137809.16	ITGA11	protein_coding	0.0940175	1.41498	0.1753	0.853568
Mod1 (turquoise)	Connectivity	Delta	ENSG00000137809.16	ITGA11	protein_coding	0.68577	1.24855	0.228237	0.789028
Mod1 (turquoise)	MAR	Delta	ENSG00000137809.16	ITGA11	protein_coding	0.123573	1.45653	0.166626	0.984229
Mod2 (blue)	ClusterCoef	Delta	ENSG00000137959.15	IFI44L	protein_coding	-0.079719	-1.27119	0.220941	0.853568
Mod2 (blue)	Connectivity	Delta	ENSG00000137959.15	IFI44L	protein_coding	-0.961421	-1.61601	0.123935	0.789028
Mod2 (blue)	MAR	Delta	ENSG00000137959.15	IFI44L	protein_coding	-0.0198145	-0.329398	0.74658	0.990788
Mod1 (turquoise)	ClusterCoef	Delta	ENSG00000137962.12	ARHGAP29	protein_coding	0.0950872	2.25041	0.0380883	0.853568
Mod1 (turquoise)	Connectivity	Delta	ENSG00000137962.12	ARHGAP29	protein_coding	0.704216	1.53764	0.141979	0.789028
Mod1 (turquoise)	MAR	Delta	ENSG00000137962.12	ARHGAP29	protein_coding	0.0660811	1.32264	0.206502	0.984229
Mod2 (blue)	ClusterCoef	Delta	ENSG00000137965.10	IFI44	protein_coding	-0.083354	-1.21791	0.240048	0.853568
Mod2 (blue)	Connectivity	Delta	ENSG00000137965.10	IFI44	protein_coding	-0.94223	-1.41571	0.174372	0.789028
Mod2 (blue)	MAR	Delta	ENSG00000137965.10	IFI44	protein_coding	-0.0113196	-0.157834	0.876771	0.991934
Mod2 (blue)	ClusterCoef	Delta	ENSG00000138061.11	CYP1B1	protein_coding	-0.0753795	-1.05299	0.307221	0.853568
Mod2 (blue)	Connectivity	Delta	ENSG00000138061.11	CYP1B1	protein_coding	-0.695026	-1.01532	0.323754	0.824941
Mod2 (blue)	MAR	Delta	ENSG00000138061.11	CYP1B1	protein_coding	-0.0283314	-0.535337	0.600557	0.990624
Mod1 (turquoise)	ClusterCoef	Delta	ENSG00000138080.13	EMILIN1	protein_coding	0.113136	1.45033	0.165339	0.853568
Mod1 (turquoise)	Connectivity	Delta	ENSG00000138080.13	EMILIN1	protein_coding	0.647936	1.01489	0.323952	0.824941
Mod1 (turquoise)	MAR	Delta	ENSG00000138080.13	EMILIN1	protein_coding	0.0982257	0.97778	0.344266	0.984229
Mod1 (turquoise)	ClusterCoef	Delta	ENSG00000138083.4	SIX3	protein_coding	0.0668091	1.62076	0.123644	0.853568
Mod1 (turquoise)	Connectivity	Delta	ENSG00000138083.4	SIX3	protein_coding	0.589249	1.4028	0.178129	0.789028
Mod1 (turquoise)	MAR	Delta	ENSG00000138083.4	SIX3	protein_coding	0.0428503	1.02504	0.322192	0.984229
Mod1 (turquoise)	ClusterCoef	Delta	ENSG00000138131.3	LOXL4	protein_coding	0.0189985	0.403295	0.691806	0.926812
Mod1 (turquoise)	Connectivity	Delta	ENSG00000138131.3	LOXL4	protein_coding	-0.148939	-0.304044	0.764672	0.956194
Mod1 (turquoise)	MAR	Delta	ENSG00000138131.3	LOXL4	protein_coding	-0.0145549	-0.377183	0.711518	0.990788
Mod1 (turquoise)	ClusterCoef	Delta	ENSG00000138449.10	SLC40A1	protein_coding	0.00373753	0.0501543	0.96059	0.990872
Mod1 (turquoise)	Connectivity	Delta	ENSG00000138449.10	SLC40A1	protein_coding	-0.152372	-0.227648	0.822553	0.964573
Mod1 (turquoise)	MAR	Delta	ENSG00000138449.10	SLC40A1	protein_coding	-0.0661437	-0.860684	0.403463	0.984229
Mod1 (turquoise)	ClusterCoef	Delta	ENSG00000138615.5	CILP	protein_coding	0.083139	1.22881	0.236039	0.853568
Mod1 (turquoise)	Connectivity	Delta	ENSG00000138615.5	CILP	protein_coding	1.17029	1.70087	0.106628	0.789028
Mod1 (turquoise)	MAR	Delta	ENSG00000138615.5	CILP	protein_coding	0.0919424	1.37208	0.190959	0.984229
Mod2 (blue)	ClusterCoef	Delta	ENSG00000138642.14	HERC6	protein_coding	-0.0364512	-0.628201	0.5383	0.909869
Mod2 (blue)	Connectivity	Delta	ENSG00000138642.14	HERC6	protein_coding	-0.195393	-0.319146	0.753385	0.956194
Mod2 (blue)	MAR	Delta	ENSG00000138642.14	HERC6	protein_coding	-0.0289079	-0.412931	0.685717	0.990788
Mod2 (blue)	ClusterCoef	Delta	ENSG00000138646.8	HERC5	protein_coding	-0.0785831	-1.26631	0.222641	0.853568
Mod2 (blue)	Connectivity	Delta	ENSG00000138646.8	HERC5	protein_coding	-0.877719	-1.29327	0.21269	0.789028
Mod2 (blue)	MAR	Delta	ENSG00000138646.8	HERC5	protein_coding	-0.089434	-1.38513	0.18702	0.984229
Mod2 (blue)	ClusterCoef	Delta	ENSG00000138755.5	CXCL9	protein_coding	-0.0529571	-0.835158	0.415322	0.892569
Mod2 (blue)	Connectivity	Delta	ENSG00000138755.5	CXCL9	protein_coding	-0.612037	-1.34479	0.195826	0.789028
Mod2 (blue)	MAR	Delta	ENSG00000138755.5	CXCL9	protein_coding	-0.0308218	-0.598806	0.558571	0.984899
Mod1 (turquoise)	ClusterCoef	Delta	ENSG00000138772.12	ANXA3	protein_coding	0.0466409	0.996932	0.332909	0.853568
Mod1 (turquoise)	Connectivity	Delta	ENSG00000138772.12	ANXA3	protein_coding	0.626542	1.07362	0.297542	0.819398
Mod1 (turquoise)	MAR	Delta	ENSG00000138772.12	ANXA3	protein_coding	0.0421519	0.942295	0.361525	0.984229
Mod3 (brown)	ClusterCoef	Delta	ENSG00000139193.3	CD27	protein_coding	0.0110566	0.208802	0.837108	0.961715
Mod3 (brown)	Connectivity	Delta	ENSG00000139193.3	CD27	protein_coding	-0.0578292	-0.108888	0.914527	0.981396
Mod3 (brown)	MAR	Delta	ENSG00000139193.3	CD27	protein_coding	-0.00152155	-0.0212813	0.983312	0.999417
Mod2 (blue)	ClusterCoef	Delta	ENSG00000139194.7	RBP5	protein_coding	-0.0262135	-0.446981	0.660584	0.926812
Mod2 (blue)	Connectivity	Delta	ENSG00000139194.7	RBP5	protein_coding	0.312798	0.459164	0.651756	0.93983
Mod2 (blue)	MAR	Delta	ENSG00000139194.7	RBP5	protein_coding	-0.0226545	-0.29442	0.772623	0.990788
Mod1 (turquoise)	ClusterCoef	Delta	ENSG00000139211.6	AMIGO2	protein_coding	-0.0113194	-0.207966	0.83775	0.961715
Mod1 (turquoise)	Connectivity	Delta	ENSG00000139211.6	AMIGO2	protein_coding	-0.362479	-0.595285	0.559256	0.912568
Mod1 (turquoise)	MAR	Delta	ENSG00000139211.6	AMIGO2	protein_coding	0.00234639	0.0347746	0.972735	0.999417
Mod1 (turquoise)	ClusterCoef	Delta	ENSG00000139219.17	COL2A1	protein_coding	0.0154712	0.408268	0.688222	0.926812
Mod1 (turquoise)	Connectivity	Delta	ENSG00000139219.17	COL2A1	protein_coding	-0.307927	-0.825723	0.420051	0.862268
Mod1 (turquoise)	MAR	Delta	ENSG00000139219.17	COL2A1	protein_coding	0.00202271	0.0596676	0.953238	0.999417
Mod1 (turquoise)	ClusterCoef	Delta	ENSG00000139289.13	PHLDA1	protein_coding	0.0251171	0.404577	0.690881	0.926812
Mod1 (turquoise)	Connectivity	Delta	ENSG00000139289.13	PHLDA1	protein_coding	-0.209295	-0.314541	0.75682	0.956194
Mod1 (turquoise)	MAR	Delta	ENSG00000139289.13	PHLDA1	protein_coding	-0.000460501	-0.00839688	0.993415	0.999417
Mod1 (turquoise)	ClusterCoef	Delta	ENSG00000139318.7	DUSP6	protein_coding	0.00472717	0.0602723	0.952648	0.987857
Mod1 (turquoise)	Connectivity	Delta	ENSG00000139318.7	DUSP6	protein_coding	-0.440441	-0.577262	0.571098	0.919375
Mod1 (turquoise)	MAR	Delta	ENSG00000139318.7	DUSP6	protein_coding	-0.0363042	-0.413298	0.685454	0.990788
Mod1 (turquoise)	ClusterCoef	Delta	ENSG00000139329.4	LUM	protein_coding	0.0422185	0.572336	0.574657	0.910496
Mod1 (turquoise)	Connectivity	Delta	ENSG00000139329.4	LUM	protein_coding	0.277246	0.475393	0.640373	0.933007
Mod1 (turquoise)	MAR	Delta	ENSG00000139329.4	LUM	protein_coding	0.0360227	0.441874	0.66512	0.990788
Mod1 (turquoise)	ClusterCoef	Delta	ENSG00000140092.14	FBLN5	protein_coding	0.0348672	0.534008	0.600316	0.925974
Mod1 (turquoise)	Connectivity	Delta	ENSG00000140092.14	FBLN5	protein_coding	-0.00133614	-0.00208695	0.998358	0.99996
Mod1 (turquoise)	MAR	Delta	ENSG00000140092.14	FBLN5	protein_coding	-0.0171685	-0.248185	0.807483	0.990788
Mod2 (blue)	ClusterCoef	Delta	ENSG00000140105.17	WARS	protein_coding	-0.0824755	-1.52023	0.147007	0.853568
Mod2 (blue)	Connectivity	Delta	ENSG00000140105.17	WARS	protein_coding	-0.625974	-1.391	0.181619	0.789028
Mod2 (blue)	MAR	Delta	ENSG00000140105.17	WARS	protein_coding	-0.0605327	-1.179	0.257444	0.984229
Mod1 (turquoise)	ClusterCoef	Delta	ENSG00000140285.9	FGF7	protein_coding	-0.0144854	-0.213808	0.833264	0.961715
Mod1 (turquoise)	Connectivity	Delta	ENSG00000140285.9	FGF7	protein_coding	-0.285937	-0.480017	0.637146	0.931968
Mod1 (turquoise)	MAR	Delta	ENSG00000140285.9	FGF7	protein_coding	-0.0938879	-1.14931	0.26909	0.984229
Mod2 (blue)	ClusterCoef	Delta	ENSG00000140379.7	BCL2A1	protein_coding	0.0140149	0.223814	0.825595	0.961206
Mod2 (blue)	Connectivity	Delta	ENSG00000140379.7	BCL2A1	protein_coding	0.559799	0.8291	0.418188	0.862268
Mod2 (blue)	MAR	Delta	ENSG00000140379.7	BCL2A1	protein_coding	0.0171094	0.224749	0.825321	0.990788
Mod1 (turquoise)	ClusterCoef	Delta	ENSG00000140443.13	IGF1R	protein_coding	0.0626212	1.49463	0.153514	0.853568
Mod1 (turquoise)	Connectivity	Delta	ENSG00000140443.13	IGF1R	protein_coding	0.804155	1.64732	0.117287	0.789028
Mod1 (turquoise)	MAR	Delta	ENSG00000140443.13	IGF1R	protein_coding	0.0805029	1.89551	0.0782006	0.984229
Mod1 (turquoise)	ClusterCoef	Delta	ENSG00000140545.14	MFGE8	protein_coding	0.0688955	1.64322	0.118878	0.853568
Mod1 (turquoise)	Connectivity	Delta	ENSG00000140545.14	MFGE8	protein_coding	0.61098	1.26633	0.221954	0.789028
Mod1 (turquoise)	MAR	Delta	ENSG00000140545.14	MFGE8	protein_coding	0.0510868	1.23815	0.235396	0.984229
Mod2 (blue)	ClusterCoef	Delta	ENSG00000140853.15	NLRC5	protein_coding	-0.04798	-0.68421	0.503151	0.909869
Mod2 (blue)	Connectivity	Delta	ENSG00000140853.15	NLRC5	protein_coding	-0.294565	-0.524803	0.60629	0.919718
Mod2 (blue)	MAR	Delta	ENSG00000140853.15	NLRC5	protein_coding	-0.0753625	-1.47643	0.161281	0.984229
Mod1 (turquoise)	ClusterCoef	Delta	ENSG00000140937.13	CDH11	protein_coding	0.062922	0.883224	0.389551	0.869407
Mod1 (turquoise)	Connectivity	Delta	ENSG00000140937.13	CDH11	protein_coding	0.665572	1.14863	0.266132	0.80773
Mod1 (turquoise)	MAR	Delta	ENSG00000140937.13	CDH11	protein_coding	0.0852477	0.964167	0.350817	0.984229
Mod2 (blue)	ClusterCoef	Delta	ENSG00000140968.10	IRF8	protein_coding	-0.105421	-1.51374	0.148635	0.853568
Mod2 (blue)	Connectivity	Delta	ENSG00000140968.10	IRF8	protein_coding	-0.928142	-1.8652	0.0789713	0.789028
Mod2 (blue)	MAR	Delta	ENSG00000140968.10	IRF8	protein_coding	-0.109822	-1.33886	0.201294	0.984229
Mod2 (blue)	ClusterCoef	Delta	ENSG00000141068.13	KSR1	protein_coding	-0.0751223	-1.30798	0.208457	0.853568
Mod2 (blue)	Connectivity	Delta	ENSG00000141068.13	KSR1	protein_coding	-1.40874	-2.12563	0.0480128	0.789028
Mod2 (blue)	MAR	Delta	ENSG00000141068.13	KSR1	protein_coding	-0.0343224	-0.657618	0.521119	0.984229
Mod2 (blue)	ClusterCoef	Delta	ENSG00000141574.7	SECTM1	protein_coding	-0.0709591	-1.14887	0.266667	0.853568
Mod2 (blue)	Connectivity	Delta	ENSG00000141574.7	SECTM1	protein_coding	-0.132286	-0.240882	0.81244	0.963609
Mod2 (blue)	MAR	Delta	ENSG00000141574.7	SECTM1	protein_coding	0.0140009	0.280823	0.782826	0.990788
Mod1 (turquoise)	ClusterCoef	Delta	ENSG00000141736.13	ERBB2	protein_coding	0.0810059	1.88635	0.0766165	0.853568
Mod1 (turquoise)	Connectivity	Delta	ENSG00000141736.13	ERBB2	protein_coding	0.925102	1.44172	0.166998	0.789028
Mod1 (turquoise)	MAR	Delta	ENSG00000141736.13	ERBB2	protein_coding	0.0837315	1.70504	0.109578	0.984229
Mod1 (turquoise)	ClusterCoef	Delta	ENSG00000141756.18	FKBP10	protein_coding	0.0184843	0.288831	0.776236	0.945737
Mod1 (turquoise)	Connectivity	Delta	ENSG00000141756.18	FKBP10	protein_coding	0.175696	0.270851	0.789667	0.956194
Mod1 (turquoise)	MAR	Delta	ENSG00000141756.18	FKBP10	protein_coding	0.0261277	0.430812	0.67296	0.990788
Mod2 (blue)	ClusterCoef	Delta	ENSG00000142089.15	IFITM3	protein_coding	-0.0424822	-0.595454	0.559459	0.909869
Mod2 (blue)	Connectivity	Delta	ENSG00000142089.15	IFITM3	protein_coding	-0.855823	-0.844363	0.409835	0.862268
Mod2 (blue)	MAR	Delta	ENSG00000142089.15	IFITM3	protein_coding	-0.0283829	-0.304349	0.7652	0.990788
Mod2 (blue)	ClusterCoef	Delta	ENSG00000142102.15	ATHL1	protein_coding	-0.0520599	-0.907794	0.376796	0.86385
Mod2 (blue)	Connectivity	Delta	ENSG00000142102.15	ATHL1	protein_coding	-0.099521	-0.137958	0.891845	0.976843
Mod2 (blue)	MAR	Delta	ENSG00000142102.15	ATHL1	protein_coding	-0.0221572	-0.399997	0.695008	0.990788
Mod1 (turquoise)	ClusterCoef	Delta	ENSG00000142156.14	COL6A1	protein_coding	0.0494762	0.821591	0.422791	0.899101
Mod1 (turquoise)	Connectivity	Delta	ENSG00000142156.14	COL6A1	protein_coding	0.53512	0.909128	0.375605	0.862268
Mod1 (turquoise)	MAR	Delta	ENSG00000142156.14	COL6A1	protein_coding	0.0990163	1.40382	0.181491	0.984229
Mod1 (turquoise)	ClusterCoef	Delta	ENSG00000142173.14	COL6A2	protein_coding	0.03845	0.553371	0.587282	0.917388
Mod1 (turquoise)	Connectivity	Delta	ENSG00000142173.14	COL6A2	protein_coding	0.448243	0.767075	0.453238	0.865975
Mod1 (turquoise)	MAR	Delta	ENSG00000142173.14	COL6A2	protein_coding	0.0746898	0.904035	0.380798	0.984229
Mod1 (turquoise)	ClusterCoef	Delta	ENSG00000142449.12	FBN3	protein_coding	0.09333	1.63255	0.121122	0.853568
Mod1 (turquoise)	Connectivity	Delta	ENSG00000142449.12	FBN3	protein_coding	1.04486	1.87025	0.0782322	0.789028
Mod1 (turquoise)	MAR	Delta	ENSG00000142449.12	FBN3	protein_coding	0.0635326	1.69978	0.110583	0.984229
Mod1 (turquoise)	ClusterCoef	Delta	ENSG00000142552.7	RCN3	protein_coding	0.0190092	0.257718	0.799748	0.953098
Mod1 (turquoise)	Connectivity	Delta	ENSG00000142552.7	RCN3	protein_coding	0.101399	0.136775	0.892766	0.976843
Mod1 (turquoise)	MAR	Delta	ENSG00000142552.7	RCN3	protein_coding	0.00694485	0.111422	0.912814	0.995776
Mod1 (turquoise)	ClusterCoef	Delta	ENSG00000142871.15	CYR61	protein_coding	0.0449011	0.820108	0.423612	0.899101
Mod1 (turquoise)	Connectivity	Delta	ENSG00000142871.15	CYR61	protein_coding	0.0920283	0.133412	0.895386	0.976843
Mod1 (turquoise)	MAR	Delta	ENSG00000142871.15	CYR61	protein_coding	0.080411	1.20333	0.24819	0.984229
Mod2 (blue)	ClusterCoef	Delta	ENSG00000143119.12	CD53	protein_coding	-0.0849495	-1.22165	0.238669	0.853568
Mod2 (blue)	Connectivity	Delta	ENSG00000143119.12	CD53	protein_coding	-0.911556	-1.88829	0.075641	0.789028
Mod2 (blue)	MAR	Delta	ENSG00000143119.12	CD53	protein_coding	-0.0640673	-0.973495	0.346318	0.984229
Mod1 (turquoise)	ClusterCoef	Delta	ENSG00000143153.12	ATP1B1	protein_coding	0.0866773	2.00211	0.0616488	0.853568
Mod1 (turquoise)	Connectivity	Delta	ENSG00000143153.12	ATP1B1	protein_coding	0.737609	1.19713	0.247184	0.797984
Mod1 (turquoise)	MAR	Delta	ENSG00000143153.12	ATP1B1	protein_coding	0.0517748	0.958302	0.353667	0.984229
Mod1 (turquoise)	ClusterCoef	Delta	ENSG00000143196.4	DPT	protein_coding	0.0433767	0.634624	0.534202	0.909869
Mod1 (turquoise)	Connectivity	Delta	ENSG00000143196.4	DPT	protein_coding	0.260855	0.43022	0.672275	0.949774
Mod1 (turquoise)	MAR	Delta	ENSG00000143196.4	DPT	protein_coding	0.00162127	0.0201527	0.984197	0.999417
Mod1 (turquoise)	ClusterCoef	Delta	ENSG00000143248.12	RGS5	protein_coding	-0.0014596	-0.0192748	0.984848	0.993521
Mod1 (turquoise)	Connectivity	Delta	ENSG00000143248.12	RGS5	protein_coding	-0.164146	-0.223758	0.825531	0.964573
Mod1 (turquoise)	MAR	Delta	ENSG00000143248.12	RGS5	protein_coding	-0.00483659	-0.0470248	0.963137	0.999417
Mod2 (blue)	ClusterCoef	Delta	ENSG00000143382.13	ADAMTSL4	protein_coding	-0.0290553	-0.453221	0.656175	0.926812
Mod2 (blue)	Connectivity	Delta	ENSG00000143382.13	ADAMTSL4	protein_coding	-0.249109	-0.343429	0.735358	0.956194
Mod2 (blue)	MAR	Delta	ENSG00000143382.13	ADAMTSL4	protein_coding	-0.0319484	-0.601691	0.5567	0.984899
Mod1 (turquoise)	ClusterCoef	Delta	ENSG00000143387.12	CTSK	protein_coding	0.0536281	0.746738	0.465521	0.909869
Mod1 (turquoise)	Connectivity	Delta	ENSG00000143387.12	CTSK	protein_coding	-0.0612443	-0.104551	0.917918	0.981396
Mod1 (turquoise)	MAR	Delta	ENSG00000143387.12	CTSK	protein_coding	0.0698767	0.915475	0.374963	0.984229
Mod1 (turquoise)	ClusterCoef	Delta	ENSG00000143632.14	ACTA1	protein_coding	0.0335511	0.737549	0.470942	0.909869
Mod1 (turquoise)	Connectivity	Delta	ENSG00000143632.14	ACTA1	protein_coding	-0.330528	-0.741921	0.467954	0.878644
Mod1 (turquoise)	MAR	Delta	ENSG00000143632.14	ACTA1	protein_coding	-0.0196117	-0.499732	0.624785	0.990788
Mod1 (turquoise)	ClusterCoef	Delta	ENSG00000143845.14	ETNK2	protein_coding	0.0476618	1.1774	0.255412	0.853568
Mod1 (turquoise)	Connectivity	Delta	ENSG00000143845.14	ETNK2	protein_coding	0.178231	0.383206	0.706171	0.950051
Mod1 (turquoise)	MAR	Delta	ENSG00000143845.14	ETNK2	protein_coding	-0.00975669	-0.25313	0.803733	0.990788
Mod1 (turquoise)	ClusterCoef	Delta	ENSG00000143867.6	OSR1	protein_coding	0.0245763	0.616367	0.545896	0.909869
Mod1 (turquoise)	Connectivity	Delta	ENSG00000143867.6	OSR1	protein_coding	0.167845	0.429831	0.672553	0.949774
Mod1 (turquoise)	MAR	Delta	ENSG00000143867.6	OSR1	protein_coding	0.0397525	0.953627	0.355949	0.984229
Mod1 (turquoise)	ClusterCoef	Delta	ENSG00000144063.3	MALL	protein_coding	0.0573883	0.870284	0.396382	0.876684
Mod1 (turquoise)	Connectivity	Delta	ENSG00000144063.3	MALL	protein_coding	-0.149884	-0.246287	0.808319	0.963362
Mod1 (turquoise)	MAR	Delta	ENSG00000144063.3	MALL	protein_coding	0.0320535	0.644744	0.529194	0.984229
Mod3 (brown)	ClusterCoef	Delta	ENSG00000144648.15	ACKR2	protein_coding	0.0224986	0.429072	0.67331	0.926812
Mod3 (brown)	Connectivity	Delta	ENSG00000144648.15	ACKR2	protein_coding	-0.531243	-0.999063	0.331348	0.832182
Mod3 (brown)	MAR	Delta	ENSG00000144648.15	ACKR2	protein_coding	-0.00938596	-0.256728	0.801007	0.990788
Mod1 (turquoise)	ClusterCoef	Delta	ENSG00000144649.8	FAM198A	protein_coding	0.0999724	2.20846	0.0413723	0.853568
Mod1 (turquoise)	Connectivity	Delta	ENSG00000144649.8	FAM198A	protein_coding	0.867403	1.59724	0.12807	0.789028
Mod1 (turquoise)	MAR	Delta	ENSG00000144649.8	FAM198A	protein_coding	0.100758	1.75666	0.100131	0.984229
Mod1 (turquoise)	ClusterCoef	Delta	ENSG00000144810.15	COL8A1	protein_coding	0.0662093	0.919978	0.370577	0.862337
Mod1 (turquoise)	Connectivity	Delta	ENSG00000144810.15	COL8A1	protein_coding	0.41502	0.648176	0.525266	0.904728
Mod1 (turquoise)	MAR	Delta	ENSG00000144810.15	COL8A1	protein_coding	0.078749	0.849838	0.409271	0.984229
Mod1 (turquoise)	ClusterCoef	Delta	ENSG00000144857.14	BOC	protein_coding	0.0488899	1.07032	0.29958	0.853568
Mod1 (turquoise)	Connectivity	Delta	ENSG00000144857.14	BOC	protein_coding	0.579613	1.1487	0.266103	0.80773
Mod1 (turquoise)	MAR	Delta	ENSG00000144857.14	BOC	protein_coding	0.121479	2.21202	0.0435305	0.984229
Mod1 (turquoise)	ClusterCoef	Delta	ENSG00000145284.11	SCD5	protein_coding	0.0112468	0.184031	0.856187	0.964829
Mod1 (turquoise)	Connectivity	Delta	ENSG00000145284.11	SCD5	protein_coding	-0.178932	-0.295677	0.770948	0.956194
Mod1 (turquoise)	MAR	Delta	ENSG00000145284.11	SCD5	protein_coding	0.00761493	0.176453	0.862386	0.991934
Mod2 (blue)	ClusterCoef	Delta	ENSG00000145287.10	PLAC8	protein_coding	-0.0851222	-1.3346	0.199775	0.853568
Mod2 (blue)	Connectivity	Delta	ENSG00000145287.10	PLAC8	protein_coding	-0.589384	-1.13487	0.271699	0.80773
Mod2 (blue)	MAR	Delta	ENSG00000145287.10	PLAC8	protein_coding	-0.0679994	-0.951684	0.356901	0.984229
Mod1 (turquoise)	ClusterCoef	Delta	ENSG00000145423.4	SFRP2	protein_coding	0.0702506	0.952998	0.354072	0.861897
Mod1 (turquoise)	Connectivity	Delta	ENSG00000145423.4	SFRP2	protein_coding	0.848693	1.3992	0.179187	0.789028
Mod1 (turquoise)	MAR	Delta	ENSG00000145423.4	SFRP2	protein_coding	0.0568272	0.743678	0.468989	0.984229
Mod1 (turquoise)	ClusterCoef	Delta	ENSG00000145431.10	PDGFC	protein_coding	0.0225609	0.341042	0.73729	0.934985
Mod1 (turquoise)	Connectivity	Delta	ENSG00000145431.10	PDGFC	protein_coding	0.29696	0.494779	0.626896	0.92573
Mod1 (turquoise)	MAR	Delta	ENSG00000145431.10	PDGFC	protein_coding	0.0421206	0.634522	0.535655	0.984229
Mod1 (turquoise)	ClusterCoef	Delta	ENSG00000145506.13	NKD2	protein_coding	0.0811225	1.76095	0.0963935	0.853568
Mod1 (turquoise)	Connectivity	Delta	ENSG00000145506.13	NKD2	protein_coding	0.49095	0.908367	0.375996	0.862268
Mod1 (turquoise)	MAR	Delta	ENSG00000145506.13	NKD2	protein_coding	0.00645401	0.164411	0.871684	0.991934
Mod2 (blue)	ClusterCoef	Delta	ENSG00000145649.7	GZMA	protein_coding	-0.0688251	-1.08977	0.291164	0.853568
Mod2 (blue)	Connectivity	Delta	ENSG00000145649.7	GZMA	protein_coding	-0.624837	-1.22117	0.238182	0.789028
Mod2 (blue)	MAR	Delta	ENSG00000145649.7	GZMA	protein_coding	-0.0808859	-1.24006	0.234708	0.984229
Mod2 (blue)	ClusterCoef	Delta	ENSG00000145824.12	CXCL14	protein_coding	-0.0271473	-0.441344	0.664579	0.926812
Mod2 (blue)	Connectivity	Delta	ENSG00000145824.12	CXCL14	protein_coding	-0.0232718	-0.0382995	0.969881	0.98951
Mod2 (blue)	MAR	Delta	ENSG00000145824.12	CXCL14	protein_coding	-0.0342181	-0.650135	0.525804	0.984229
Mod1 (turquoise)	ClusterCoef	Delta	ENSG00000146197.8	SCUBE3	protein_coding	-0.0176188	-0.355322	0.72676	0.934985
Mod1 (turquoise)	Connectivity	Delta	ENSG00000146197.8	SCUBE3	protein_coding	-0.464365	-1.04054	0.312221	0.824195
Mod1 (turquoise)	MAR	Delta	ENSG00000146197.8	SCUBE3	protein_coding	-0.039869	-1.11023	0.28503	0.984229
Mod1 (turquoise)	ClusterCoef	Delta	ENSG00000146648.15	EGFR	protein_coding	0.10321	1.9526	0.0676953	0.853568
Mod1 (turquoise)	Connectivity	Delta	ENSG00000146648.15	EGFR	protein_coding	1.44554	2.55643	0.0201	0.789028
Mod1 (turquoise)	MAR	Delta	ENSG00000146648.15	EGFR	protein_coding	0.103344	1.54662	0.143566	0.984229
Mod2 (blue)	ClusterCoef	Delta	ENSG00000147168.12	IL2RG	protein_coding	-0.0649399	-0.94324	0.358896	0.861958
Mod2 (blue)	Connectivity	Delta	ENSG00000147168.12	IL2RG	protein_coding	-0.786721	-1.60689	0.125929	0.789028
Mod2 (blue)	MAR	Delta	ENSG00000147168.12	IL2RG	protein_coding	-0.0593299	-0.84434	0.412237	0.984229
Mod1 (turquoise)	ClusterCoef	Delta	ENSG00000147862.14	NFIB	protein_coding	0.0265677	0.464145	0.648488	0.926812
Mod1 (turquoise)	Connectivity	Delta	ENSG00000147862.14	NFIB	protein_coding	0.664516	1.33221	0.199842	0.789028
Mod1 (turquoise)	MAR	Delta	ENSG00000147862.14	NFIB	protein_coding	0.112799	1.77528	0.0969045	0.984229
Mod1 (turquoise)	ClusterCoef	Delta	ENSG00000148848.14	ADAM12	protein_coding	0.0820886	1.34028	0.19796	0.853568
Mod1 (turquoise)	Connectivity	Delta	ENSG00000148848.14	ADAM12	protein_coding	0.814441	1.46675	0.160144	0.789028
Mod1 (turquoise)	MAR	Delta	ENSG00000148848.14	ADAM12	protein_coding	0.0787008	1.01844	0.325212	0.984229
Mod1 (turquoise)	ClusterCoef	Delta	ENSG00000149300.9	C11orf52	protein_coding	0.00934627	0.194838	0.847851	0.963902
Mod1 (turquoise)	Connectivity	Delta	ENSG00000149300.9	C11orf52	protein_coding	0.065213	0.118985	0.906639	0.981396
Mod1 (turquoise)	MAR	Delta	ENSG00000149300.9	C11orf52	protein_coding	0.0421947	1.00142	0.333093	0.984229
Mod1 (turquoise)	ClusterCoef	Delta	ENSG00000149591.16	TAGLN	protein_coding	0.0806676	1.41467	0.175391	0.853568
Mod1 (turquoise)	Connectivity	Delta	ENSG00000149591.16	TAGLN	protein_coding	0.435623	0.884972	0.388142	0.862268
Mod1 (turquoise)	MAR	Delta	ENSG00000149591.16	TAGLN	protein_coding	0.0839168	1.26311	0.226544	0.984229
Mod1 (turquoise)	ClusterCoef	Delta	ENSG00000149968.11	MMP3	protein_coding	0.038357	0.702654	0.491872	0.909869
Mod1 (turquoise)	Connectivity	Delta	ENSG00000149968.11	MMP3	protein_coding	0.14122	0.263868	0.794957	0.956194
Mod1 (turquoise)	MAR	Delta	ENSG00000149968.11	MMP3	protein_coding	-0.0271112	-0.814213	0.428734	0.984229
Mod2 (blue)	ClusterCoef	Delta	ENSG00000150337.13	FCGR1A	protein_coding	-0.0572462	-0.721967	0.480221	0.909869
Mod2 (blue)	Connectivity	Delta	ENSG00000150337.13	FCGR1A	protein_coding	-0.557259	-0.869038	0.396562	0.862268
Mod2 (blue)	MAR	Delta	ENSG00000150337.13	FCGR1A	protein_coding	-0.0608931	-0.749669	0.465482	0.984229
Mod2 (blue)	ClusterCoef	Delta	ENSG00000151790.8	TDO2	protein_coding	-0.0779947	-0.985737	0.338215	0.856348
Mod2 (blue)	Connectivity	Delta	ENSG00000151790.8	TDO2	protein_coding	-0.982869	-1.43302	0.169436	0.789028
Mod2 (blue)	MAR	Delta	ENSG00000151790.8	TDO2	protein_coding	-0.0541975	-0.723992	0.480625	0.984229
Mod1 (turquoise)	ClusterCoef	Delta	ENSG00000152137.6	HSPB8	protein_coding	0.0803306	1.31119	0.207393	0.853568
Mod1 (turquoise)	Connectivity	Delta	ENSG00000152137.6	HSPB8	protein_coding	0.347287	0.539565	0.596281	0.919718
Mod1 (turquoise)	MAR	Delta	ENSG00000152137.6	HSPB8	protein_coding	0.000128949	0.00224761	0.998237	0.999417
Mod1 (turquoise)	ClusterCoef	Delta	ENSG00000152377.13	SPOCK1	protein_coding	0.0802725	1.32471	0.202966	0.853568
Mod1 (turquoise)	Connectivity	Delta	ENSG00000152377.13	SPOCK1	protein_coding	0.82864	1.44727	0.165457	0.789028
Mod1 (turquoise)	MAR	Delta	ENSG00000152377.13	SPOCK1	protein_coding	0.114884	1.69769	0.110983	0.984229
Mod1 (turquoise)	ClusterCoef	Delta	ENSG00000152661.7	GJA1	protein_coding	0.0641827	0.781732	0.445226	0.909869
Mod1 (turquoise)	Connectivity	Delta	ENSG00000152661.7	GJA1	protein_coding	0.614364	1.05944	0.303769	0.819398
Mod1 (turquoise)	MAR	Delta	ENSG00000152661.7	GJA1	protein_coding	0.0554489	0.59291	0.562404	0.984899
Mod2 (blue)	ClusterCoef	Delta	ENSG00000152766.5	ANKRD22	protein_coding	-0.073712	-1.17207	0.257487	0.853568
Mod2 (blue)	Connectivity	Delta	ENSG00000152766.5	ANKRD22	protein_coding	-1.01393	-1.61295	0.124601	0.789028
Mod2 (blue)	MAR	Delta	ENSG00000152766.5	ANKRD22	protein_coding	-0.103821	-1.52541	0.148737	0.984229
Mod1 (turquoise)	ClusterCoef	Delta	ENSG00000152952.11	PLOD2	protein_coding	0.0803592	1.33234	0.200501	0.853568
Mod1 (turquoise)	Connectivity	Delta	ENSG00000152952.11	PLOD2	protein_coding	0.870026	1.48645	0.154913	0.789028
Mod1 (turquoise)	MAR	Delta	ENSG00000152952.11	PLOD2	protein_coding	0.102396	1.50968	0.152672	0.984229
Mod2 (blue)	ClusterCoef	Delta	ENSG00000153563.15	CD8A	protein_coding	-0.0444065	-0.704147	0.490965	0.909869
Mod2 (blue)	Connectivity	Delta	ENSG00000153563.15	CD8A	protein_coding	-0.410675	-0.765054	0.454411	0.865975
Mod2 (blue)	MAR	Delta	ENSG00000153563.15	CD8A	protein_coding	-0.0231325	-0.356524	0.726599	0.990788
Mod1 (turquoise)	ClusterCoef	Delta	ENSG00000154122.12	ANKH	protein_coding	0.00478879	0.065364	0.948654	0.986841
Mod1 (turquoise)	Connectivity	Delta	ENSG00000154122.12	ANKH	protein_coding	-0.404344	-0.572117	0.574502	0.919718
Mod1 (turquoise)	MAR	Delta	ENSG00000154122.12	ANKH	protein_coding	-0.0471787	-0.551878	0.589463	0.984899
Mod1 (turquoise)	ClusterCoef	Delta	ENSG00000154175.16	ABI3BP	protein_coding	-0.067453	-1.07452	0.297746	0.853568
Mod1 (turquoise)	Connectivity	Delta	ENSG00000154175.16	ABI3BP	protein_coding	-1.16532	-2.09319	0.0511508	0.789028
Mod1 (turquoise)	MAR	Delta	ENSG00000154175.16	ABI3BP	protein_coding	-0.170971	-2.18687	0.0456496	0.984229
Mod2 (blue)	ClusterCoef	Delta	ENSG00000154451.14	GBP5	protein_coding	-0.0481764	-0.826051	0.420326	0.899101
Mod2 (blue)	Connectivity	Delta	ENSG00000154451.14	GBP5	protein_coding	-0.724872	-1.6107	0.125093	0.789028
Mod2 (blue)	MAR	Delta	ENSG00000154451.14	GBP5	protein_coding	-0.0461711	-0.88594	0.390152	0.984229
Mod1 (turquoise)	ClusterCoef	Delta	ENSG00000154553.13	PDLIM3	protein_coding	0.0138543	0.206538	0.838847	0.961715
Mod1 (turquoise)	Connectivity	Delta	ENSG00000154553.13	PDLIM3	protein_coding	-0.0379433	-0.0731206	0.942538	0.984651
Mod1 (turquoise)	MAR	Delta	ENSG00000154553.13	PDLIM3	protein_coding	-0.0130126	-0.226338	0.824108	0.990788
Mod1 (turquoise)	ClusterCoef	Delta	ENSG00000154556.17	SORBS2	protein_coding	0.0370882	0.957945	0.351644	0.861897
Mod1 (turquoise)	Connectivity	Delta	ENSG00000154556.17	SORBS2	protein_coding	0.602034	1.27625	0.218507	0.789028
Mod1 (turquoise)	MAR	Delta	ENSG00000154556.17	SORBS2	protein_coding	0.0389531	1.24833	0.231754	0.984229
Mod2 (blue)	ClusterCoef	Delta	ENSG00000154760.13	SLFN13	protein_coding	-0.0463351	-0.744328	0.466939	0.909869
Mod2 (blue)	Connectivity	Delta	ENSG00000154760.13	SLFN13	protein_coding	-0.472363	-0.69799	0.494333	0.890706
Mod2 (blue)	MAR	Delta	ENSG00000154760.13	SLFN13	protein_coding	-0.0170181	-0.289787	0.776095	0.990788
Mod1 (turquoise)	ClusterCoef	Delta	ENSG00000154856.12	APCDD1	protein_coding	0.0360271	0.51644	0.612263	0.926812
Mod1 (turquoise)	Connectivity	Delta	ENSG00000154856.12	APCDD1	protein_coding	0.472744	0.624097	0.540597	0.911659
Mod1 (turquoise)	MAR	Delta	ENSG00000154856.12	APCDD1	protein_coding	0.0949036	1.12284	0.279811	0.984229
Mod1 (turquoise)	ClusterCoef	Delta	ENSG00000154917.10	RAB6B	protein_coding	0.0856062	1.83034	0.0849566	0.853568
Mod1 (turquoise)	Connectivity	Delta	ENSG00000154917.10	RAB6B	protein_coding	0.738477	1.32998	0.200559	0.789028
Mod1 (turquoise)	MAR	Delta	ENSG00000154917.10	RAB6B	protein_coding	0.0449481	1.10874	0.285651	0.984229
Mod2 (blue)	ClusterCoef	Delta	ENSG00000155659.14	VSIG4	protein_coding	-0.0426054	-0.56386	0.580282	0.910496
Mod2 (blue)	Connectivity	Delta	ENSG00000155659.14	VSIG4	protein_coding	-0.555939	-0.628375	0.537855	0.911659
Mod2 (blue)	MAR	Delta	ENSG00000155659.14	VSIG4	protein_coding	0.00823288	0.0790662	0.938064	0.998224
Mod1 (turquoise)	ClusterCoef	Delta	ENSG00000155850.7	SLC26A2	protein_coding	0.0362775	0.709253	0.487872	0.909869
Mod1 (turquoise)	Connectivity	Delta	ENSG00000155850.7	SLC26A2	protein_coding	0.189926	0.366732	0.718205	0.951671
Mod1 (turquoise)	MAR	Delta	ENSG00000155850.7	SLC26A2	protein_coding	0.0515414	1.36199	0.194052	0.984229
Mod1 (turquoise)	ClusterCoef	Delta	ENSG00000156076.9	WIF1	protein_coding	0.0252065	0.658147	0.519341	0.909869
Mod1 (turquoise)	Connectivity	Delta	ENSG00000156076.9	WIF1	protein_coding	-0.183371	-0.528569	0.603728	0.919718
Mod1 (turquoise)	MAR	Delta	ENSG00000156076.9	WIF1	protein_coding	-0.00689793	-0.227974	0.82286	0.990788
Mod2 (blue)	ClusterCoef	Delta	ENSG00000156127.6	BATF	protein_coding	-0.0750238	-1.25256	0.227483	0.853568
Mod2 (blue)	Connectivity	Delta	ENSG00000156127.6	BATF	protein_coding	-0.582484	-1.10063	0.285931	0.814973
Mod2 (blue)	MAR	Delta	ENSG00000156127.6	BATF	protein_coding	-0.043243	-0.588124	0.565526	0.984899
Mod2 (blue)	ClusterCoef	Delta	ENSG00000156234.7	CXCL13	protein_coding	-0.028846	-0.44816	0.659751	0.926812
Mod2 (blue)	Connectivity	Delta	ENSG00000156234.7	CXCL13	protein_coding	-0.339529	-0.695985	0.495557	0.891277
Mod2 (blue)	MAR	Delta	ENSG00000156234.7	CXCL13	protein_coding	-0.0429332	-0.746162	0.467532	0.984229
Mod1 (turquoise)	ClusterCoef	Delta	ENSG00000156535.13	CD109	protein_coding	0.0863097	1.87066	0.0788754	0.853568
Mod1 (turquoise)	Connectivity	Delta	ENSG00000156535.13	CD109	protein_coding	0.728905	1.03078	0.316648	0.824941
Mod1 (turquoise)	MAR	Delta	ENSG00000156535.13	CD109	protein_coding	0.0445855	0.858545	0.404605	0.984229
Mod2 (blue)	ClusterCoef	Delta	ENSG00000156587.15	UBE2L6	protein_coding	-0.123442	-1.72016	0.103727	0.853568
Mod2 (blue)	Connectivity	Delta	ENSG00000156587.15	UBE2L6	protein_coding	-1.07103	-1.64437	0.117902	0.789028
Mod2 (blue)	MAR	Delta	ENSG00000156587.15	UBE2L6	protein_coding	-0.126587	-1.79009	0.0944038	0.984229
Mod3 (brown)	ClusterCoef	Delta	ENSG00000156738.17	MS4A1	protein_coding	0.0291576	0.541406	0.595319	0.921042
Mod3 (brown)	Connectivity	Delta	ENSG00000156738.17	MS4A1	protein_coding	-0.372131	-0.631042	0.53615	0.911659
Mod3 (brown)	MAR	Delta	ENSG00000156738.17	MS4A1	protein_coding	0.0265959	0.503028	0.622522	0.990788
Mod1 (turquoise)	ClusterCoef	Delta	ENSG00000156804.7	FBXO32	protein_coding	0.0761671	1.75656	0.0971609	0.853568
Mod1 (turquoise)	Connectivity	Delta	ENSG00000156804.7	FBXO32	protein_coding	0.932717	2.08077	0.0524006	0.789028
Mod1 (turquoise)	MAR	Delta	ENSG00000156804.7	FBXO32	protein_coding	0.0237508	0.620866	0.544355	0.984899
Mod1 (turquoise)	ClusterCoef	Delta	ENSG00000156966.6	B3GNT7	protein_coding	0.0611149	1.14534	0.268085	0.853568
Mod1 (turquoise)	Connectivity	Delta	ENSG00000156966.6	B3GNT7	protein_coding	0.42377	0.720102	0.480948	0.88892
Mod1 (turquoise)	MAR	Delta	ENSG00000156966.6	B3GNT7	protein_coding	0.0350887	0.865205	0.401059	0.984229
Mod1 (turquoise)	ClusterCoef	Delta	ENSG00000157110.15	RBPMS	protein_coding	0.0505082	0.790945	0.439975	0.909869
Mod1 (turquoise)	Connectivity	Delta	ENSG00000157110.15	RBPMS	protein_coding	0.735833	1.15252	0.264573	0.80773
Mod1 (turquoise)	MAR	Delta	ENSG00000157110.15	RBPMS	protein_coding	0.117971	1.81454	0.0904008	0.984229
Mod2 (blue)	ClusterCoef	Delta	ENSG00000157601.13	MX1	protein_coding	-0.0894372	-1.58663	0.131194	0.853568
Mod2 (blue)	Connectivity	Delta	ENSG00000157601.13	MX1	protein_coding	-0.920523	-1.68724	0.109259	0.789028
Mod2 (blue)	MAR	Delta	ENSG00000157601.13	MX1	protein_coding	-0.0731182	-1.31895	0.2077	0.984229
Mod1 (turquoise)	ClusterCoef	Delta	ENSG00000157734.13	SNX22	protein_coding	0.0141424	0.322524	0.751025	0.936752
Mod1 (turquoise)	Connectivity	Delta	ENSG00000157734.13	SNX22	protein_coding	-0.0766227	-0.165273	0.870619	0.976843
Mod1 (turquoise)	MAR	Delta	ENSG00000157734.13	SNX22	protein_coding	0.0146606	0.323955	0.750612	0.990788
Mod2 (blue)	ClusterCoef	Delta	ENSG00000157765.11	SLC34A2	protein_coding	0.0490112	0.890181	0.385911	0.865216
Mod2 (blue)	Connectivity	Delta	ENSG00000157765.11	SLC34A2	protein_coding	0.645118	0.904739	0.377863	0.862268
Mod2 (blue)	MAR	Delta	ENSG00000157765.11	SLC34A2	protein_coding	0.0193363	0.354027	0.72843	0.990788
Mod1 (turquoise)	ClusterCoef	Delta	ENSG00000157766.15	ACAN	protein_coding	-0.00825278	-0.143048	0.88795	0.973158
Mod1 (turquoise)	Connectivity	Delta	ENSG00000157766.15	ACAN	protein_coding	-0.264716	-0.371548	0.714679	0.951671
Mod1 (turquoise)	MAR	Delta	ENSG00000157766.15	ACAN	protein_coding	-0.0290444	-0.338016	0.740211	0.990788
Mod1 (turquoise)	ClusterCoef	Delta	ENSG00000158008.9	EXTL1	protein_coding	-0.0130486	-0.282114	0.781294	0.946031
Mod1 (turquoise)	Connectivity	Delta	ENSG00000158008.9	EXTL1	protein_coding	-0.291993	-0.70557	0.489721	0.88892
Mod1 (turquoise)	MAR	Delta	ENSG00000158008.9	EXTL1	protein_coding	-0.0145419	-0.360528	0.723667	0.990788
Mod2 (blue)	ClusterCoef	Delta	ENSG00000158714.10	SLAMF8	protein_coding	-0.0991831	-1.41256	0.176	0.853568
Mod2 (blue)	Connectivity	Delta	ENSG00000158714.10	SLAMF8	protein_coding	-1.0711	-1.99644	0.0616481	0.789028
Mod2 (blue)	MAR	Delta	ENSG00000158714.10	SLAMF8	protein_coding	-0.112837	-1.44814	0.168922	0.984229
Mod2 (blue)	ClusterCoef	Delta	ENSG00000159189.11	C1QC	protein_coding	-0.136585	-1.79011	0.0914333	0.853568
Mod2 (blue)	Connectivity	Delta	ENSG00000159189.11	C1QC	protein_coding	-1.42233	-2.12674	0.0479086	0.789028
Mod2 (blue)	MAR	Delta	ENSG00000159189.11	C1QC	protein_coding	-0.112028	-1.40589	0.180889	0.984229
Mod1 (turquoise)	ClusterCoef	Delta	ENSG00000159200.17	RCAN1	protein_coding	0.0270793	0.656305	0.520497	0.909869
Mod1 (turquoise)	Connectivity	Delta	ENSG00000159200.17	RCAN1	protein_coding	-0.0885546	-0.192481	0.849576	0.969103
Mod1 (turquoise)	MAR	Delta	ENSG00000159200.17	RCAN1	protein_coding	0.0434012	1.06028	0.306415	0.984229
Mod1 (turquoise)	ClusterCoef	Delta	ENSG00000159674.11	SPON2	protein_coding	-0.000992441	-0.013971	0.989017	0.994079
Mod1 (turquoise)	Connectivity	Delta	ENSG00000159674.11	SPON2	protein_coding	-0.207466	-0.309631	0.760489	0.956194
Mod1 (turquoise)	MAR	Delta	ENSG00000159674.11	SPON2	protein_coding	0.0247566	0.431059	0.672785	0.990788
Mod1 (turquoise)	ClusterCoef	Delta	ENSG00000159713.10	TPPP3	protein_coding	0.0282101	0.420388	0.679518	0.926812
Mod1 (turquoise)	Connectivity	Delta	ENSG00000159713.10	TPPP3	protein_coding	0.0862717	0.131372	0.896976	0.976843
Mod1 (turquoise)	MAR	Delta	ENSG00000159713.10	TPPP3	protein_coding	0.00932528	0.143127	0.888166	0.991934
Mod1 (turquoise)	ClusterCoef	Delta	ENSG00000160111.12	CPAMD8	protein_coding	0.0473529	1.26247	0.223983	0.853568
Mod1 (turquoise)	Connectivity	Delta	ENSG00000160111.12	CPAMD8	protein_coding	0.209236	0.532215	0.601254	0.919718
Mod1 (turquoise)	MAR	Delta	ENSG00000160111.12	CPAMD8	protein_coding	0.00251989	0.0723285	0.943332	0.998224
Mod2 (blue)	ClusterCoef	Delta	ENSG00000160255.16	ITGB2	protein_coding	-0.12225	-1.72694	0.102475	0.853568
Mod2 (blue)	Connectivity	Delta	ENSG00000160255.16	ITGB2	protein_coding	-0.735512	-1.51552	0.147455	0.789028
Mod2 (blue)	MAR	Delta	ENSG00000160255.16	ITGB2	protein_coding	-0.0811258	-1.27583	0.222137	0.984229
Mod1 (turquoise)	ClusterCoef	Delta	ENSG00000160307.9	S100B	protein_coding	0.045947	1.01099	0.326331	0.853568
Mod1 (turquoise)	Connectivity	Delta	ENSG00000160307.9	S100B	protein_coding	0.552042	0.954144	0.352976	0.847487
Mod1 (turquoise)	MAR	Delta	ENSG00000160307.9	S100B	protein_coding	0.0415234	1.1049	0.287257	0.984229
Mod2 (blue)	ClusterCoef	Delta	ENSG00000160593.17	AMICA1	protein_coding	-0.0899552	-1.3505	0.194727	0.853568
Mod2 (blue)	Connectivity	Delta	ENSG00000160593.17	AMICA1	protein_coding	-1.01744	-1.88476	0.0761425	0.789028
Mod2 (blue)	MAR	Delta	ENSG00000160593.17	AMICA1	protein_coding	-0.0791525	-1.02078	0.324142	0.984229
Mod1 (turquoise)	ClusterCoef	Delta	ENSG00000160678.11	S100A1	protein_coding	0.0613517	1.29159	0.213948	0.853568
Mod1 (turquoise)	Connectivity	Delta	ENSG00000160678.11	S100A1	protein_coding	0.965019	2.15312	0.0454916	0.789028
Mod1 (turquoise)	MAR	Delta	ENSG00000160678.11	S100A1	protein_coding	0.0662862	1.80389	0.0921246	0.984229
Mod2 (blue)	ClusterCoef	Delta	ENSG00000160791.13	CCR5	protein_coding	-0.041146	-0.668586	0.512822	0.909869
Mod2 (blue)	Connectivity	Delta	ENSG00000160791.13	CCR5	protein_coding	-0.299206	-0.620866	0.542672	0.911659
Mod2 (blue)	MAR	Delta	ENSG00000160791.13	CCR5	protein_coding	-0.0156307	-0.248763	0.807044	0.990788
Mod1 (turquoise)	ClusterCoef	Delta	ENSG00000161798.6	AQP5	protein_coding	0.0433412	1.14898	0.266624	0.853568
Mod1 (turquoise)	Connectivity	Delta	ENSG00000161798.6	AQP5	protein_coding	0.122539	0.281453	0.781656	0.956194
Mod1 (turquoise)	MAR	Delta	ENSG00000161798.6	AQP5	protein_coding	0.0515761	1.32527	0.205651	0.984229
Mod1 (turquoise)	ClusterCoef	Delta	ENSG00000162444.11	RBP7	protein_coding	0.0320452	0.864317	0.399559	0.879502
Mod1 (turquoise)	Connectivity	Delta	ENSG00000162444.11	RBP7	protein_coding	0.244083	0.562557	0.580856	0.919718
Mod1 (turquoise)	MAR	Delta	ENSG00000162444.11	RBP7	protein_coding	0.0202075	0.55878	0.584866	0.984899
Mod1 (turquoise)	ClusterCoef	Delta	ENSG00000162493.16	PDPN	protein_coding	-0.00296622	-0.0424293	0.966656	0.990872
Mod1 (turquoise)	Connectivity	Delta	ENSG00000162493.16	PDPN	protein_coding	-0.0245516	-0.0366866	0.971149	0.98951
Mod1 (turquoise)	MAR	Delta	ENSG00000162493.16	PDPN	protein_coding	-0.00778809	-0.101872	0.920258	0.995776
Mod1 (turquoise)	ClusterCoef	Delta	ENSG00000162545.5	CAMK2N1	protein_coding	-0.0108327	-0.271057	0.789642	0.952615
Mod1 (turquoise)	Connectivity	Delta	ENSG00000162545.5	CAMK2N1	protein_coding	-0.779151	-1.97868	0.0637734	0.789028
Mod1 (turquoise)	MAR	Delta	ENSG00000162545.5	CAMK2N1	protein_coding	-0.0274942	-0.704774	0.492152	0.984229
Mod1 (turquoise)	ClusterCoef	Delta	ENSG00000162576.16	MXRA8	protein_coding	0.0493634	0.740748	0.469051	0.909869
Mod1 (turquoise)	Connectivity	Delta	ENSG00000162576.16	MXRA8	protein_coding	0.613422	0.918937	0.370593	0.862268
Mod1 (turquoise)	MAR	Delta	ENSG00000162576.16	MXRA8	protein_coding	0.0663031	0.781754	0.446976	0.984229
Mod2 (blue)	ClusterCoef	Delta	ENSG00000162645.12	GBP2	protein_coding	-0.110142	-1.57834	0.133088	0.853568
Mod2 (blue)	Connectivity	Delta	ENSG00000162645.12	GBP2	protein_coding	-1.1059	-1.68962	0.108794	0.789028
Mod2 (blue)	MAR	Delta	ENSG00000162645.12	GBP2	protein_coding	-0.131563	-1.43269	0.173219	0.984229
Mod2 (blue)	ClusterCoef	Delta	ENSG00000162654.8	GBP4	protein_coding	-0.0677941	-1.23129	0.235135	0.853568
Mod2 (blue)	Connectivity	Delta	ENSG00000162654.8	GBP4	protein_coding	-0.660666	-1.47174	0.158805	0.789028
Mod2 (blue)	MAR	Delta	ENSG00000162654.8	GBP4	protein_coding	-0.0757	-1.53283	0.14691	0.984229
Mod2 (blue)	ClusterCoef	Delta	ENSG00000162692.10	VCAM1	protein_coding	-0.132858	-1.75955	0.0966388	0.853568
Mod2 (blue)	Connectivity	Delta	ENSG00000162692.10	VCAM1	protein_coding	-1.86048	-2.0733	0.0531659	0.789028
Mod2 (blue)	MAR	Delta	ENSG00000162692.10	VCAM1	protein_coding	-0.178724	-1.69792	0.11094	0.984229
Mod1 (turquoise)	ClusterCoef	Delta	ENSG00000162733.16	DDR2	protein_coding	0.0091739	0.126734	0.900652	0.977282
Mod1 (turquoise)	Connectivity	Delta	ENSG00000162733.16	DDR2	protein_coding	-0.233038	-0.388206	0.702535	0.950051
Mod1 (turquoise)	MAR	Delta	ENSG00000162733.16	DDR2	protein_coding	-0.0217343	-0.270411	0.790667	0.990788
Mod2 (blue)	ClusterCoef	Delta	ENSG00000162878.12	PKDCC	protein_coding	-0.145177	-2.09414	0.0516914	0.853568
Mod2 (blue)	Connectivity	Delta	ENSG00000162878.12	PKDCC	protein_coding	-1.5282	-2.00027	0.0611974	0.789028
Mod2 (blue)	MAR	Delta	ENSG00000162878.12	PKDCC	protein_coding	-0.104818	-1.40859	0.180103	0.984229
Mod1 (turquoise)	ClusterCoef	Delta	ENSG00000162998.4	FRZB	protein_coding	-0.047058	-0.87066	0.396183	0.876684
Mod1 (turquoise)	Connectivity	Delta	ENSG00000162998.4	FRZB	protein_coding	-0.881505	-1.79223	0.0903609	0.789028
Mod1 (turquoise)	MAR	Delta	ENSG00000162998.4	FRZB	protein_coding	-0.0755666	-1.57696	0.136434	0.984229
Mod1 (turquoise)	ClusterCoef	Delta	ENSG00000163017.13	ACTG2	protein_coding	0.0640063	1.57452	0.133967	0.853568
Mod1 (turquoise)	Connectivity	Delta	ENSG00000163017.13	ACTG2	protein_coding	0.223584	0.452861	0.6562	0.942148
Mod1 (turquoise)	MAR	Delta	ENSG00000163017.13	ACTG2	protein_coding	0.0689693	1.30164	0.213404	0.984229
Mod1 (turquoise)	ClusterCoef	Delta	ENSG00000163083.5	INHBB	protein_coding	0.052552	1.05536	0.306168	0.853568
Mod1 (turquoise)	Connectivity	Delta	ENSG00000163083.5	INHBB	protein_coding	0.333954	0.56382	0.580015	0.919718
Mod1 (turquoise)	MAR	Delta	ENSG00000163083.5	INHBB	protein_coding	0.0670335	1.14686	0.270069	0.984229
Mod2 (blue)	ClusterCoef	Delta	ENSG00000163131.10	CTSS	protein_coding	-0.0827707	-1.13465	0.272416	0.853568
Mod2 (blue)	Connectivity	Delta	ENSG00000163131.10	CTSS	protein_coding	-0.70253	-1.25702	0.225227	0.789028
Mod2 (blue)	MAR	Delta	ENSG00000163131.10	CTSS	protein_coding	-0.0585304	-0.673514	0.511247	0.984229
Mod1 (turquoise)	ClusterCoef	Delta	ENSG00000163347.5	CLDN1	protein_coding	0.0769244	1.90387	0.0741606	0.853568
Mod1 (turquoise)	Connectivity	Delta	ENSG00000163347.5	CLDN1	protein_coding	0.899193	2.06353	0.0541821	0.789028
Mod1 (turquoise)	MAR	Delta	ENSG00000163347.5	CLDN1	protein_coding	0.0646856	2.05176	0.0587689	0.984229
Mod1 (turquoise)	ClusterCoef	Delta	ENSG00000163359.15	COL6A3	protein_coding	0.0821201	1.16414	0.260598	0.853568
Mod1 (turquoise)	Connectivity	Delta	ENSG00000163359.15	COL6A3	protein_coding	0.713278	1.24964	0.22785	0.789028
Mod1 (turquoise)	MAR	Delta	ENSG00000163359.15	COL6A3	protein_coding	0.0701452	0.877428	0.394605	0.984229
Mod1 (turquoise)	ClusterCoef	Delta	ENSG00000163430.9	FSTL1	protein_coding	0.0507481	0.67407	0.509415	0.909869
Mod1 (turquoise)	Connectivity	Delta	ENSG00000163430.9	FSTL1	protein_coding	0.511581	0.807939	0.429947	0.862268
Mod1 (turquoise)	MAR	Delta	ENSG00000163430.9	FSTL1	protein_coding	0.0655119	0.652505	0.524318	0.984229
Mod1 (turquoise)	ClusterCoef	Delta	ENSG00000163485.15	ADORA1	protein_coding	0.000821264	0.0226069	0.98223	0.993521
Mod1 (turquoise)	Connectivity	Delta	ENSG00000163485.15	ADORA1	protein_coding	-0.09539	-0.259263	0.798451	0.956194
Mod1 (turquoise)	MAR	Delta	ENSG00000163485.15	ADORA1	protein_coding	0.00860034	0.293756	0.77312	0.990788
Mod1 (turquoise)	ClusterCoef	Delta	ENSG00000163520.13	FBLN2	protein_coding	0.00535369	0.0755267	0.940686	0.984157
Mod1 (turquoise)	Connectivity	Delta	ENSG00000163520.13	FBLN2	protein_coding	-0.313471	-0.479133	0.637762	0.931968
Mod1 (turquoise)	MAR	Delta	ENSG00000163520.13	FBLN2	protein_coding	-0.0326911	-0.333905	0.743246	0.990788
Mod2 (blue)	ClusterCoef	Delta	ENSG00000163563.7	MNDA	protein_coding	-0.0783408	-1.07967	0.295513	0.853568
Mod2 (blue)	Connectivity	Delta	ENSG00000163563.7	MNDA	protein_coding	-0.558288	-1.05036	0.30781	0.821092
Mod2 (blue)	MAR	Delta	ENSG00000163563.7	MNDA	protein_coding	-0.0789187	-0.965078	0.350376	0.984229
Mod2 (blue)	ClusterCoef	Delta	ENSG00000163565.18	IFI16	protein_coding	-0.113423	-1.38512	0.184092	0.853568
Mod2 (blue)	Connectivity	Delta	ENSG00000163565.18	IFI16	protein_coding	-1.1768	-1.58855	0.130023	0.789028
Mod2 (blue)	MAR	Delta	ENSG00000163565.18	IFI16	protein_coding	-0.137367	-1.45071	0.168215	0.984229
Mod2 (blue)	ClusterCoef	Delta	ENSG00000163568.13	AIM2	protein_coding	-0.0869775	-1.31376	0.206547	0.853568
Mod2 (blue)	Connectivity	Delta	ENSG00000163568.13	AIM2	protein_coding	-0.578347	-1.39612	0.180098	0.789028
Mod2 (blue)	MAR	Delta	ENSG00000163568.13	AIM2	protein_coding	-0.0400203	-0.868347	0.399393	0.984229
Mod1 (turquoise)	ClusterCoef	Delta	ENSG00000163701.18	IL17RE	protein_coding	0.0190882	0.391294	0.700487	0.930787
Mod1 (turquoise)	Connectivity	Delta	ENSG00000163701.18	IL17RE	protein_coding	0.25581	0.531407	0.601802	0.919718
Mod1 (turquoise)	MAR	Delta	ENSG00000163701.18	IL17RE	protein_coding	0.063599	1.35106	0.197448	0.984229
Mod2 (blue)	ClusterCoef	Delta	ENSG00000163739.4	CXCL1	protein_coding	-0.0588254	-1.00495	0.329145	0.853568
Mod2 (blue)	Connectivity	Delta	ENSG00000163739.4	CXCL1	protein_coding	-0.783704	-1.43292	0.169464	0.789028
Mod2 (blue)	MAR	Delta	ENSG00000163739.4	CXCL1	protein_coding	-0.0773499	-1.8292	0.0880724	0.984229
Mod2 (blue)	ClusterCoef	Delta	ENSG00000163762.6	TM4SF18	protein_coding	-0.0143046	-0.230795	0.820255	0.958917
Mod2 (blue)	Connectivity	Delta	ENSG00000163762.6	TM4SF18	protein_coding	-0.273562	-0.407181	0.688801	0.950051
Mod2 (blue)	MAR	Delta	ENSG00000163762.6	TM4SF18	protein_coding	-0.0398754	-0.558534	0.585029	0.984899
Mod1 (turquoise)	ClusterCoef	Delta	ENSG00000163898.9	LIPH	protein_coding	0.0217919	0.545201	0.592764	0.921036
Mod1 (turquoise)	Connectivity	Delta	ENSG00000163898.9	LIPH	protein_coding	0.210142	0.509543	0.616723	0.921798
Mod1 (turquoise)	MAR	Delta	ENSG00000163898.9	LIPH	protein_coding	0.0459906	1.07543	0.299808	0.984229
Mod2 (blue)	ClusterCoef	Delta	ENSG00000164099.3	PRSS12	protein_coding	-0.0988278	-1.59236	0.129901	0.853568
Mod2 (blue)	Connectivity	Delta	ENSG00000164099.3	PRSS12	protein_coding	-0.912567	-1.23747	0.232223	0.789028
Mod2 (blue)	MAR	Delta	ENSG00000164099.3	PRSS12	protein_coding	-0.0583474	-0.96438	0.350714	0.984229
Mod1 (turquoise)	ClusterCoef	Delta	ENSG00000164106.7	SCRG1	protein_coding	0.0319524	0.790167	0.440417	0.909869
Mod1 (turquoise)	Connectivity	Delta	ENSG00000164106.7	SCRG1	protein_coding	0.0542993	0.133487	0.895328	0.976843
Mod1 (turquoise)	MAR	Delta	ENSG00000164106.7	SCRG1	protein_coding	0.0174241	0.558116	0.585307	0.984899
Mod1 (turquoise)	ClusterCoef	Delta	ENSG00000164176.12	EDIL3	protein_coding	0.0677321	0.955249	0.352965	0.861897
Mod1 (turquoise)	Connectivity	Delta	ENSG00000164176.12	EDIL3	protein_coding	0.257517	0.427843	0.673972	0.949774
Mod1 (turquoise)	MAR	Delta	ENSG00000164176.12	EDIL3	protein_coding	0.087107	0.969813	0.348089	0.984229
Mod1 (turquoise)	ClusterCoef	Delta	ENSG00000164265.8	SCGB3A2	protein_coding	0.061729	1.62833	0.122019	0.853568
Mod1 (turquoise)	Connectivity	Delta	ENSG00000164265.8	SCGB3A2	protein_coding	0.471457	1.17277	0.256568	0.806293
Mod1 (turquoise)	MAR	Delta	ENSG00000164265.8	SCGB3A2	protein_coding	0.0171423	0.406137	0.690591	0.990788
Mod2 (blue)	ClusterCoef	Delta	ENSG00000164308.16	ERAP2	protein_coding	-0.128647	-1.47771	0.157944	0.853568
Mod2 (blue)	Connectivity	Delta	ENSG00000164308.16	ERAP2	protein_coding	-1.61603	-1.7512	0.0973776	0.789028
Mod2 (blue)	MAR	Delta	ENSG00000164308.16	ERAP2	protein_coding	-0.0895686	-0.99864	0.334395	0.984229
Mod1 (turquoise)	ClusterCoef	Delta	ENSG00000164659.14	KIAA1324L	protein_coding	0.0282488	0.446089	0.661216	0.926812
Mod1 (turquoise)	Connectivity	Delta	ENSG00000164659.14	KIAA1324L	protein_coding	0.272878	0.493419	0.627837	0.92573
Mod1 (turquoise)	MAR	Delta	ENSG00000164659.14	KIAA1324L	protein_coding	0.0318574	0.735085	0.474047	0.984229
Mod1 (turquoise)	ClusterCoef	Delta	ENSG00000164692.17	COL1A2	protein_coding	0.0842332	1.1449	0.268265	0.853568
Mod1 (turquoise)	Connectivity	Delta	ENSG00000164692.17	COL1A2	protein_coding	0.815262	1.46338	0.161054	0.789028
Mod1 (turquoise)	MAR	Delta	ENSG00000164692.17	COL1A2	protein_coding	0.0828345	1.02852	0.320609	0.984229
Mod1 (turquoise)	ClusterCoef	Delta	ENSG00000164694.16	FNDC1	protein_coding	-0.00953361	-0.158754	0.875751	0.970607
Mod1 (turquoise)	Connectivity	Delta	ENSG00000164694.16	FNDC1	protein_coding	-0.349408	-0.636862	0.532439	0.909313
Mod1 (turquoise)	MAR	Delta	ENSG00000164694.16	FNDC1	protein_coding	-0.0213713	-0.31788	0.755122	0.990788
Mod1 (turquoise)	ClusterCoef	Delta	ENSG00000165071.14	TMEM71	protein_coding	0.0863786	1.72457	0.10291	0.853568
Mod1 (turquoise)	Connectivity	Delta	ENSG00000165071.14	TMEM71	protein_coding	1.01947	1.75688	0.0963787	0.789028
Mod1 (turquoise)	MAR	Delta	ENSG00000165071.14	TMEM71	protein_coding	0.0559954	1.20015	0.249384	0.984229
Mod2 (blue)	ClusterCoef	Delta	ENSG00000165092.12	ALDH1A1	protein_coding	-0.109368	-1.48609	0.155737	0.853568
Mod2 (blue)	Connectivity	Delta	ENSG00000165092.12	ALDH1A1	protein_coding	-1.03938	-1.41339	0.175042	0.789028
Mod2 (blue)	MAR	Delta	ENSG00000165092.12	ALDH1A1	protein_coding	-0.0790203	-0.948806	0.358314	0.984229
Mod3 (brown)	ClusterCoef	Delta	ENSG00000165140.9	FBP1	protein_coding	-0.00212922	-0.0391519	0.96923	0.990903
Mod3 (brown)	Connectivity	Delta	ENSG00000165140.9	FBP1	protein_coding	0.111051	0.150846	0.881819	0.976843
Mod3 (brown)	MAR	Delta	ENSG00000165140.9	FBP1	protein_coding	0.0547278	0.886854	0.389675	0.984229
Mod2 (blue)	ClusterCoef	Delta	ENSG00000165168.7	CYBB	protein_coding	-0.122036	-1.66504	0.114398	0.853568
Mod2 (blue)	Connectivity	Delta	ENSG00000165168.7	CYBB	protein_coding	-1.26209	-2.14112	0.0465767	0.789028
Mod2 (blue)	MAR	Delta	ENSG00000165168.7	CYBB	protein_coding	-0.156781	-1.675	0.115425	0.984229
Mod3 (brown)	ClusterCoef	Delta	ENSG00000165272.14	AQP3	protein_coding	0.0510184	1.20057	0.246534	0.853568
Mod3 (brown)	Connectivity	Delta	ENSG00000165272.14	AQP3	protein_coding	0.0313359	0.0428495	0.966305	0.98951
Mod3 (brown)	MAR	Delta	ENSG00000165272.14	AQP3	protein_coding	0.0568861	1.36996	0.191605	0.984229
Mod2 (blue)	ClusterCoef	Delta	ENSG00000165457.13	FOLR2	protein_coding	-0.112266	-1.48299	0.156551	0.853568
Mod2 (blue)	Connectivity	Delta	ENSG00000165457.13	FOLR2	protein_coding	-1.29455	-1.56716	0.13494	0.789028
Mod2 (blue)	MAR	Delta	ENSG00000165457.13	FOLR2	protein_coding	-0.109364	-1.16003	0.264838	0.984229
Mod1 (turquoise)	ClusterCoef	Delta	ENSG00000165795.21	NDRG2	protein_coding	0.03658	0.956098	0.352549	0.861897
Mod1 (turquoise)	Connectivity	Delta	ENSG00000165795.21	NDRG2	protein_coding	0.681378	1.62046	0.12297	0.789028
Mod1 (turquoise)	MAR	Delta	ENSG00000165795.21	NDRG2	protein_coding	0.0437924	1.19684	0.25063	0.984229
Mod2 (blue)	ClusterCoef	Delta	ENSG00000165949.12	IFI27	protein_coding	-0.0992013	-1.54997	0.139737	0.853568
Mod2 (blue)	Connectivity	Delta	ENSG00000165949.12	IFI27	protein_coding	-1.16811	-1.78592	0.0914104	0.789028
Mod2 (blue)	MAR	Delta	ENSG00000165949.12	IFI27	protein_coding	-0.0160364	-0.258914	0.799352	0.990788
Mod1 (turquoise)	ClusterCoef	Delta	ENSG00000166033.11	HTRA1	protein_coding	0.0760129	1.0044	0.329404	0.853568
Mod1 (turquoise)	Connectivity	Delta	ENSG00000166033.11	HTRA1	protein_coding	0.686143	1.0949	0.288369	0.816076
Mod1 (turquoise)	MAR	Delta	ENSG00000166033.11	HTRA1	protein_coding	0.111249	1.30959	0.21077	0.984229
Mod1 (turquoise)	ClusterCoef	Delta	ENSG00000166147.13	FBN1	protein_coding	0.0477652	0.64439	0.528004	0.909869
Mod1 (turquoise)	Connectivity	Delta	ENSG00000166147.13	FBN1	protein_coding	0.438037	0.660706	0.517385	0.894585
Mod1 (turquoise)	MAR	Delta	ENSG00000166147.13	FBN1	protein_coding	0.011138	0.131332	0.897323	0.995776
Mod1 (turquoise)	ClusterCoef	Delta	ENSG00000166165.12	CKB	protein_coding	0.121425	2.53803	0.0213328	0.853568
Mod1 (turquoise)	Connectivity	Delta	ENSG00000166165.12	CKB	protein_coding	1.34944	2.77436	0.0127182	0.789028
Mod1 (turquoise)	MAR	Delta	ENSG00000166165.12	CKB	protein_coding	0.0830251	2.15836	0.0481687	0.984229
Mod2 (blue)	ClusterCoef	Delta	ENSG00000166278.14	C2	protein_coding	-0.0828306	-1.23914	0.232288	0.853568
Mod2 (blue)	Connectivity	Delta	ENSG00000166278.14	C2	protein_coding	-1.05719	-1.77799	0.0927455	0.789028
Mod2 (blue)	MAR	Delta	ENSG00000166278.14	C2	protein_coding	-0.0346391	-0.480039	0.638383	0.990788
Mod2 (blue)	ClusterCoef	Delta	ENSG00000166289.5	PLEKHF1	protein_coding	-0.0399482	-0.498488	0.624589	0.926812
Mod2 (blue)	Connectivity	Delta	ENSG00000166289.5	PLEKHF1	protein_coding	-0.505379	-0.541986	0.594647	0.919718
Mod2 (blue)	MAR	Delta	ENSG00000166289.5	PLEKHF1	protein_coding	-0.0921926	-1.10457	0.287396	0.984229
Mod1 (turquoise)	ClusterCoef	Delta	ENSG00000166482.11	MFAP4	protein_coding	-0.0519944	-0.696669	0.495516	0.909869
Mod1 (turquoise)	Connectivity	Delta	ENSG00000166482.11	MFAP4	protein_coding	-0.596122	-0.866653	0.397832	0.862268
Mod1 (turquoise)	MAR	Delta	ENSG00000166482.11	MFAP4	protein_coding	-0.0890384	-1.23377	0.236976	0.984229
Mod1 (turquoise)	ClusterCoef	Delta	ENSG00000166503.8	RP11-382A20.3	protein_coding	0.0145253	0.231819	0.819472	0.958917
Mod1 (turquoise)	Connectivity	Delta	ENSG00000166503.8	RP11-382A20.3	protein_coding	0.444158	0.684513	0.502596	0.892306
Mod1 (turquoise)	MAR	Delta	ENSG00000166503.8	RP11-382A20.3	protein_coding	0.0255683	0.517971	0.612315	0.990788
Mod2 (blue)	ClusterCoef	Delta	ENSG00000166523.7	CLEC4E	protein_coding	-0.118291	-1.71404	0.104868	0.853568
Mod2 (blue)	Connectivity	Delta	ENSG00000166523.7	CLEC4E	protein_coding	-1.28429	-1.88832	0.0756368	0.789028
Mod2 (blue)	MAR	Delta	ENSG00000166523.7	CLEC4E	protein_coding	-0.0966063	-1.19892	0.249845	0.984229
Mod1 (turquoise)	ClusterCoef	Delta	ENSG00000166741.7	NNMT	protein_coding	0.0891534	1.0914	0.290466	0.853568
Mod1 (turquoise)	Connectivity	Delta	ENSG00000166741.7	NNMT	protein_coding	0.579052	0.823096	0.421503	0.862268
Mod1 (turquoise)	MAR	Delta	ENSG00000166741.7	NNMT	protein_coding	0.0613929	0.619637	0.545141	0.984899
Mod1 (turquoise)	ClusterCoef	Delta	ENSG00000166819.11	PLIN1	protein_coding	-0.0481443	-0.937737	0.361636	0.861958
Mod1 (turquoise)	Connectivity	Delta	ENSG00000166819.11	PLIN1	protein_coding	-0.331629	-0.614811	0.546573	0.911659
Mod1 (turquoise)	MAR	Delta	ENSG00000166819.11	PLIN1	protein_coding	-0.0298127	-0.543019	0.595392	0.990596
Mod1 (turquoise)	ClusterCoef	Delta	ENSG00000166825.13	ANPEP	protein_coding	0.0785192	1.31222	0.207053	0.853568
Mod1 (turquoise)	Connectivity	Delta	ENSG00000166825.13	ANPEP	protein_coding	0.540899	0.913836	0.373194	0.862268
Mod1 (turquoise)	MAR	Delta	ENSG00000166825.13	ANPEP	protein_coding	0.103113	1.82726	0.0883776	0.984229
Mod2 (blue)	ClusterCoef	Delta	ENSG00000166920.10	C15orf48	protein_coding	-0.0115076	-0.14759	0.884419	0.972213
Mod2 (blue)	Connectivity	Delta	ENSG00000166920.10	C15orf48	protein_coding	1.20954	1.49591	0.152451	0.789028
Mod2 (blue)	MAR	Delta	ENSG00000166920.10	C15orf48	protein_coding	0.0782688	0.884865	0.390712	0.984229
Mod1 (turquoise)	ClusterCoef	Delta	ENSG00000166923.10	GREM1	protein_coding	0.0205902	0.290389	0.775065	0.945483
Mod1 (turquoise)	Connectivity	Delta	ENSG00000166923.10	GREM1	protein_coding	0.0943211	0.137981	0.891827	0.976843
Mod1 (turquoise)	MAR	Delta	ENSG00000166923.10	GREM1	protein_coding	0.0229071	0.259984	0.798543	0.990788
Mod2 (blue)	ClusterCoef	Delta	ENSG00000166979.12	EVA1C	protein_coding	-0.082207	-1.1094	0.282852	0.853568
Mod2 (blue)	Connectivity	Delta	ENSG00000166979.12	EVA1C	protein_coding	-1.14196	-1.37974	0.185002	0.789028
Mod2 (blue)	MAR	Delta	ENSG00000166979.12	EVA1C	protein_coding	-0.00552278	-0.0948561	0.925732	0.995776
Mod1 (turquoise)	ClusterCoef	Delta	ENSG00000167157.10	PRRX2	protein_coding	0.0585757	1.29984	0.21117	0.853568
Mod1 (turquoise)	Connectivity	Delta	ENSG00000167157.10	PRRX2	protein_coding	0.0734669	0.1425	0.888309	0.976843
Mod1 (turquoise)	MAR	Delta	ENSG00000167157.10	PRRX2	protein_coding	-0.0237647	-0.61725	0.546671	0.984899
Mod1 (turquoise)	ClusterCoef	Delta	ENSG00000167244.18	IGF2	protein_coding	0.0387949	0.575653	0.572463	0.910496
Mod1 (turquoise)	Connectivity	Delta	ENSG00000167244.18	IGF2	protein_coding	0.828932	1.18646	0.251264	0.803716
Mod1 (turquoise)	MAR	Delta	ENSG00000167244.18	IGF2	protein_coding	0.0312904	0.461131	0.651567	0.990788
Mod2 (blue)	ClusterCoef	Delta	ENSG00000167286.9	CD3D	protein_coding	-0.00966943	-0.149713	0.88277	0.972213
Mod2 (blue)	Connectivity	Delta	ENSG00000167286.9	CD3D	protein_coding	-0.211971	-0.386255	0.703953	0.950051
Mod2 (blue)	MAR	Delta	ENSG00000167286.9	CD3D	protein_coding	-0.00349127	-0.0616458	0.951689	0.999417
Mod1 (turquoise)	ClusterCoef	Delta	ENSG00000167614.13	TTYH1	protein_coding	0.0482553	1.15121	0.265729	0.853568
Mod1 (turquoise)	Connectivity	Delta	ENSG00000167614.13	TTYH1	protein_coding	0.324367	0.822801	0.421666	0.862268
Mod1 (turquoise)	MAR	Delta	ENSG00000167614.13	TTYH1	protein_coding	0.0194797	0.540217	0.597273	0.990596
Mod1 (turquoise)	ClusterCoef	Delta	ENSG00000167617.2	CDC42EP5	protein_coding	0.0144076	0.349562	0.731001	0.934985
Mod1 (turquoise)	Connectivity	Delta	ENSG00000167617.2	CDC42EP5	protein_coding	-0.0825084	-0.192104	0.849867	0.969103
Mod1 (turquoise)	MAR	Delta	ENSG00000167617.2	CDC42EP5	protein_coding	0.00153795	0.052244	0.959049	0.999417
Mod1 (turquoise)	ClusterCoef	Delta	ENSG00000167641.10	PPP1R14A	protein_coding	0.0332847	0.68695	0.501466	0.909869
Mod1 (turquoise)	Connectivity	Delta	ENSG00000167641.10	PPP1R14A	protein_coding	0.145814	0.225222	0.82441	0.964573
Mod1 (turquoise)	MAR	Delta	ENSG00000167641.10	PPP1R14A	protein_coding	0.0359121	0.507925	0.619168	0.990788
Mod1 (turquoise)	ClusterCoef	Delta	ENSG00000167748.10	KLK1	protein_coding	0.0236872	0.601194	0.555719	0.909869
Mod1 (turquoise)	Connectivity	Delta	ENSG00000167748.10	KLK1	protein_coding	0.107473	0.23002	0.820737	0.964573
Mod1 (turquoise)	MAR	Delta	ENSG00000167748.10	KLK1	protein_coding	0.00346941	0.10208	0.920096	0.995776
Mod1 (turquoise)	ClusterCoef	Delta	ENSG00000167754.12	KLK5	protein_coding	0.0485944	0.955592	0.352797	0.861897
Mod1 (turquoise)	Connectivity	Delta	ENSG00000167754.12	KLK5	protein_coding	0.745574	1.45567	0.16315	0.789028
Mod1 (turquoise)	MAR	Delta	ENSG00000167754.12	KLK5	protein_coding	0.0486462	1.59838	0.131584	0.984229
Mod1 (turquoise)	ClusterCoef	Delta	ENSG00000167757.13	KLK11	protein_coding	0.0528151	1.3079	0.208482	0.853568
Mod1 (turquoise)	Connectivity	Delta	ENSG00000167757.13	KLK11	protein_coding	0.578477	1.375	0.186441	0.789028
Mod1 (turquoise)	MAR	Delta	ENSG00000167757.13	KLK11	protein_coding	0.0520237	1.49174	0.157268	0.984229
Mod1 (turquoise)	ClusterCoef	Delta	ENSG00000167767.13	KRT80	protein_coding	0.0830186	1.9966	0.0622968	0.853568
Mod1 (turquoise)	Connectivity	Delta	ENSG00000167767.13	KRT80	protein_coding	0.786911	1.42479	0.171768	0.789028
Mod1 (turquoise)	MAR	Delta	ENSG00000167767.13	KRT80	protein_coding	0.0714874	1.55445	0.141696	0.984229
Mod2 (blue)	ClusterCoef	Delta	ENSG00000168062.9	BATF2	protein_coding	-0.0574948	-0.922671	0.369211	0.862337
Mod2 (blue)	Connectivity	Delta	ENSG00000168062.9	BATF2	protein_coding	-0.778766	-1.51235	0.148251	0.789028
Mod2 (blue)	MAR	Delta	ENSG00000168062.9	BATF2	protein_coding	-0.051476	-0.917528	0.373923	0.984229
Mod2 (blue)	ClusterCoef	Delta	ENSG00000168077.13	SCARA3	protein_coding	-0.078237	-0.979108	0.341385	0.857391
Mod2 (blue)	Connectivity	Delta	ENSG00000168077.13	SCARA3	protein_coding	-1.33237	-1.63675	0.119498	0.789028
Mod2 (blue)	MAR	Delta	ENSG00000168077.13	SCARA3	protein_coding	-0.133331	-2.05602	0.0583071	0.984229
Mod1 (turquoise)	ClusterCoef	Delta	ENSG00000168140.4	VASN	protein_coding	-0.0154007	-0.232996	0.818573	0.958917
Mod1 (turquoise)	Connectivity	Delta	ENSG00000168140.4	VASN	protein_coding	-1.0466	-1.90234	0.073676	0.789028
Mod1 (turquoise)	MAR	Delta	ENSG00000168140.4	VASN	protein_coding	-0.0885874	-1.91682	0.0752464	0.984229
Mod1 (turquoise)	ClusterCoef	Delta	ENSG00000168309.16	FAM107A	protein_coding	0.0430705	0.95074	0.355184	0.861897
Mod1 (turquoise)	Connectivity	Delta	ENSG00000168309.16	FAM107A	protein_coding	0.0529663	0.131106	0.897183	0.976843
Mod1 (turquoise)	MAR	Delta	ENSG00000168309.16	FAM107A	protein_coding	-0.0262159	-0.830192	0.419931	0.984229
Mod2 (blue)	ClusterCoef	Delta	ENSG00000168394.10	TAP1	protein_coding	-0.0859448	-1.44963	0.165532	0.853568
Mod2 (blue)	Connectivity	Delta	ENSG00000168394.10	TAP1	protein_coding	-0.844554	-1.69404	0.107938	0.789028
Mod2 (blue)	MAR	Delta	ENSG00000168394.10	TAP1	protein_coding	-0.12384	-2.11659	0.0520922	0.984229
Mod1 (turquoise)	ClusterCoef	Delta	ENSG00000168405.14	CMAHP	unitary_pseudogene	-0.0013446	-0.0182931	0.98562	0.993521
Mod1 (turquoise)	Connectivity	Delta	ENSG00000168405.14	CMAHP	unitary_pseudogene	0.00913075	0.014026	0.988968	0.998637
Mod1 (turquoise)	MAR	Delta	ENSG00000168405.14	CMAHP	unitary_pseudogene	-0.0478722	-0.586203	0.566782	0.984899
Mod2 (blue)	ClusterCoef	Delta	ENSG00000168421.12	RHOH	protein_coding	-0.0177972	-0.267463	0.792361	0.953002
Mod2 (blue)	Connectivity	Delta	ENSG00000168421.12	RHOH	protein_coding	-0.0897955	-0.15576	0.878001	0.976843
Mod2 (blue)	MAR	Delta	ENSG00000168421.12	RHOH	protein_coding	0.0169304	0.306345	0.763711	0.990788
Mod1 (turquoise)	ClusterCoef	Delta	ENSG00000168502.17	MTCL1	protein_coding	0.0505351	1.15847	0.262839	0.853568
Mod1 (turquoise)	Connectivity	Delta	ENSG00000168502.17	MTCL1	protein_coding	0.149703	0.360014	0.723135	0.954461
Mod1 (turquoise)	MAR	Delta	ENSG00000168502.17	MTCL1	protein_coding	0.0159624	0.361815	0.722725	0.990788
Mod1 (turquoise)	ClusterCoef	Delta	ENSG00000168542.12	COL3A1	protein_coding	0.0816217	1.11256	0.281531	0.853568
Mod1 (turquoise)	Connectivity	Delta	ENSG00000168542.12	COL3A1	protein_coding	0.659837	1.04927	0.308298	0.821092
Mod1 (turquoise)	MAR	Delta	ENSG00000168542.12	COL3A1	protein_coding	0.0507764	0.61895	0.545581	0.984899
Mod1 (turquoise)	ClusterCoef	Delta	ENSG00000168615.11	ADAM9	protein_coding	-0.0194205	-0.248065	0.807084	0.953343
Mod1 (turquoise)	Connectivity	Delta	ENSG00000168615.11	ADAM9	protein_coding	-0.195407	-0.246232	0.808361	0.963362
Mod1 (turquoise)	MAR	Delta	ENSG00000168615.11	ADAM9	protein_coding	0.0266976	0.336735	0.741156	0.990788
Mod2 (blue)	ClusterCoef	Delta	ENSG00000168685.14	IL7R	protein_coding	-0.050927	-0.744875	0.466617	0.909869
Mod2 (blue)	Connectivity	Delta	ENSG00000168685.14	IL7R	protein_coding	-0.506962	-0.811673	0.427857	0.862268
Mod2 (blue)	MAR	Delta	ENSG00000168685.14	IL7R	protein_coding	-0.0260804	-0.324747	0.750025	0.990788
Mod2 (blue)	ClusterCoef	Delta	ENSG00000168961.16	LGALS9	protein_coding	-0.160342	-2.08967	0.0521392	0.853568
Mod2 (blue)	Connectivity	Delta	ENSG00000168961.16	LGALS9	protein_coding	-1.57393	-2.59036	0.0187297	0.789028
Mod2 (blue)	MAR	Delta	ENSG00000168961.16	LGALS9	protein_coding	-0.13314	-1.56951	0.138157	0.984229
Mod2 (blue)	ClusterCoef	Delta	ENSG00000169245.5	CXCL10	protein_coding	-0.0584916	-0.862494	0.400533	0.879502
Mod2 (blue)	Connectivity	Delta	ENSG00000169245.5	CXCL10	protein_coding	-0.80455	-1.6653	0.113611	0.789028
Mod2 (blue)	MAR	Delta	ENSG00000169245.5	CXCL10	protein_coding	-0.0663879	-1.08315	0.296482	0.984229
Mod2 (blue)	ClusterCoef	Delta	ENSG00000169248.12	CXCL11	protein_coding	-0.0862214	-1.37658	0.186671	0.853568
Mod2 (blue)	Connectivity	Delta	ENSG00000169248.12	CXCL11	protein_coding	-1.01695	-1.93877	0.0687913	0.789028
Mod2 (blue)	MAR	Delta	ENSG00000169248.12	CXCL11	protein_coding	-0.0936918	-1.4097	0.179783	0.984229
Mod1 (turquoise)	ClusterCoef	Delta	ENSG00000169439.11	SDC2	protein_coding	-0.0210282	-0.265411	0.793915	0.953002
Mod1 (turquoise)	Connectivity	Delta	ENSG00000169439.11	SDC2	protein_coding	-0.17358	-0.23824	0.814456	0.963609
Mod1 (turquoise)	MAR	Delta	ENSG00000169439.11	SDC2	protein_coding	-0.0137212	-0.156515	0.877792	0.991934
Mod2 (blue)	ClusterCoef	Delta	ENSG00000169442.8	CD52	protein_coding	-0.00711282	-0.104154	0.918278	0.979714
Mod2 (blue)	Connectivity	Delta	ENSG00000169442.8	CD52	protein_coding	-0.0898643	-0.136532	0.892955	0.976843
Mod2 (blue)	MAR	Delta	ENSG00000169442.8	CD52	protein_coding	0.0152533	0.193435	0.84931	0.991934
Mod1 (turquoise)	ClusterCoef	Delta	ENSG00000169515.5	CCDC8	protein_coding	0.0254595	0.441829	0.664235	0.926812
Mod1 (turquoise)	Connectivity	Delta	ENSG00000169515.5	CCDC8	protein_coding	0.151897	0.303398	0.765156	0.956194
Mod1 (turquoise)	MAR	Delta	ENSG00000169515.5	CCDC8	protein_coding	0.0507752	0.906021	0.37978	0.984229
Mod2 (blue)	ClusterCoef	Delta	ENSG00000169855.19	ROBO1	protein_coding	-0.0494668	-0.841905	0.411639	0.89103
Mod2 (blue)	Connectivity	Delta	ENSG00000169855.19	ROBO1	protein_coding	-0.199096	-0.288415	0.776409	0.956194
Mod2 (blue)	MAR	Delta	ENSG00000169855.19	ROBO1	protein_coding	-0.078048	-1.25684	0.228742	0.984229
Mod2 (blue)	ClusterCoef	Delta	ENSG00000170153.10	RNF150	protein_coding	-0.0431825	-0.575644	0.572469	0.910496
Mod2 (blue)	Connectivity	Delta	ENSG00000170153.10	RNF150	protein_coding	-0.42591	-0.556499	0.5849	0.919718
Mod2 (blue)	MAR	Delta	ENSG00000170153.10	RNF150	protein_coding	-0.0497882	-0.707081	0.490759	0.984229
Mod1 (turquoise)	ClusterCoef	Delta	ENSG00000170323.8	FABP4	protein_coding	-0.0169524	-0.300059	0.767804	0.944842
Mod1 (turquoise)	Connectivity	Delta	ENSG00000170323.8	FABP4	protein_coding	-0.380505	-0.565711	0.578756	0.919718
Mod1 (turquoise)	MAR	Delta	ENSG00000170323.8	FABP4	protein_coding	-0.0918355	-1.81993	0.0895392	0.984229
Mod1 (turquoise)	ClusterCoef	Delta	ENSG00000170382.11	LRRN2	protein_coding	0.0239386	0.505243	0.619937	0.926812
Mod1 (turquoise)	Connectivity	Delta	ENSG00000170382.11	LRRN2	protein_coding	0.289934	0.527566	0.60441	0.919718
Mod1 (turquoise)	MAR	Delta	ENSG00000170382.11	LRRN2	protein_coding	0.0483595	1.14119	0.272347	0.984229
Mod1 (turquoise)	ClusterCoef	Delta	ENSG00000170442.11	KRT86	protein_coding	0.0269266	0.543601	0.593841	0.921042
Mod1 (turquoise)	Connectivity	Delta	ENSG00000170442.11	KRT86	protein_coding	-0.41218	-0.883227	0.389059	0.862268
Mod1 (turquoise)	MAR	Delta	ENSG00000170442.11	KRT86	protein_coding	-0.0283001	-0.958456	0.353592	0.984229
Mod3 (brown)	ClusterCoef	Delta	ENSG00000170476.15	MZB1	protein_coding	0.0503616	0.942306	0.35936	0.861958
Mod3 (brown)	Connectivity	Delta	ENSG00000170476.15	MZB1	protein_coding	0.202378	0.487145	0.632187	0.929353
Mod3 (brown)	MAR	Delta	ENSG00000170476.15	MZB1	protein_coding	0.0422142	0.759434	0.4598	0.984229
Mod1 (turquoise)	ClusterCoef	Delta	ENSG00000170558.8	CDH2	protein_coding	0.00777245	0.107271	0.915842	0.979293
Mod1 (turquoise)	Connectivity	Delta	ENSG00000170558.8	CDH2	protein_coding	0.180783	0.238595	0.814185	0.963609
Mod1 (turquoise)	MAR	Delta	ENSG00000170558.8	CDH2	protein_coding	0.0450373	0.543821	0.594854	0.990596
Mod2 (blue)	ClusterCoef	Delta	ENSG00000170571.11	EMB	protein_coding	-0.0838417	-1.17153	0.257698	0.853568
Mod2 (blue)	Connectivity	Delta	ENSG00000170571.11	EMB	protein_coding	-0.0683026	-0.107238	0.915817	0.981396
Mod2 (blue)	MAR	Delta	ENSG00000170571.11	EMB	protein_coding	-0.0286215	-0.301492	0.767333	0.990788
Mod1 (turquoise)	ClusterCoef	Delta	ENSG00000170579.14	DLGAP1	protein_coding	0.0313557	0.57514	0.572802	0.910496
Mod1 (turquoise)	Connectivity	Delta	ENSG00000170579.14	DLGAP1	protein_coding	0.327197	0.692964	0.497405	0.891654
Mod1 (turquoise)	MAR	Delta	ENSG00000170579.14	DLGAP1	protein_coding	-0.0037502	-0.107179	0.916121	0.995776
Mod1 (turquoise)	ClusterCoef	Delta	ENSG00000170801.9	HTRA3	protein_coding	0.105063	1.87157	0.0787436	0.853568
Mod1 (turquoise)	Connectivity	Delta	ENSG00000170801.9	HTRA3	protein_coding	0.551374	1.06069	0.303217	0.819398
Mod1 (turquoise)	MAR	Delta	ENSG00000170801.9	HTRA3	protein_coding	0.11529	2.52103	0.0240061	0.984229
Mod1 (turquoise)	ClusterCoef	Delta	ENSG00000170873.18	MTSS1	protein_coding	0.0707136	1.17281	0.257195	0.853568
Mod1 (turquoise)	Connectivity	Delta	ENSG00000170873.18	MTSS1	protein_coding	1.29884	2.00148	0.0610558	0.789028
Mod1 (turquoise)	MAR	Delta	ENSG00000170873.18	MTSS1	protein_coding	0.124622	2.53199	0.0234969	0.984229
Mod1 (turquoise)	ClusterCoef	Delta	ENSG00000170955.9	PRKCDBP	protein_coding	0.0933351	1.47558	0.158511	0.853568
Mod1 (turquoise)	Connectivity	Delta	ENSG00000170955.9	PRKCDBP	protein_coding	0.593925	0.965596	0.347371	0.844216
Mod1 (turquoise)	MAR	Delta	ENSG00000170955.9	PRKCDBP	protein_coding	0.0521877	1.10152	0.288676	0.984229
Mod1 (turquoise)	ClusterCoef	Delta	ENSG00000171812.11	COL8A2	protein_coding	0.0989556	1.80237	0.089416	0.853568
Mod1 (turquoise)	Connectivity	Delta	ENSG00000171812.11	COL8A2	protein_coding	0.787988	1.59889	0.127701	0.789028
Mod1 (turquoise)	MAR	Delta	ENSG00000171812.11	COL8A2	protein_coding	0.121363	1.69748	0.111025	0.984229
Mod1 (turquoise)	ClusterCoef	Delta	ENSG00000172031.6	EPHX4	protein_coding	0.0406947	0.841348	0.411942	0.89103
Mod1 (turquoise)	Connectivity	Delta	ENSG00000172031.6	EPHX4	protein_coding	0.486142	0.851442	0.405998	0.862268
Mod1 (turquoise)	MAR	Delta	ENSG00000172031.6	EPHX4	protein_coding	0.0194011	0.461671	0.651189	0.990788
Mod1 (turquoise)	ClusterCoef	Delta	ENSG00000172061.8	LRRC15	protein_coding	0.0867939	1.48129	0.157001	0.853568
Mod1 (turquoise)	Connectivity	Delta	ENSG00000172061.8	LRRC15	protein_coding	0.833366	1.88257	0.0764542	0.789028
Mod1 (turquoise)	MAR	Delta	ENSG00000172061.8	LRRC15	protein_coding	0.123676	2.38224	0.0314357	0.984229
Mod2 (blue)	ClusterCoef	Delta	ENSG00000172116.21	CD8B	protein_coding	-0.0153983	-0.217198	0.830664	0.961715
Mod2 (blue)	Connectivity	Delta	ENSG00000172116.21	CD8B	protein_coding	0.36065	0.462253	0.649582	0.939293
Mod2 (blue)	MAR	Delta	ENSG00000172116.21	CD8B	protein_coding	-0.038268	-0.552051	0.589348	0.984899
Mod1 (turquoise)	ClusterCoef	Delta	ENSG00000172137.18	CALB2	protein_coding	0.00260172	0.0559905	0.956008	0.989761
Mod1 (turquoise)	Connectivity	Delta	ENSG00000172137.18	CALB2	protein_coding	-0.411487	-0.905692	0.377372	0.862268
Mod1 (turquoise)	MAR	Delta	ENSG00000172137.18	CALB2	protein_coding	-0.0248693	-0.631477	0.537588	0.984869
Mod1 (turquoise)	ClusterCoef	Delta	ENSG00000172159.15	FRMD3	protein_coding	0.0456053	1.11791	0.2793	0.853568
Mod1 (turquoise)	Connectivity	Delta	ENSG00000172159.15	FRMD3	protein_coding	0.244351	0.598589	0.557099	0.911785
Mod1 (turquoise)	MAR	Delta	ENSG00000172159.15	FRMD3	protein_coding	0.0473267	1.22819	0.239001	0.984229
Mod1 (turquoise)	ClusterCoef	Delta	ENSG00000172197.10	MBOAT1	protein_coding	0.0575546	1.46338	0.161779	0.853568
Mod1 (turquoise)	Connectivity	Delta	ENSG00000172197.10	MBOAT1	protein_coding	0.446209	1.01422	0.324264	0.824941
Mod1 (turquoise)	MAR	Delta	ENSG00000172197.10	MBOAT1	protein_coding	0.0396561	0.895151	0.385371	0.984229
Mod1 (turquoise)	ClusterCoef	Delta	ENSG00000172201.10	ID4	protein_coding	0.0224429	0.552875	0.587614	0.917388
Mod1 (turquoise)	Connectivity	Delta	ENSG00000172201.10	ID4	protein_coding	-0.0165057	-0.0340511	0.973221	0.990366
Mod1 (turquoise)	MAR	Delta	ENSG00000172201.10	ID4	protein_coding	0.0506373	0.791879	0.441234	0.984229
Mod2 (blue)	ClusterCoef	Delta	ENSG00000172215.5	CXCR6	protein_coding	-0.0916417	-1.51292	0.148842	0.853568
Mod2 (blue)	Connectivity	Delta	ENSG00000172215.5	CXCR6	protein_coding	-0.888168	-1.77751	0.0928259	0.789028
Mod2 (blue)	MAR	Delta	ENSG00000172215.5	CXCR6	protein_coding	-0.0869298	-1.45166	0.167955	0.984229
Mod1 (turquoise)	ClusterCoef	Delta	ENSG00000172236.16	TPSAB1	protein_coding	-0.0317502	-0.553222	0.587382	0.917388
Mod1 (turquoise)	Connectivity	Delta	ENSG00000172236.16	TPSAB1	protein_coding	-0.780088	-1.49833	0.151828	0.789028
Mod1 (turquoise)	MAR	Delta	ENSG00000172236.16	TPSAB1	protein_coding	-0.030752	-0.798648	0.437421	0.984229
Mod2 (blue)	ClusterCoef	Delta	ENSG00000172243.17	CLEC7A	protein_coding	-0.124042	-1.78229	0.0927413	0.853568
Mod2 (blue)	Connectivity	Delta	ENSG00000172243.17	CLEC7A	protein_coding	-1.33109	-1.93856	0.0688189	0.789028
Mod2 (blue)	MAR	Delta	ENSG00000172243.17	CLEC7A	protein_coding	-0.124632	-1.66467	0.117498	0.984229
Mod2 (blue)	ClusterCoef	Delta	ENSG00000172543.7	CTSW	protein_coding	-0.0364807	-0.635516	0.533634	0.909869
Mod2 (blue)	Connectivity	Delta	ENSG00000172543.7	CTSW	protein_coding	-0.554271	-0.999099	0.331331	0.832182
Mod2 (blue)	MAR	Delta	ENSG00000172543.7	CTSW	protein_coding	-0.0732396	-1.27577	0.222158	0.984229
Mod3 (brown)	ClusterCoef	Delta	ENSG00000172724.11	CCL19	protein_coding	-0.030976	-0.585282	0.56612	0.909869
Mod3 (brown)	Connectivity	Delta	ENSG00000172724.11	CCL19	protein_coding	-0.0929352	-0.144854	0.886477	0.976843
Mod3 (brown)	MAR	Delta	ENSG00000172724.11	CCL19	protein_coding	-0.00882931	-0.149194	0.883462	0.991934
Mod2 (blue)	ClusterCoef	Delta	ENSG00000173193.13	PARP14	protein_coding	-0.0922396	-1.36299	0.190835	0.853568
Mod2 (blue)	Connectivity	Delta	ENSG00000173193.13	PARP14	protein_coding	-0.943404	-1.65868	0.114954	0.789028
Mod2 (blue)	MAR	Delta	ENSG00000173193.13	PARP14	protein_coding	-0.129081	-1.71609	0.107492	0.984229
Mod2 (blue)	ClusterCoef	Delta	ENSG00000173369.15	C1QB	protein_coding	-0.136855	-1.8056	0.08889	0.853568
Mod2 (blue)	Connectivity	Delta	ENSG00000173369.15	C1QB	protein_coding	-1.46906	-2.48365	0.0233665	0.789028
Mod2 (blue)	MAR	Delta	ENSG00000173369.15	C1QB	protein_coding	-0.145731	-1.66787	0.116854	0.984229
Mod2 (blue)	ClusterCoef	Delta	ENSG00000173372.16	C1QA	protein_coding	-0.156855	-2.08244	0.0528704	0.853568
Mod2 (blue)	Connectivity	Delta	ENSG00000173372.16	C1QA	protein_coding	-1.77365	-2.8197	0.0115501	0.789028
Mod2 (blue)	MAR	Delta	ENSG00000173372.16	C1QA	protein_coding	-0.186467	-2.15059	0.0488766	0.984229
Mod2 (blue)	ClusterCoef	Delta	ENSG00000173391.8	OLR1	protein_coding	-0.102806	-1.41891	0.174172	0.853568
Mod2 (blue)	Connectivity	Delta	ENSG00000173391.8	OLR1	protein_coding	-1.03866	-1.48877	0.154306	0.789028
Mod2 (blue)	MAR	Delta	ENSG00000173391.8	OLR1	protein_coding	-0.0259131	-0.343522	0.736151	0.990788
Mod2 (blue)	ClusterCoef	Delta	ENSG00000173432.10	SAA1	protein_coding	-0.0585189	-0.753514	0.461548	0.909869
Mod2 (blue)	Connectivity	Delta	ENSG00000173432.10	SAA1	protein_coding	-0.0960171	-0.129727	0.898258	0.976843
Mod2 (blue)	MAR	Delta	ENSG00000173432.10	SAA1	protein_coding	0.00363433	0.042792	0.966453	0.999417
Mod1 (turquoise)	ClusterCoef	Delta	ENSG00000173546.7	CSPG4	protein_coding	8.32367e-05	0.00140828	0.998893	0.998893
Mod1 (turquoise)	Connectivity	Delta	ENSG00000173546.7	CSPG4	protein_coding	-0.0307296	-0.0452956	0.964383	0.98951
Mod1 (turquoise)	MAR	Delta	ENSG00000173546.7	CSPG4	protein_coding	0.0362999	0.656959	0.521531	0.984229
Mod1 (turquoise)	ClusterCoef	Delta	ENSG00000173698.17	ADGRG2	protein_coding	0.0791858	1.41454	0.175428	0.853568
Mod1 (turquoise)	Connectivity	Delta	ENSG00000173698.17	ADGRG2	protein_coding	0.593805	1.23076	0.234663	0.789028
Mod1 (turquoise)	MAR	Delta	ENSG00000173698.17	ADGRG2	protein_coding	0.0802938	1.60599	0.129896	0.984229
Mod2 (blue)	ClusterCoef	Delta	ENSG00000173762.7	CD7	protein_coding	-0.0153465	-0.238709	0.814212	0.955264
Mod2 (blue)	Connectivity	Delta	ENSG00000173762.7	CD7	protein_coding	0.221953	0.370858	0.715184	0.951671
Mod2 (blue)	MAR	Delta	ENSG00000173762.7	CD7	protein_coding	0.0212045	0.392289	0.700568	0.990788
Mod1 (turquoise)	ClusterCoef	Delta	ENSG00000173918.14	C1QTNF1	protein_coding	-0.0364144	-0.510281	0.616478	0.926812
Mod1 (turquoise)	Connectivity	Delta	ENSG00000173918.14	C1QTNF1	protein_coding	-0.864407	-1.06953	0.299328	0.819398
Mod1 (turquoise)	MAR	Delta	ENSG00000173918.14	C1QTNF1	protein_coding	-0.0859847	-1.04615	0.312671	0.984229
Mod1 (turquoise)	ClusterCoef	Delta	ENSG00000174028.6	FAM3C2	processed_pseudogene	-0.0480577	-0.726183	0.4777	0.909869
Mod1 (turquoise)	Connectivity	Delta	ENSG00000174028.6	FAM3C2	processed_pseudogene	-0.55952	-0.954963	0.352573	0.847487
Mod1 (turquoise)	MAR	Delta	ENSG00000174028.6	FAM3C2	processed_pseudogene	-0.0221564	-0.410941	0.687143	0.990788
Mod1 (turquoise)	ClusterCoef	Delta	ENSG00000174307.6	PHLDA3	protein_coding	0.0345485	0.490999	0.629765	0.926812
Mod1 (turquoise)	Connectivity	Delta	ENSG00000174307.6	PHLDA3	protein_coding	-0.181417	-0.285596	0.778532	0.956194
Mod1 (turquoise)	MAR	Delta	ENSG00000174307.6	PHLDA3	protein_coding	-0.0191438	-0.309746	0.761175	0.990788
Mod1 (turquoise)	ClusterCoef	Delta	ENSG00000174348.13	PODN	protein_coding	0.0733837	1.10508	0.284664	0.853568
Mod1 (turquoise)	Connectivity	Delta	ENSG00000174348.13	PODN	protein_coding	0.745019	1.22362	0.237278	0.789028
Mod1 (turquoise)	MAR	Delta	ENSG00000174348.13	PODN	protein_coding	0.0691278	0.826796	0.421792	0.984229
Mod1 (turquoise)	ClusterCoef	Delta	ENSG00000175318.11	GRAMD2	protein_coding	-0.0146948	-0.264832	0.794353	0.953002
Mod1 (turquoise)	Connectivity	Delta	ENSG00000175318.11	GRAMD2	protein_coding	-0.555212	-0.984344	0.33833	0.841114
Mod1 (turquoise)	MAR	Delta	ENSG00000175318.11	GRAMD2	protein_coding	-0.024778	-0.584116	0.568147	0.984899
Mod1 (turquoise)	ClusterCoef	Delta	ENSG00000175445.14	LPL	protein_coding	0.0764019	1.51066	0.149412	0.853568
Mod1 (turquoise)	Connectivity	Delta	ENSG00000175445.14	LPL	protein_coding	0.741167	1.25749	0.225061	0.789028
Mod1 (turquoise)	MAR	Delta	ENSG00000175445.14	LPL	protein_coding	0.0332147	0.580477	0.570533	0.984899
Mod1 (turquoise)	ClusterCoef	Delta	ENSG00000175899.14	A2M	protein_coding	0.0332925	0.586087	0.565591	0.909869
Mod1 (turquoise)	Connectivity	Delta	ENSG00000175899.14	A2M	protein_coding	0.0233038	0.0364032	0.971372	0.98951
Mod1 (turquoise)	MAR	Delta	ENSG00000175899.14	A2M	protein_coding	0.021053	0.357848	0.725629	0.990788
Mod1 (turquoise)	ClusterCoef	Delta	ENSG00000176641.10	RNF152	protein_coding	0.00360181	0.0737668	0.942065	0.984157
Mod1 (turquoise)	Connectivity	Delta	ENSG00000176641.10	RNF152	protein_coding	-0.119033	-0.263958	0.794888	0.956194
Mod1 (turquoise)	MAR	Delta	ENSG00000176641.10	RNF152	protein_coding	-0.0263306	-0.786758	0.444132	0.984229
Mod1 (turquoise)	ClusterCoef	Delta	ENSG00000176692.5	FOXC2	protein_coding	0.0977151	1.79352	0.0908672	0.853568
Mod1 (turquoise)	Connectivity	Delta	ENSG00000176692.5	FOXC2	protein_coding	0.515708	1.09972	0.286319	0.814973
Mod1 (turquoise)	MAR	Delta	ENSG00000176692.5	FOXC2	protein_coding	0.0468845	1.47794	0.160882	0.984229
Mod2 (blue)	ClusterCoef	Delta	ENSG00000176907.4	C8orf4	protein_coding	-0.044273	-0.738117	0.470606	0.909869
Mod2 (blue)	Connectivity	Delta	ENSG00000176907.4	C8orf4	protein_coding	-0.304371	-0.503046	0.62119	0.921879
Mod2 (blue)	MAR	Delta	ENSG00000176907.4	C8orf4	protein_coding	-0.0187184	-0.501724	0.623417	0.990788
Mod1 (turquoise)	ClusterCoef	Delta	ENSG00000176971.3	FIBIN	protein_coding	0.0332078	0.441346	0.664577	0.926812
Mod1 (turquoise)	Connectivity	Delta	ENSG00000176971.3	FIBIN	protein_coding	0.339927	0.491821	0.628944	0.925971
Mod1 (turquoise)	MAR	Delta	ENSG00000176971.3	FIBIN	protein_coding	0.0306929	0.470511	0.645011	0.990788
Mod2 (blue)	ClusterCoef	Delta	ENSG00000177409.11	SAMD9L	protein_coding	-0.0994558	-1.56349	0.136535	0.853568
Mod2 (blue)	Connectivity	Delta	ENSG00000177409.11	SAMD9L	protein_coding	-0.602648	-1.22134	0.238121	0.789028
Mod2 (blue)	MAR	Delta	ENSG00000177409.11	SAMD9L	protein_coding	-0.0967321	-1.35581	0.195965	0.984229
Mod1 (turquoise)	ClusterCoef	Delta	ENSG00000178222.12	RNF212	protein_coding	0.0347226	0.922236	0.369431	0.862337
Mod1 (turquoise)	Connectivity	Delta	ENSG00000178222.12	RNF212	protein_coding	0.273238	0.76609	0.453809	0.865975
Mod1 (turquoise)	MAR	Delta	ENSG00000178222.12	RNF212	protein_coding	-0.0161244	-0.524656	0.607776	0.990788
Mod1 (turquoise)	ClusterCoef	Delta	ENSG00000178826.10	TMEM139	protein_coding	0.0501332	1.3408	0.197794	0.853568
Mod1 (turquoise)	Connectivity	Delta	ENSG00000178826.10	TMEM139	protein_coding	0.508346	1.31591	0.205144	0.789028
Mod1 (turquoise)	MAR	Delta	ENSG00000178826.10	TMEM139	protein_coding	0.0429472	1.44267	0.170432	0.984229
Mod1 (turquoise)	ClusterCoef	Delta	ENSG00000178882.14	FAM101A	protein_coding	-0.0074208	-0.136337	0.893172	0.973841
Mod1 (turquoise)	Connectivity	Delta	ENSG00000178882.14	FAM101A	protein_coding	-0.417227	-0.698864	0.4938	0.890706
Mod1 (turquoise)	MAR	Delta	ENSG00000178882.14	FAM101A	protein_coding	-0.0107839	-0.322052	0.752024	0.990788
Mod2 (blue)	ClusterCoef	Delta	ENSG00000179144.4	GIMAP7	protein_coding	-0.0641377	-0.963639	0.348863	0.861897
Mod2 (blue)	Connectivity	Delta	ENSG00000179144.4	GIMAP7	protein_coding	-0.653173	-1.23277	0.233928	0.789028
Mod2 (blue)	MAR	Delta	ENSG00000179144.4	GIMAP7	protein_coding	-0.0598283	-0.822829	0.423973	0.984229
Mod2 (blue)	ClusterCoef	Delta	ENSG00000179344.16	HLA-DQB1	protein_coding	-0.0705402	-1.16425	0.260553	0.853568
Mod2 (blue)	Connectivity	Delta	ENSG00000179344.16	HLA-DQB1	protein_coding	-1.10687	-2.12365	0.048199	0.789028
Mod2 (blue)	MAR	Delta	ENSG00000179344.16	HLA-DQB1	protein_coding	-0.0969191	-1.3658	0.192879	0.984229
Mod2 (blue)	ClusterCoef	Delta	ENSG00000179583.17	CIITA	protein_coding	-0.0611401	-0.979501	0.341197	0.857391
Mod2 (blue)	Connectivity	Delta	ENSG00000179583.17	CIITA	protein_coding	-0.623409	-1.36388	0.189852	0.789028
Mod2 (blue)	MAR	Delta	ENSG00000179583.17	CIITA	protein_coding	-0.0547909	-0.882914	0.391731	0.984229
Mod2 (blue)	ClusterCoef	Delta	ENSG00000179750.15	APOBEC3B	protein_coding	0.0311734	0.5637	0.580389	0.910496
Mod2 (blue)	Connectivity	Delta	ENSG00000179750.15	APOBEC3B	protein_coding	0.166262	0.286733	0.777676	0.956194
Mod2 (blue)	MAR	Delta	ENSG00000179750.15	APOBEC3B	protein_coding	-0.0300013	-0.681	0.506636	0.984229
Mod1 (turquoise)	ClusterCoef	Delta	ENSG00000180543.4	TSPYL5	protein_coding	0.054386	1.30559	0.209251	0.853568
Mod1 (turquoise)	Connectivity	Delta	ENSG00000180543.4	TSPYL5	protein_coding	0.354608	0.763245	0.45546	0.865975
Mod1 (turquoise)	MAR	Delta	ENSG00000180543.4	TSPYL5	protein_coding	0.068298	1.447	0.169235	0.984229
Mod2 (blue)	ClusterCoef	Delta	ENSG00000180596.7	HIST1H2BC	protein_coding	0.0409867	0.629488	0.537478	0.909869
Mod2 (blue)	Connectivity	Delta	ENSG00000180596.7	HIST1H2BC	protein_coding	1.221	1.57938	0.132112	0.789028
Mod2 (blue)	MAR	Delta	ENSG00000180596.7	HIST1H2BC	protein_coding	0.00885388	0.167619	0.869205	0.991934
Mod2 (blue)	ClusterCoef	Delta	ENSG00000180644.6	PRF1	protein_coding	-0.0484861	-0.71293	0.485652	0.909869
Mod2 (blue)	Connectivity	Delta	ENSG00000180644.6	PRF1	protein_coding	-0.0974286	-0.159314	0.875242	0.976843
Mod2 (blue)	MAR	Delta	ENSG00000180644.6	PRF1	protein_coding	-0.0350557	-0.581853	0.56963	0.984899
Mod1 (turquoise)	ClusterCoef	Delta	ENSG00000181092.9	ADIPOQ	protein_coding	0.00572146	0.147029	0.884855	0.972213
Mod1 (turquoise)	Connectivity	Delta	ENSG00000181092.9	ADIPOQ	protein_coding	-0.163309	-0.425605	0.675572	0.949774
Mod1 (turquoise)	MAR	Delta	ENSG00000181092.9	ADIPOQ	protein_coding	-0.0533804	-1.44447	0.169935	0.984229
Mod2 (blue)	ClusterCoef	Delta	ENSG00000181143.15	MUC16	protein_coding	0.0431056	0.792821	0.43891	0.909869
Mod2 (blue)	Connectivity	Delta	ENSG00000181143.15	MUC16	protein_coding	0.163646	0.306483	0.762845	0.956194
Mod2 (blue)	MAR	Delta	ENSG00000181143.15	MUC16	protein_coding	0.016076	0.467603	0.647041	0.990788
Mod2 (blue)	ClusterCoef	Delta	ENSG00000181374.7	CCL13	protein_coding	-0.0945845	-1.47631	0.158318	0.853568
Mod2 (blue)	Connectivity	Delta	ENSG00000181374.7	CCL13	protein_coding	-0.515549	-0.808345	0.429719	0.862268
Mod2 (blue)	MAR	Delta	ENSG00000181374.7	CCL13	protein_coding	-0.0723541	-1.19723	0.250484	0.984229
Mod2 (blue)	ClusterCoef	Delta	ENSG00000181617.5	FDCSP	protein_coding	-0.0383168	-0.610085	0.549951	0.909869
Mod2 (blue)	Connectivity	Delta	ENSG00000181617.5	FDCSP	protein_coding	-0.0503584	-0.0805242	0.936732	0.981719
Mod2 (blue)	MAR	Delta	ENSG00000181617.5	FDCSP	protein_coding	-0.00444412	-0.11353	0.911172	0.995776
Mod2 (blue)	ClusterCoef	Delta	ENSG00000181847.11	TIGIT	protein_coding	-0.0247727	-0.412387	0.685258	0.926812
Mod2 (blue)	Connectivity	Delta	ENSG00000181847.11	TIGIT	protein_coding	-0.27233	-0.516141	0.612201	0.919718
Mod2 (blue)	MAR	Delta	ENSG00000181847.11	TIGIT	protein_coding	-0.00458237	-0.0730887	0.942737	0.998224
Mod1 (turquoise)	ClusterCoef	Delta	ENSG00000182013.17	PNMAL1	protein_coding	0.0929418	1.96205	0.0665018	0.853568
Mod1 (turquoise)	Connectivity	Delta	ENSG00000182013.17	PNMAL1	protein_coding	1.0797	2.13719	0.0469375	0.789028
Mod1 (turquoise)	MAR	Delta	ENSG00000182013.17	PNMAL1	protein_coding	0.058395	1.29902	0.214278	0.984229
Mod1 (turquoise)	ClusterCoef	Delta	ENSG00000182185.18	RAD51B	protein_coding	0.0829545	1.38891	0.182958	0.853568
Mod1 (turquoise)	Connectivity	Delta	ENSG00000182185.18	RAD51B	protein_coding	0.712404	1.02502	0.319283	0.824941
Mod1 (turquoise)	MAR	Delta	ENSG00000182185.18	RAD51B	protein_coding	0.0771028	1.18553	0.254932	0.984229
Mod1 (turquoise)	ClusterCoef	Delta	ENSG00000182253.14	SYNM	protein_coding	0.00710014	0.154915	0.87873	0.970655
Mod1 (turquoise)	Connectivity	Delta	ENSG00000182253.14	SYNM	protein_coding	-0.086718	-0.182106	0.857587	0.969103
Mod1 (turquoise)	MAR	Delta	ENSG00000182253.14	SYNM	protein_coding	0.0420641	1.24176	0.234096	0.984229
Mod2 (blue)	ClusterCoef	Delta	ENSG00000182326.14	C1S	protein_coding	-0.0854111	-1.1008	0.286472	0.853568
Mod2 (blue)	Connectivity	Delta	ENSG00000182326.14	C1S	protein_coding	-1.13835	-1.71417	0.104112	0.789028
Mod2 (blue)	MAR	Delta	ENSG00000182326.14	C1S	protein_coding	-0.0514872	-0.576549	0.573114	0.984899
Mod1 (turquoise)	ClusterCoef	Delta	ENSG00000182492.15	BGN	protein_coding	0.0583376	0.824004	0.421456	0.899101
Mod1 (turquoise)	Connectivity	Delta	ENSG00000182492.15	BGN	protein_coding	0.119489	0.167826	0.86864	0.975978
Mod1 (turquoise)	MAR	Delta	ENSG00000182492.15	BGN	protein_coding	0.0727809	0.738215	0.4722	0.984229
Mod1 (turquoise)	ClusterCoef	Delta	ENSG00000182580.2	EPHB3	protein_coding	0.0106934	0.269468	0.790844	0.952894
Mod1 (turquoise)	Connectivity	Delta	ENSG00000182580.2	EPHB3	protein_coding	-0.521368	-1.00963	0.326396	0.828218
Mod1 (turquoise)	MAR	Delta	ENSG00000182580.2	EPHB3	protein_coding	0.0341507	0.879729	0.393398	0.984229
Mod1 (turquoise)	ClusterCoef	Delta	ENSG00000182600.9	C2orf82	protein_coding	0.0701515	1.62708	0.122286	0.853568
Mod1 (turquoise)	Connectivity	Delta	ENSG00000182600.9	C2orf82	protein_coding	0.434756	1.09261	0.289345	0.816484
Mod1 (turquoise)	MAR	Delta	ENSG00000182600.9	C2orf82	protein_coding	0.0428445	1.01177	0.328287	0.984229
Mod1 (turquoise)	ClusterCoef	Delta	ENSG00000182621.16	PLCB1	protein_coding	0.0189055	0.428482	0.673731	0.926812
Mod1 (turquoise)	Connectivity	Delta	ENSG00000182621.16	PLCB1	protein_coding	0.176602	0.388662	0.702203	0.950051
Mod1 (turquoise)	MAR	Delta	ENSG00000182621.16	PLCB1	protein_coding	0.0086251	0.189009	0.852714	0.991934
Mod1 (turquoise)	ClusterCoef	Delta	ENSG00000182795.12	C1orf116	protein_coding	0.0602806	1.39813	0.180218	0.853568
Mod1 (turquoise)	Connectivity	Delta	ENSG00000182795.12	C1orf116	protein_coding	0.682799	1.2599	0.22421	0.789028
Mod1 (turquoise)	MAR	Delta	ENSG00000182795.12	C1orf116	protein_coding	0.0613383	1.38776	0.186233	0.984229
Mod1 (turquoise)	ClusterCoef	Delta	ENSG00000183018.8	SPNS2	protein_coding	-0.0156548	-0.301097	0.767027	0.944842
Mod1 (turquoise)	Connectivity	Delta	ENSG00000183018.8	SPNS2	protein_coding	-0.713236	-1.37781	0.185588	0.789028
Mod1 (turquoise)	MAR	Delta	ENSG00000183018.8	SPNS2	protein_coding	-0.0318948	-0.828917	0.42063	0.984229
Mod1 (turquoise)	ClusterCoef	Delta	ENSG00000183087.14	GAS6	protein_coding	0.0521469	0.616899	0.545553	0.909869
Mod1 (turquoise)	Connectivity	Delta	ENSG00000183087.14	GAS6	protein_coding	0.722523	0.898747	0.380959	0.862268
Mod1 (turquoise)	MAR	Delta	ENSG00000183087.14	GAS6	protein_coding	0.0476071	0.45325	0.657098	0.990788
Mod1 (turquoise)	ClusterCoef	Delta	ENSG00000183160.8	TMEM119	protein_coding	0.0237357	0.381592	0.707537	0.930787
Mod1 (turquoise)	Connectivity	Delta	ENSG00000183160.8	TMEM119	protein_coding	0.311065	0.60522	0.552783	0.911785
Mod1 (turquoise)	MAR	Delta	ENSG00000183160.8	TMEM119	protein_coding	0.05393	0.799951	0.43669	0.984229
Mod2 (blue)	ClusterCoef	Delta	ENSG00000183486.12	MX2	protein_coding	-0.119391	-1.40396	0.178504	0.853568
Mod2 (blue)	Connectivity	Delta	ENSG00000183486.12	MX2	protein_coding	-1.69325	-2.20632	0.0409549	0.789028
Mod2 (blue)	MAR	Delta	ENSG00000183486.12	MX2	protein_coding	-0.122043	-1.31835	0.207897	0.984229
Mod3 (brown)	ClusterCoef	Delta	ENSG00000183508.4	FAM46C	protein_coding	0.0335196	0.577013	0.571565	0.910496
Mod3 (brown)	Connectivity	Delta	ENSG00000183508.4	FAM46C	protein_coding	0.183385	0.341051	0.737116	0.956194
Mod3 (brown)	MAR	Delta	ENSG00000183508.4	FAM46C	protein_coding	0.0138851	0.216735	0.831444	0.990871
Mod1 (turquoise)	ClusterCoef	Delta	ENSG00000183853.17	KIRREL	protein_coding	0.0929509	1.4944	0.153575	0.853568
Mod1 (turquoise)	Connectivity	Delta	ENSG00000183853.17	KIRREL	protein_coding	0.915957	1.31401	0.20577	0.789028
Mod1 (turquoise)	MAR	Delta	ENSG00000183853.17	KIRREL	protein_coding	0.113172	1.57591	0.136675	0.984229
Mod1 (turquoise)	ClusterCoef	Delta	ENSG00000184254.16	ALDH1A3	protein_coding	0.0541009	1.17883	0.254856	0.853568
Mod1 (turquoise)	Connectivity	Delta	ENSG00000184254.16	ALDH1A3	protein_coding	0.460328	0.868469	0.396865	0.862268
Mod1 (turquoise)	MAR	Delta	ENSG00000184254.16	ALDH1A3	protein_coding	0.085111	1.65151	0.120187	0.984229
Mod2 (blue)	ClusterCoef	Delta	ENSG00000184371.13	CSF1	protein_coding	-0.0501466	-0.781858	0.445153	0.909869
Mod2 (blue)	Connectivity	Delta	ENSG00000184371.13	CSF1	protein_coding	-0.532661	-0.963779	0.348256	0.844216
Mod2 (blue)	MAR	Delta	ENSG00000184371.13	CSF1	protein_coding	-0.0227743	-0.338272	0.740021	0.990788
Mod1 (turquoise)	ClusterCoef	Delta	ENSG00000184454.6	NCMAP	protein_coding	0.0623444	1.56308	0.13663	0.853568
Mod1 (turquoise)	Connectivity	Delta	ENSG00000184454.6	NCMAP	protein_coding	0.350661	0.894286	0.383275	0.862268
Mod1 (turquoise)	MAR	Delta	ENSG00000184454.6	NCMAP	protein_coding	3.26117e-05	0.00104785	0.999178	0.999417
Mod1 (turquoise)	ClusterCoef	Delta	ENSG00000184500.14	PROS1	protein_coding	0.002936	0.0386456	0.969627	0.990903
Mod1 (turquoise)	Connectivity	Delta	ENSG00000184500.14	PROS1	protein_coding	-0.273532	-0.376877	0.710785	0.950942
Mod1 (turquoise)	MAR	Delta	ENSG00000184500.14	PROS1	protein_coding	-0.0231972	-0.279242	0.784015	0.990788
Mod2 (blue)	ClusterCoef	Delta	ENSG00000185201.16	IFITM2	protein_coding	-0.0954179	-1.03183	0.316744	0.853568
Mod2 (blue)	Connectivity	Delta	ENSG00000185201.16	IFITM2	protein_coding	-1.3621	-1.37004	0.187957	0.789028
Mod2 (blue)	MAR	Delta	ENSG00000185201.16	IFITM2	protein_coding	-0.0690798	-0.791088	0.441681	0.984229
Mod2 (blue)	ClusterCoef	Delta	ENSG00000185215.8	TNFAIP2	protein_coding	-0.0839984	-1.14724	0.267321	0.853568
Mod2 (blue)	Connectivity	Delta	ENSG00000185215.8	TNFAIP2	protein_coding	-1.0143	-1.46725	0.160008	0.789028
Mod2 (blue)	MAR	Delta	ENSG00000185215.8	TNFAIP2	protein_coding	-0.10433	-1.45834	0.166133	0.984229
Mod1 (turquoise)	ClusterCoef	Delta	ENSG00000185290.3	NUPR1L	protein_coding	0.0211467	0.589362	0.563443	0.909869
Mod1 (turquoise)	Connectivity	Delta	ENSG00000185290.3	NUPR1L	protein_coding	-0.493572	-1.11986	0.277872	0.812113
Mod1 (turquoise)	MAR	Delta	ENSG00000185290.3	NUPR1L	protein_coding	-0.0354566	-1.03544	0.317478	0.984229
Mod1 (turquoise)	ClusterCoef	Delta	ENSG00000185437.13	SH3BGR	protein_coding	0.072108	1.39603	0.180839	0.853568
Mod1 (turquoise)	Connectivity	Delta	ENSG00000185437.13	SH3BGR	protein_coding	0.0745451	0.17265	0.864903	0.973281
Mod1 (turquoise)	MAR	Delta	ENSG00000185437.13	SH3BGR	protein_coding	0.00322048	0.109255	0.914503	0.995776
Mod2 (blue)	ClusterCoef	Delta	ENSG00000185507.19	IRF7	protein_coding	-0.0951789	-1.31664	0.205599	0.853568
Mod2 (blue)	Connectivity	Delta	ENSG00000185507.19	IRF7	protein_coding	-1.21154	-1.79535	0.0898471	0.789028
Mod2 (blue)	MAR	Delta	ENSG00000185507.19	IRF7	protein_coding	-0.0273147	-0.346337	0.734079	0.990788
Mod1 (turquoise)	ClusterCoef	Delta	ENSG00000185567.6	AHNAK2	protein_coding	0.0133031	0.168721	0.868026	0.969505
Mod1 (turquoise)	Connectivity	Delta	ENSG00000185567.6	AHNAK2	protein_coding	-0.243931	-0.324149	0.749658	0.956194
Mod1 (turquoise)	MAR	Delta	ENSG00000185567.6	AHNAK2	protein_coding	0.0110449	0.144892	0.886797	0.991934
Mod1 (turquoise)	ClusterCoef	Delta	ENSG00000185634.11	SHC4	protein_coding	0.0717442	1.88025	0.0774872	0.853568
Mod1 (turquoise)	Connectivity	Delta	ENSG00000185634.11	SHC4	protein_coding	0.743376	1.67349	0.11197	0.789028
Mod1 (turquoise)	MAR	Delta	ENSG00000185634.11	SHC4	protein_coding	0.0520084	1.33174	0.203567	0.984229
Mod1 (turquoise)	ClusterCoef	Delta	ENSG00000185697.16	MYBL1	protein_coding	0.0464883	1.08017	0.295295	0.853568
Mod1 (turquoise)	Connectivity	Delta	ENSG00000185697.16	MYBL1	protein_coding	0.369706	0.705605	0.489699	0.88892
Mod1 (turquoise)	MAR	Delta	ENSG00000185697.16	MYBL1	protein_coding	-0.0117514	-0.227535	0.823195	0.990788
Mod2 (blue)	ClusterCoef	Delta	ENSG00000185745.9	IFIT1	protein_coding	-0.0256202	-0.397739	0.69582	0.929647
Mod2 (blue)	Connectivity	Delta	ENSG00000185745.9	IFIT1	protein_coding	-0.27622	-0.421739	0.678339	0.950051
Mod2 (blue)	MAR	Delta	ENSG00000185745.9	IFIT1	protein_coding	-0.0402281	-0.540078	0.597367	0.990596
Mod2 (blue)	ClusterCoef	Delta	ENSG00000185862.6	EVI2B	protein_coding	-0.0791859	-1.17317	0.257055	0.853568
Mod2 (blue)	Connectivity	Delta	ENSG00000185862.6	EVI2B	protein_coding	-0.625846	-1.12548	0.27555	0.80773
Mod2 (blue)	MAR	Delta	ENSG00000185862.6	EVI2B	protein_coding	-0.0767026	-1.0996	0.289483	0.984229
Mod2 (blue)	ClusterCoef	Delta	ENSG00000185885.15	IFITM1	protein_coding	-0.0751156	-1.1685	0.258881	0.853568
Mod2 (blue)	Connectivity	Delta	ENSG00000185885.15	IFITM1	protein_coding	-1.04453	-1.70189	0.106432	0.789028
Mod2 (blue)	MAR	Delta	ENSG00000185885.15	IFITM1	protein_coding	-0.0308053	-0.457079	0.654409	0.990788
Mod1 (turquoise)	ClusterCoef	Delta	ENSG00000186007.9	LEMD1	protein_coding	-0.00297047	-0.0666212	0.947668	0.986841
Mod1 (turquoise)	Connectivity	Delta	ENSG00000186007.9	LEMD1	protein_coding	-0.582789	-1.10905	0.282384	0.812279
Mod1 (turquoise)	MAR	Delta	ENSG00000186007.9	LEMD1	protein_coding	-0.0280765	-0.660292	0.519451	0.984229
Mod1 (turquoise)	ClusterCoef	Delta	ENSG00000186340.14	THBS2	protein_coding	0.0837422	1.28631	0.215741	0.853568
Mod1 (turquoise)	Connectivity	Delta	ENSG00000186340.14	THBS2	protein_coding	0.474896	0.762462	0.455915	0.865975
Mod1 (turquoise)	MAR	Delta	ENSG00000186340.14	THBS2	protein_coding	0.0574178	0.692028	0.499886	0.984229
Mod2 (blue)	ClusterCoef	Delta	ENSG00000186818.12	LILRB4	protein_coding	-0.104626	-1.48987	0.15475	0.853568
Mod2 (blue)	Connectivity	Delta	ENSG00000186818.12	LILRB4	protein_coding	-0.87924	-1.57228	0.133748	0.789028
Mod2 (blue)	MAR	Delta	ENSG00000186818.12	LILRB4	protein_coding	-0.0926272	-1.20137	0.248925	0.984229
Mod1 (turquoise)	ClusterCoef	Delta	ENSG00000186847.5	KRT14	protein_coding	0.108354	2.09991	0.0511185	0.853568
Mod1 (turquoise)	Connectivity	Delta	ENSG00000186847.5	KRT14	protein_coding	1.2836	2.06096	0.0544525	0.789028
Mod1 (turquoise)	MAR	Delta	ENSG00000186847.5	KRT14	protein_coding	0.0830353	2.04508	0.0595002	0.984229
Mod1 (turquoise)	ClusterCoef	Delta	ENSG00000186907.7	RTN4RL2	protein_coding	0.0606128	1.0851	0.293167	0.853568
Mod1 (turquoise)	Connectivity	Delta	ENSG00000186907.7	RTN4RL2	protein_coding	-0.0567575	-0.0856495	0.932715	0.981396
Mod1 (turquoise)	MAR	Delta	ENSG00000186907.7	RTN4RL2	protein_coding	-0.0286757	-0.682852	0.505498	0.984229
Mod1 (turquoise)	ClusterCoef	Delta	ENSG00000187210.12	GCNT1	protein_coding	-0.0357324	-0.610165	0.5499	0.909869
Mod1 (turquoise)	Connectivity	Delta	ENSG00000187210.12	GCNT1	protein_coding	-0.412377	-0.678666	0.506206	0.892306
Mod1 (turquoise)	MAR	Delta	ENSG00000187210.12	GCNT1	protein_coding	-0.0379464	-0.713205	0.487075	0.984229
Mod1 (turquoise)	ClusterCoef	Delta	ENSG00000187244.10	BCAM	protein_coding	-0.0443348	-0.623628	0.541228	0.909869
Mod1 (turquoise)	Connectivity	Delta	ENSG00000187244.10	BCAM	protein_coding	-0.220612	-0.325014	0.749015	0.956194
Mod1 (turquoise)	MAR	Delta	ENSG00000187244.10	BCAM	protein_coding	0.0300559	0.517523	0.61262	0.990788
Mod2 (blue)	ClusterCoef	Delta	ENSG00000187474.4	FPR3	protein_coding	-0.0992623	-1.22771	0.236444	0.853568
Mod2 (blue)	Connectivity	Delta	ENSG00000187474.4	FPR3	protein_coding	-0.780498	-1.13132	0.27315	0.80773
Mod2 (blue)	MAR	Delta	ENSG00000187474.4	FPR3	protein_coding	-0.0728408	-0.755537	0.462062	0.984229
Mod2 (blue)	ClusterCoef	Delta	ENSG00000187608.8	ISG15	protein_coding	-0.0236738	-0.33825	0.739355	0.934985
Mod2 (blue)	Connectivity	Delta	ENSG00000187608.8	ISG15	protein_coding	-0.236716	-0.36077	0.722579	0.954461
Mod2 (blue)	MAR	Delta	ENSG00000187608.8	ISG15	protein_coding	-0.0093109	-0.124465	0.902661	0.995776
Mod1 (turquoise)	ClusterCoef	Delta	ENSG00000187955.11	COL14A1	protein_coding	0.0321806	0.447207	0.660425	0.926812
Mod1 (turquoise)	Connectivity	Delta	ENSG00000187955.11	COL14A1	protein_coding	0.0473905	0.0747055	0.941294	0.984651
Mod1 (turquoise)	MAR	Delta	ENSG00000187955.11	COL14A1	protein_coding	-0.0107516	-0.121521	0.904952	0.995776
Mod1 (turquoise)	ClusterCoef	Delta	ENSG00000187957.7	DNER	protein_coding	0.0626838	1.59851	0.128523	0.853568
Mod1 (turquoise)	Connectivity	Delta	ENSG00000187957.7	DNER	protein_coding	0.394742	0.977299	0.341708	0.843711
Mod1 (turquoise)	MAR	Delta	ENSG00000187957.7	DNER	protein_coding	-0.0110849	-0.29733	0.770445	0.990788
Mod1 (turquoise)	ClusterCoef	Delta	ENSG00000188153.12	COL4A5	protein_coding	0.00820052	0.129276	0.898671	0.976211
Mod1 (turquoise)	Connectivity	Delta	ENSG00000188153.12	COL4A5	protein_coding	-0.0888441	-0.139856	0.890367	0.976843
Mod1 (turquoise)	MAR	Delta	ENSG00000188153.12	COL4A5	protein_coding	-0.00742855	-0.154853	0.879079	0.991934
Mod3 (brown)	ClusterCoef	Delta	ENSG00000188403.7	IGHV1OR15-9	IG_V_gene	0.025651	0.416497	0.682307	0.926812
Mod3 (brown)	Connectivity	Delta	ENSG00000188403.7	IGHV1OR15-9	IG_V_gene	0.191979	0.276078	0.785714	0.956194
Mod3 (brown)	MAR	Delta	ENSG00000188403.7	IGHV1OR15-9	IG_V_gene	0.00435413	0.0568955	0.955407	0.999417
Mod2 (blue)	ClusterCoef	Delta	ENSG00000188404.8	SELL	protein_coding	-0.0823162	-1.21672	0.240489	0.853568
Mod2 (blue)	Connectivity	Delta	ENSG00000188404.8	SELL	protein_coding	-0.88313	-1.80789	0.0878025	0.789028
Mod2 (blue)	MAR	Delta	ENSG00000188404.8	SELL	protein_coding	-0.0569748	-0.785979	0.444575	0.984229
Mod1 (turquoise)	ClusterCoef	Delta	ENSG00000188488.13	SERPINA5	protein_coding	-0.00414502	-0.0988597	0.922417	0.979714
Mod1 (turquoise)	Connectivity	Delta	ENSG00000188488.13	SERPINA5	protein_coding	-0.409683	-1.01713	0.322915	0.824941
Mod1 (turquoise)	MAR	Delta	ENSG00000188488.13	SERPINA5	protein_coding	-0.0126653	-0.416237	0.683351	0.990788
Mod1 (turquoise)	ClusterCoef	Delta	ENSG00000188613.6	NANOS1	protein_coding	-0.00872882	-0.260071	0.797962	0.953002
Mod1 (turquoise)	Connectivity	Delta	ENSG00000188613.6	NANOS1	protein_coding	-0.38097	-1.06704	0.300422	0.819398
Mod1 (turquoise)	MAR	Delta	ENSG00000188613.6	NANOS1	protein_coding	-0.0125883	-0.499296	0.625084	0.990788
Mod1 (turquoise)	ClusterCoef	Delta	ENSG00000188783.5	PRELP	protein_coding	0.019884	0.331226	0.74456	0.934985
Mod1 (turquoise)	Connectivity	Delta	ENSG00000188783.5	PRELP	protein_coding	0.230861	0.380154	0.708395	0.950051
Mod1 (turquoise)	MAR	Delta	ENSG00000188783.5	PRELP	protein_coding	0.0815814	1.36041	0.194538	0.984229
Mod2 (blue)	ClusterCoef	Delta	ENSG00000188820.12	FAM26F	protein_coding	-0.091095	-1.31795	0.205171	0.853568
Mod2 (blue)	Connectivity	Delta	ENSG00000188820.12	FAM26F	protein_coding	-1.26825	-2.16877	0.0441119	0.789028
Mod2 (blue)	MAR	Delta	ENSG00000188820.12	FAM26F	protein_coding	-0.141623	-1.523	0.149335	0.984229
Mod1 (turquoise)	ClusterCoef	Delta	ENSG00000189058.8	APOD	protein_coding	0.0310731	0.688363	0.500598	0.909869
Mod1 (turquoise)	Connectivity	Delta	ENSG00000189058.8	APOD	protein_coding	-0.0346089	-0.0648077	0.94906	0.985462
Mod1 (turquoise)	MAR	Delta	ENSG00000189058.8	APOD	protein_coding	-0.00225122	-0.0500865	0.960739	0.999417
Mod1 (turquoise)	ClusterCoef	Delta	ENSG00000189184.11	PCDH18	protein_coding	-0.0312778	-0.507019	0.618717	0.926812
Mod1 (turquoise)	Connectivity	Delta	ENSG00000189184.11	PCDH18	protein_coding	-0.296732	-0.502639	0.62147	0.921879
Mod1 (turquoise)	MAR	Delta	ENSG00000189184.11	PCDH18	protein_coding	-0.046471	-0.743533	0.469073	0.984229
Mod1 (turquoise)	ClusterCoef	Delta	ENSG00000189320.8	FAM180A	protein_coding	0.0207221	0.361641	0.722118	0.934985
Mod1 (turquoise)	Connectivity	Delta	ENSG00000189320.8	FAM180A	protein_coding	-0.197105	-0.299422	0.768137	0.956194
Mod1 (turquoise)	MAR	Delta	ENSG00000189320.8	FAM180A	protein_coding	-0.0175589	-0.303038	0.766178	0.990788
Mod2 (blue)	ClusterCoef	Delta	ENSG00000196126.10	HLA-DRB1	protein_coding	-0.0897069	-1.39656	0.180684	0.853568
Mod2 (blue)	Connectivity	Delta	ENSG00000196126.10	HLA-DRB1	protein_coding	-1.02269	-2.06792	0.0537236	0.789028
Mod2 (blue)	MAR	Delta	ENSG00000196126.10	HLA-DRB1	protein_coding	-0.115776	-1.72828	0.105233	0.984229
Mod2 (blue)	ClusterCoef	Delta	ENSG00000196154.11	S100A4	protein_coding	-0.0856269	-1.42143	0.173449	0.853568
Mod2 (blue)	Connectivity	Delta	ENSG00000196154.11	S100A4	protein_coding	-0.425388	-0.620167	0.543121	0.911659
Mod2 (blue)	MAR	Delta	ENSG00000196154.11	S100A4	protein_coding	-0.050364	-0.717991	0.484207	0.984229
Mod1 (turquoise)	ClusterCoef	Delta	ENSG00000196196.2	HRCT1	protein_coding	0.0264543	0.658239	0.519283	0.909869
Mod1 (turquoise)	Connectivity	Delta	ENSG00000196196.2	HRCT1	protein_coding	0.244033	0.55679	0.584705	0.919718
Mod1 (turquoise)	MAR	Delta	ENSG00000196196.2	HRCT1	protein_coding	0.0507452	1.43183	0.17346	0.984229
Mod1 (turquoise)	ClusterCoef	Delta	ENSG00000196218.11	RYR1	protein_coding	0.027319	0.427022	0.674773	0.926812
Mod1 (turquoise)	Connectivity	Delta	ENSG00000196218.11	RYR1	protein_coding	-0.0694519	-0.0873165	0.931409	0.981396
Mod1 (turquoise)	MAR	Delta	ENSG00000196218.11	RYR1	protein_coding	0.00536259	0.0837973	0.934367	0.998224
Mod2 (blue)	ClusterCoef	Delta	ENSG00000196329.11	GIMAP5	protein_coding	-0.0870555	-1.40555	0.178042	0.853568
Mod2 (blue)	Connectivity	Delta	ENSG00000196329.11	GIMAP5	protein_coding	-0.704248	-1.53466	0.142707	0.789028
Mod2 (blue)	MAR	Delta	ENSG00000196329.11	GIMAP5	protein_coding	-0.102105	-1.60684	0.129708	0.984229
Mod1 (turquoise)	ClusterCoef	Delta	ENSG00000196549.10	MME	protein_coding	0.0610318	0.801382	0.434074	0.909869
Mod1 (turquoise)	Connectivity	Delta	ENSG00000196549.10	MME	protein_coding	0.390917	0.682667	0.503734	0.892306
Mod1 (turquoise)	MAR	Delta	ENSG00000196549.10	MME	protein_coding	0.0613563	0.702681	0.493417	0.984229
Mod1 (turquoise)	ClusterCoef	Delta	ENSG00000196562.14	SULF2	protein_coding	0.0466541	0.659453	0.518523	0.909869
Mod1 (turquoise)	Connectivity	Delta	ENSG00000196562.14	SULF2	protein_coding	0.520545	0.811361	0.428031	0.862268
Mod1 (turquoise)	MAR	Delta	ENSG00000196562.14	SULF2	protein_coding	0.012387	0.186513	0.854635	0.991934
Mod1 (turquoise)	ClusterCoef	Delta	ENSG00000196611.4	MMP1	protein_coding	0.0307357	0.608552	0.550943	0.909869
Mod1 (turquoise)	Connectivity	Delta	ENSG00000196611.4	MMP1	protein_coding	-0.0718429	-0.131368	0.896979	0.976843
Mod1 (turquoise)	MAR	Delta	ENSG00000196611.4	MMP1	protein_coding	0.0113437	0.230514	0.820923	0.990788
Mod1 (turquoise)	ClusterCoef	Delta	ENSG00000196616.12	ADH1B	protein_coding	-0.072887	-1.43649	0.169184	0.853568
Mod1 (turquoise)	Connectivity	Delta	ENSG00000196616.12	ADH1B	protein_coding	-1.0092	-2.21681	0.0401109	0.789028
Mod1 (turquoise)	MAR	Delta	ENSG00000196616.12	ADH1B	protein_coding	-0.0367883	-0.976303	0.344972	0.984229
Mod2 (blue)	ClusterCoef	Delta	ENSG00000196684.12	HSH2D	protein_coding	-0.0301922	-0.465667	0.64742	0.926812
Mod2 (blue)	Connectivity	Delta	ENSG00000196684.12	HSH2D	protein_coding	-0.500816	-0.806658	0.430666	0.862268
Mod2 (blue)	MAR	Delta	ENSG00000196684.12	HSH2D	protein_coding	-0.0185859	-0.279569	0.783769	0.990788
Mod2 (blue)	ClusterCoef	Delta	ENSG00000196735.11	HLA-DQA1	protein_coding	-0.0829947	-1.25351	0.227144	0.853568
Mod2 (blue)	Connectivity	Delta	ENSG00000196735.11	HLA-DQA1	protein_coding	-0.890696	-1.88318	0.0763665	0.789028
Mod2 (blue)	MAR	Delta	ENSG00000196735.11	HLA-DQA1	protein_coding	-0.0880623	-1.21799	0.242736	0.984229
Mod1 (turquoise)	ClusterCoef	Delta	ENSG00000196878.12	LAMB3	protein_coding	-0.012551	-0.178758	0.860261	0.964829
Mod1 (turquoise)	Connectivity	Delta	ENSG00000196878.12	LAMB3	protein_coding	-0.688218	-0.904518	0.377976	0.862268
Mod1 (turquoise)	MAR	Delta	ENSG00000196878.12	LAMB3	protein_coding	-0.0654721	-1.12715	0.278044	0.984229
Mod2 (blue)	ClusterCoef	Delta	ENSG00000197142.10	ACSL5	protein_coding	-0.073651	-1.12821	0.275051	0.853568
Mod2 (blue)	Connectivity	Delta	ENSG00000197142.10	ACSL5	protein_coding	-0.74541	-1.32811	0.201164	0.789028
Mod2 (blue)	MAR	Delta	ENSG00000197142.10	ACSL5	protein_coding	-0.0124192	-0.174864	0.863612	0.991934
Mod2 (blue)	ClusterCoef	Delta	ENSG00000197249.12	SERPINA1	protein_coding	-0.103786	-1.42586	0.172185	0.853568
Mod2 (blue)	Connectivity	Delta	ENSG00000197249.12	SERPINA1	protein_coding	-0.531248	-0.873255	0.394322	0.862268
Mod2 (blue)	MAR	Delta	ENSG00000197249.12	SERPINA1	protein_coding	-0.0661228	-0.935089	0.365103	0.984229
Mod1 (turquoise)	ClusterCoef	Delta	ENSG00000197253.13	TPSB2	protein_coding	-0.0297489	-0.631018	0.536501	0.909869
Mod1 (turquoise)	Connectivity	Delta	ENSG00000197253.13	TPSB2	protein_coding	-0.380802	-0.849999	0.406778	0.862268
Mod1 (turquoise)	MAR	Delta	ENSG00000197253.13	TPSB2	protein_coding	-0.00842997	-0.233815	0.818408	0.990788
Mod1 (turquoise)	ClusterCoef	Delta	ENSG00000197261.11	C6orf141	protein_coding	0.0373188	0.817913	0.42483	0.899101
Mod1 (turquoise)	Connectivity	Delta	ENSG00000197261.11	C6orf141	protein_coding	0.61129	1.15894	0.262014	0.806855
Mod1 (turquoise)	MAR	Delta	ENSG00000197261.11	C6orf141	protein_coding	0.0801275	1.52214	0.149547	0.984229
Mod1 (turquoise)	ClusterCoef	Delta	ENSG00000197614.10	MFAP5	protein_coding	0.0744151	1.20128	0.246267	0.853568
Mod1 (turquoise)	Connectivity	Delta	ENSG00000197614.10	MFAP5	protein_coding	1.09549	1.73964	0.099439	0.789028
Mod1 (turquoise)	MAR	Delta	ENSG00000197614.10	MFAP5	protein_coding	0.0502523	0.786514	0.444271	0.984229
Mod2 (blue)	ClusterCoef	Delta	ENSG00000197629.5	MPEG1	protein_coding	-0.120962	-1.77434	0.094087	0.853568
Mod2 (blue)	Connectivity	Delta	ENSG00000197629.5	MPEG1	protein_coding	-1.29118	-2.36841	0.0295792	0.789028
Mod2 (blue)	MAR	Delta	ENSG00000197629.5	MPEG1	protein_coding	-0.170125	-2.09353	0.0543818	0.984229
Mod1 (turquoise)	ClusterCoef	Delta	ENSG00000197822.10	OCLN	protein_coding	0.056833	1.45851	0.163101	0.853568
Mod1 (turquoise)	Connectivity	Delta	ENSG00000197822.10	OCLN	protein_coding	0.380292	0.942333	0.358821	0.855248
Mod1 (turquoise)	MAR	Delta	ENSG00000197822.10	OCLN	protein_coding	0.0865563	2.28737	0.0377183	0.984229
Mod1 (turquoise)	ClusterCoef	Delta	ENSG00000198406.7	BZW1P2	processed_pseudogene	-0.00548746	-0.116667	0.908504	0.979293
Mod1 (turquoise)	Connectivity	Delta	ENSG00000198406.7	BZW1P2	processed_pseudogene	-0.083818	-0.156221	0.877643	0.976843
Mod1 (turquoise)	MAR	Delta	ENSG00000198406.7	BZW1P2	processed_pseudogene	-0.0197297	-0.411347	0.686852	0.990788
Mod1 (turquoise)	ClusterCoef	Delta	ENSG00000198467.13	TPM2	protein_coding	0.063931	1.06396	0.302368	0.853568
Mod1 (turquoise)	Connectivity	Delta	ENSG00000198467.13	TPM2	protein_coding	0.718103	1.27247	0.219816	0.789028
Mod1 (turquoise)	MAR	Delta	ENSG00000198467.13	TPM2	protein_coding	0.0986041	1.69505	0.111494	0.984229
Mod2 (blue)	ClusterCoef	Delta	ENSG00000198502.5	HLA-DRB5	protein_coding	-0.101939	-1.49572	0.153233	0.853568
Mod2 (blue)	Connectivity	Delta	ENSG00000198502.5	HLA-DRB5	protein_coding	-1.27704	-2.31405	0.0330178	0.789028
Mod2 (blue)	MAR	Delta	ENSG00000198502.5	HLA-DRB5	protein_coding	-0.152342	-1.92095	0.074686	0.984229
Mod1 (turquoise)	ClusterCoef	Delta	ENSG00000198542.13	ITGBL1	protein_coding	0.0354625	0.469249	0.64491	0.926812
Mod1 (turquoise)	Connectivity	Delta	ENSG00000198542.13	ITGBL1	protein_coding	0.210013	0.337766	0.739548	0.956194
Mod1 (turquoise)	MAR	Delta	ENSG00000198542.13	ITGBL1	protein_coding	0.024985	0.272996	0.788718	0.990788
Mod1 (turquoise)	ClusterCoef	Delta	ENSG00000198682.12	PAPSS2	protein_coding	0.0969304	1.75225	0.0979191	0.853568
[truncated: 947 more rows]
