# Supplementary material for: Utilizing cohort-level and individual networks to predict best response in patients with metastatic triple negative breast cancer
Source: NPJ Precis Oncol. 2025 Jun 13;9:179. doi: 10.1038/s41698-025-00959-w (PMC12166044; doi:10.1038/s41698-025-00959-w)
Supplement: Supplementary file 6 — Supplemental Data S5 [file 41698_2025_959_MOESM6_ESM.xlsx]

## Sheet: Table S5
AMTEC Id	Cohort	HTAN Patient ID
209184	AMTEC	HTA9_10
312158	AMTEC	HTA9_13
475139	AMTEC	HTA9_12/HTA9_21
566112	AMTEC	HTA9_11
672431	AMTEC	HTA9_9
710259	AMTEC	HTA9_25
712374	AMTEC	HTA9_26
797633	AMTEC	HTA9_27
798747	AMTEC	HTA9_7
345687	Validation	HTA9_17
465611	Validation	HTA9_18
571020	Validation	HTA9_29
