# Supplementary material for: Utilizing cohort-level and individual networks to predict best response in patients with metastatic triple negative breast cancer
Source: NPJ Precis Oncol. 2025 Jun 13;9:179. doi: 10.1038/s41698-025-00959-w (PMC12166044; doi:10.1038/s41698-025-00959-w)
Supplement: Supplementary file 7 — Supplemental Data S6 [file 41698_2025_959_MOESM7_ESM.xlsx]

## Sheet: Table S6
PatientID	biopsy	cell_type	cells/mm2
312158	Bx1	CD20	1.13706
312158	Bx2	CD20	1.51196
475139	Bx1	CD20	75.8606
475139	Bx2	CD20	47.4725
566112	Bx1	CD20	152.154
566112	Bx2	CD20	16.474
672431	Bx1	CD20	1.93832
672431	Bx2	CD20	6.93153
697686	Bx1	CD20	8.5239
697686	Bx2	CD20	34.3513
710259	Bx2	CD20	584.175
712374	Bx1	CD20	11.0133
797633	Bx1	CD20	13.4019
